# Supplementary material for: Hydrangea paniculata coumarins attenuate experimental membranous nephritis by bidirectional interactions with the gut microbiota
Source: Commun Biol. 2023 Nov 22;6:1189. doi: 10.1038/s42003-023-05581-9 (PMC10665342; doi:10.1038/s42003-023-05581-9)
Supplement: Supplementary file 4 — Supplementary Data 1 [file 42003_2023_5581_MOESM4_ESM.xlsx]

## Sheet: figure1
Figure1a	IFN-γ						TNF-α						GM-CSF						IL-6						IL-33						IL-13						IL-17A						IL-22						IL-9
	Sham	MN+vehicle	MN+MMF	MN+HP15mg/kg	MN+HP30mg/kg		Sham	MN+vehicle	MN+MMF	MN+HP15mg/kg	MN+HP30mg/kg		Sham	MN+vehicle	MN+MMF	MN+HP15mg/kg	MN+HP30mg/kg		Sham	MN+vehicle	MN+MMF	MN+HP15mg/kg	MN+HP30mg/kg		Sham	MN+vehicle	MN+MMF	MN+HP15mg/kg	MN+HP30mg/kg		Sham	MN+vehicle	MN+MMF	MN+HP15mg/kg	MN+HP30mg/kg		Sham	MN+vehicle	MN+MMF	MN+HP15mg/kg	MN+HP30mg/kg		Sham	MN+vehicle	MN+MMF	MN+HP15mg/kg	MN+HP30mg/kg		Sham
	2.76	16.4	4.74	3.98	6.95		147.31	556.67	86.45	358.67	197.76		15.48	152.36	25.6	97.6	79.77		115.5	2088.42	76.63	73.67	58.48		501.91	1156.32	96.96	117.33	48.36		3806.46	3982.43	3679.49	1171.81	4798.77		24.88	60.32	15.68	73.72	31.58		1419.77	5677.05	488.65	2311.11	2413.23		39919.3
	3.02	10.75	5.38	3.55	1.65		223.74	611.73	88.22	125.47	229.46		72.14	157.77	89.37	113.78	30.3		61.47	554.14	357.52	487.21	46.39		91.58	2394.51	128.3	453.6	52.06		6614.18	6082.52	2382.18	3478.81	1017.46		29.84	149.07	90.08	58.65	22.66		956	1758.97	206.58	271.14	1828.72		12458.2
	3.15	5.55	4.43	3.98	4.13		37.17	315.24	382.81	163.95	187.09		52.44	95.41	23.2	16.41	40.31		29.92	2345.38	714.68	49.12	998.56		14.6	9394.86	3428.59	85.81	3784.36		2271.38	3016.58	1667.54	252.07	504.41		34.12	111.32	59.54	16.1	22.66		2638.6	1006.88	397.61	1537.13	3043.61		17156.9
	3.82	11.62	8.28	4.89	6.69		63.8	566.82	117.39	106.39	181.68		12.58	116.29	12.56	22.38	71.26		98.77	380.73	106.02	641.96	107.02		254.08	2045.25	76.39	2962.03	139.18		1205.76	3954.51	3412.19	5403.03	956.33		4.57	53.48	3.83	8.9	42.05		738.9	2102.69	1906.28	509.15	467.41		13323.4
	3.41	10.11	3.41	4.13	1.2		219.53	522.57	87.62	177.9	292.37		16.52	147.61	30.57	78.36	34.63		48.62	2769.27	28.11	912.9	110.39		61.6	9471.23	27.56	4543.07	209.01		1360	8227.44	1477.06	1911.64	3754.43		5.86	126.14	7.36	8.23	50.76		1274.83	581.07	2587.14	290.9	473.74		8412.75
	2.4	5.91	7.7	7.32	3.69		125.76	202.2	271.64	524.82	156.04		17.18	70.24	103.15	104.22	50.76		34.78	284.19	47.38	1818.92	164.87		25.42	912.17	1822.6	3912.56	1224.09		2340.34	4994.38	1276.8	1928.59	1266.21		6.35	28.59	58.01	83.5	20.21		3198.74	3043.61	301.91	207.46	749.21		33808.6
	4.27	7.14	3.93	7.14	2.21		266.83	200.96	221.26	202.86	338.43		69.19	81.18	20.5	33.92	75.47		166.24	838.25	67.89	239.98	1029.86		809.59	2667.24	120.27	748.3	3335.33		3204.46	2495.64	1736.82	1874.38	1451.23		8.17	50.26	16.07	25.87	34.32		3698.32	3975.23	3165.43	830.56	132.47		33719.5
	2.53	22.48	5.99	8.88	1.68		223.9	579.89	296.32	154.92	341.02		12.33	148.61	80.96	106.49	41.24		117.91	2555.1	156.34	1382.33	528.12		260.31	10655.1	108.36	4819.59	1203.21		1429.29	3071.02	2955.04	1803.4	3361.85		5.87	98.45	4.88	50	19.24		938.52	3862.17	533.67	293.25	87.9		15701
Figure1b	IFN-γ						IL-6						MCP-1						TNF-α						IL-18						IL-13						IL-9						IL-33						IL-22
	Sham	MN+vehicle	MN+MMF	MN+HP15mg/kg	MN+HP30mg/kg		Sham	MN+vehicle	MN+MMF	MN+HP15mg/kg	MN+HP30mg/kg		Sham	MN+vehicle	MN+MMF	MN+HP15mg/kg	MN+HP30mg/kg		Sham	MN+vehicle	MN+MMF	MN+HP15mg/kg	MN+HP30mg/kg		Sham	MN+vehicle	MN+MMF	MN+HP15mg/kg	MN+HP30mg/kg		Sham	MN+vehicle	MN+MMF	MN+HP15mg/kg	MN+HP30mg/kg		Sham	MN+vehicle	MN+MMF	MN+HP15mg/kg	MN+HP30mg/kg		Sham	MN+vehicle	MN+MMF	MN+HP15mg/kg	MN+HP30mg/kg		Sham
	1	2.46502	1.59508	1.55187	1.19375		1	16.518	0.149852	1.16079	0.464316		1	4.73764	2.77193	2.14638	1.78865		1	2.82751	1.0091	2.33739	1.5926		1	3.7835	2.16271	2.01289	1.75034		1	1.7049	1.2328	1.2328	1.10439		1	0.251943	0.687774	1.20955	0.929258		1	1.28516	1.23405	1.35665	1.04357		1
	1	2.97146	1.61521	1.94443	1.49572		1	12.6665	0.489408	0.556546	0.222618		1	2.79278	2.05489	2.47156	2.05964		1	2.45033	2.00622	2.0794	1.73283		1	3.33746	1.90775	3.28633	2.91484		1	1.29178	1.37066	1.27674	1.1218		1	0.713196	1.69865	0.97717	0.814309		1	1.45695	1.4376	1.33948	1.25637		1
	1	2.13636	0.940149	1.4727	1.13284		1	0.305409	0.873963	1.07156	0.398884		1	3.99392	3.01489	2.51712	2.0976		1	3.44574	2.03858	2.17057	1.52462		1	3.20167	1.83013	3.23519	2.92753		1	1.23207	1.23238	1.51824	0.831882		1	1.99156	1.00387	1.95131	1.62609		1	1.47729	1.05772	1.44948	1.08561		1
	1	2.38779	1.86965	1.88461	1.48076		1	14.2614	0.968054	1.11466	0.449662		1	4.59335	2.93316	2.61747	2.2098		1	3.40862	1.99419	2.34011	1.73864		1	3.70545	2.1181	3.10331	2.96481		1	1.60263	1.37566	1.51043	1.13465		1	1.6986	1.71644	1.81753	1.45002		1	1.45042	1.40089	1.47892	1.19548		1
	1	3.101	1.27884	1.30875	1.29081		1	11.9396	0.16874	0.577154	0.227943		1	2.87878	2.07764	2.11507	1.845		1	2.56548	1.2867	2.3312	1.55219		1	3.0877	1.76498	2.19101	2.40977		1	1.28317	1.25719	1.46967	0.844791		1	1.47541	0.973595	0.960538	0.868289		1	1.2405	1.09853	1.34894	1.01461		1
	1	2.06076	1.00363	1.78888	1.07841		1	0.732456	0.720671	0.600063	0.27938		1	4.6092	2.86422	2.39503	1.89342		1	2.75185	1.01811	2.08673	1.57815		1	3.71099	2.12127	3.25193	2.077		1	1.6651	1.29409	1.26828	1.0898		1	0.495144	0.733474	1.49649	1.34151		1	1.30416	1.06444	1.35267	1.22742		1
[truncated: 24 more columns]

## Sheet: figure2
figure2a	F/B Ratio					figure2b1	Simpson index					figure2c	HP.1	-0.0760953	0.0470438	0.0424058	-0.155613	0.0579964	-0.10794	0.00224904	-0.0755827	0.0365077	-0.047492	0.0548071	-0.00962978	-0.110973	0.0489972	0.0693588	-0.0586919	-0.0174604	0.0532035	0.0647377	-0.144232	-0.0301872	-0.023062	-0.0506298	0.0932757	0.0440569	0.0067049	0.146672	-0.052423	-0.0262448	0.04313	0.0343201	0.00342457	0.0105331	0.0119505	-0.0331024	-0.00383351
	Sham	MN+vehicle	MN+MMF(20mg/kg)	MN+HP(30mg/kg)			Sham	MN+vehicle	MN+MMF(20mg/kg)	MN+HP(30mg/kg)			HP.10	-0.134671	-0.0683515	-0.014948	-0.0449962	0.17383	0.0248616	0.0257511	-0.0496036	0.0738488	-0.00434233	0.0411751	0.0408178	0.0495229	0.0362118	-0.0922761	0.069149	-0.0108404	0.0630114	-0.0205386	-0.0840556	-0.0519147	-0.119001	-0.0304057	0.0141047	-0.0414833	0.11249	-0.0593891	0.10576	-0.062704	-0.079005	0.0464497	-0.0190061	-0.0442949	-0.01358	0.00225126	-0.00733213
	1.64181	0.984632	1.38853	1.11201			0.982787	0.93994	0.98393	0.974248			HP.2	-0.0238187	-0.152164	-0.0479675	-0.031908	0.0583707	0.0817801	-0.00309765	-0.0328634	0.0945285	0.223709	0.0709199	-0.113155	-0.00558912	0.0224126	-0.0837351	0.0709102	0.0333514	-0.0430351	0.0839689	0.0872068	0.0529994	0.00254244	0.113111	0.0936332	-0.0487278	-0.0325963	0.0862741	-0.00329712	-0.00878856	0.000485733	0.0209392	-0.00316477	0.0123792	-0.00454854	0.0238155	-0.00723307
	1.37246	1.925	1.63439	1.51378			0.984262	0.988001	0.987048	0.986221			HP.3	-0.00939068	0.0174297	-0.00704838	-0.201988	0.0818568	-0.11395	0.0141309	0.0810433	0.0418522	0.0471213	-0.0613572	0.0703621	0.0167915	-0.0868232	0.109892	-0.0384254	-0.143788	-0.0158029	0.0585845	0.0125177	0.0131885	0.0229209	0.0904455	-0.0250891	0.0173497	0.0262559	-0.0435343	-0.0199353	0.0118973	-0.0332431	-0.00652957	0.0193508	-0.0115641	-0.0297962	0.0380021	-0.0497145
	1.55593	3.43132	1.24155	0.93512			0.97941	0.988432	0.987387	0.971008			HP.4	-0.108746	0.00717954	0.0408686	-0.0998864	0.0986867	-0.0553528	0.00257811	-0.0827786	0.0177536	-0.0280717	0.0217151	0.000718273	-0.101088	0.101803	-0.110651	-0.00604832	0.0240482	-0.0190755	-0.00868789	-0.135807	0.026116	0.00743955	0.110218	-0.0875297	0.0167525	-0.13083	-0.0954808	-0.0125835	0.0648485	0.0330386	-0.0135896	0.00205714	0.00233829	-0.00869792	0.0105409	0.0166753
	1.42017	0.762908	3.79651	1.1831			0.985499	0.920328	0.975165	0.966692			HP.5	-0.0496958	-0.0600781	0.0550431	-0.101458	0.022492	-0.0189142	-0.046701	0.0612143	0.0562608	-0.0658893	0.0198148	0.125837	-0.00092298	0.0391404	-0.0102102	0.0884889	0.100086	0.00572141	-0.0187947	0.0587203	0.131146	0.0779886	-0.0361021	-0.000861806	0.148981	-0.0145891	0.0190661	0.087732	-0.0899353	0.0370235	-0.0309411	0.0253907	0.0252977	-0.00535696	-0.00249496	-0.0146186
	0.856985	1.77126	1.45181	1.39593			0.949361	0.981086	0.988551	0.985911			HP.6	0.00220157	-0.0951147	0.0462598	-0.166943	-0.0541625	-0.0662275	0.0150409	-0.0670627	0.0993306	0.0747182	-0.00992536	-0.1979	-0.0806234	-0.0525747	-0.0370453	-0.0795889	0.0641643	-0.0447851	0.0266449	0.0665251	-0.0438357	0.0245707	-0.123849	-0.062566	0.0750813	0.0729031	-0.0721345	0.0306549	0.0167845	0.0262559	-0.0202959	-0.0105848	-0.0380772	-0.0213089	0.00304874	0.00352189
	0.886169	0.969614	1.61326	0.799506			0.967925	0.940756	0.983681	0.985769			HP.7	0.0923129	-0.133355	0.0227068	-0.0370563	0.0246309	-0.0350241	0.0143821	-0.0401937	0.0318023	0.0417785	0.0926027	0.162089	-0.0328008	0.00444286	-0.00947265	-0.021348	0.105647	-0.0613136	-0.146997	0.0319465	-0.171066	0.116395	0.00913319	-0.0199603	-0.0499402	0.0210696	0.0330959	-0.0651457	0.00624633	-0.0393865	0.00535239	-0.00839998	0.0217911	-0.00665687	-0.0177307	0.00461106
	0.832977	2.27184	1.84837	1.1482			0.969629	0.941993	0.984296	0.980741			HP.8	-0.0694276	-0.0454386	-0.00292948	-0.189345	0.0959728	-0.066852	0.0688911	0.063521	0.0173228	0.0317234	-0.0579641	0.0788137	0.0391608	-0.0290743	0.0461379	0.00769209	-0.101846	-0.0600468	-0.00336502	0.060325	-0.0626249	-0.0227663	0.0514009	-0.0115835	0.0190942	0.0146385	0.0245896	0.0255771	-0.0196222	0.0460532	-0.00539922	-0.0207408	-0.0101521	0.0449819	0.000855578	0.0604641
	0.836545	1.74195	1.31161	1.25734			0.971286	0.984894	0.984675	0.967108			HP.9	-0.0520502	-0.152462	-0.0415335	-0.068985	0.10882	0.0443997	-0.0047003	0.0374424	0.0626487	0.117347	-0.0298562	0.0392307	0.126437	0.0124158	0.0665564	0.0637339	0.0191651	0.0940276	0.0142606	-0.00207372	0.0220393	-0.0505506	-0.167304	-0.0444084	-0.028839	-0.0985218	-0.024401	-0.0918751	0.0497127	-0.00353335	-0.0389053	-0.00623071	0.0523439	0.0241643	-0.0267405	0.0136334
	0.997916	1.85555	2.0167	1.27805			0.97231	0.979253	0.976543	0.982368			M.1	0.443459	0.129332	-0.10352	0.0109511	0.0439616	0.0105617	0.0348782	-0.0043152	0.0225076	-0.00744528	-0.0317993	-0.00727943	0.000801121	0.0195085	-0.0119768	-0.0267526	0.0175503	-0.0187012	0.027758	-0.0175974	0.0123029	0.00396165	-0.021662	-0.0209908	0.00592872	-0.0358716	0.0474037	0.00286264	-0.000677827	-0.00472847	-0.0272037	0.00862687	-0.0271783	0.112399	0.0162755	-0.0154173
	0.820817	2.47221	2.29868	2.01928			0.976422	0.959834	0.978815	0.97865			M.10	0.000778557	-0.0760083	-0.02306	-0.0839806	-0.0163688	0.0577931	-0.0981971	0.0153952	0.0350625	-0.200058	0.128539	-0.0589395	0.07187	-0.0175084	0.000609304	0.0342048	-0.0287199	-0.0435153	-0.0372636	0.0124539	0.00210291	-0.0205457	-0.0149176	0.0376601	-0.0184627	-0.0273723	0.0174075	-0.0559496	0.0213433	-0.0157497	-0.0646006	-0.011038	-0.0578457	0.023181	0.0853375	-0.0158402
													M.2	-0.0830596	-0.130686	-0.109755	-0.0428916	0.00440334	0.21928	0.0349138	0.123406	-0.0992099	0.0327383	0.0504213	0.0270763	-0.00745918	0.0689426	-0.0268457	-0.0371033	-0.0214911	-0.000129936	-0.0157958	-0.0277212	-0.00432757	-0.000315097	-0.0156192	-0.0505819	0.0108006	0.0415007	-0.00252398	-0.0252687	0.05138	0.0809015	0.0382307	0.00892658	0.000119341	-0.058123	0.0454736	-0.115417
													M.3	0.432368	0.132637	-0.111749	0.0304093	0.0712783	0.0181748	0.0344448	-0.00421435	0.0257397	-0.0338438	-0.0158336	0.00959716	0.0415954	0.0237879	-0.0114797	-0.00665589	0.00921722	0.00161867	-0.00677618	0.0219891	0.0050481	0.0168184	0.010609	-0.00306104	0.0199199	-0.00777843	-0.00912212	0.0389393	0.0336489	-0.00558416	0.0164478	-0.0498876	-0.0392794	-0.0382577	-0.0846811	-0.0253096
						figure2b2	Shannon index						M.4	-0.04339	-0.131827	-0.0439507	-0.0590133	-0.0389513	0.0958	0.0312001	0.0974329	0.0213431	-0.0153806	-0.0652162	-0.0597686	-0.0216021	0.0346542	0.156753	-0.0892512	0.142137	0.140736	-0.0332001	-0.0348136	0.0312798	0.0577297	0.089249	0.0939925	-0.0466651	0.038164	-0.0748331	0.000169744	-0.00809262	-0.0117581	-0.0114773	-0.021613	-0.0441233	0.0450544	-0.009696	0.0167104
							Sham	MN+vehicle	MN+MMF(20mg/kg)	MN+HP(30mg/kg)			M.5	0.429657	0.14014	-0.121068	0.00427345	0.049323	0.001691	0.0485499	-0.00714862	0.0231059	-0.00725333	-0.0166771	-0.0264744	0.0192549	0.0328472	-0.0141152	-0.0134704	-0.00770633	0.0227581	-0.0138921	-0.0193942	0.0161455	-0.00986565	-0.0249621	0.0317269	-0.0114067	0.04457	-0.046468	-0.0339527	-0.016201	0.0588662	0.0325186	0.0730357	0.0407282	-0.0580055	0.0342803	0.0679733
							7.68499	5.71828	7.36938	7.1289			M.6	0.439352	0.124995	-0.107816	0.00350131	0.0623866	0.019364	0.0629895	-0.00567993	0.0022221	-0.00450534	-0.0429406	-0.0262151	0.0131123	0.031961	-0.0268449	0.00541785	-0.000616205	0.025287	-0.0235209	0.0202548	-0.0271545	-0.00157783	0.0266382	-0.000643023	0.0164242	-0.0111984	0.0322148	0.020513	-0.0084874	-0.0268201	-0.0347731	-0.0148762	0.0234465	-0.0167103	0.0373767	-0.0279738
							7.69281	7.68871	7.42652	7.52122			M.7	-0.0501553	-0.0630597	-0.0709449	-0.0874186	-0.0419346	0.191832	0.0248585	0.154771	-0.146647	0.0106633	-0.00849308	-0.0148904	-0.0453389	0.0523898	-0.0744378	-0.120007	-0.0654449	-0.0845348	0.0426649	-0.0401706	-0.00177604	0.026487	-0.058487	-0.024411	0.000272602	-0.0173188	0.0379139	0.0361389	-0.0556347	-0.079311	-0.0213865	0.0104444	0.00802581	0.0211282	-0.0352494	0.0764052
							7.34797	7.56882	7.36359	6.99475			M.8	0.0694356	-0.0516322	-0.0410382	-0.116238	-0.0244749	-0.00292225	-0.123633	0.0220814	0.0392108	-0.161109	0.140771	-0.070351	0.0828325	-0.0268426	-0.00530194	-0.0237826	-0.0426143	-0.0613422	0.00845645	0.0500099	0.00606132	-0.0105252	0.0163805	0.0467988	-0.0432465	-0.0267388	-0.0669635	-0.00658688	-0.00547851	0.010324	0.0461709	-0.00274399	0.0359924	0.000857904	-0.0756015	0.0187827
							7.58458	5.50631	6.68138	6.71774			M.9	0.223905	0.0412672	-0.0832301	0.00118979	-0.0843018	0.0720393	-0.108799	0.073618	-0.0580326	0.0416627	0.132105	0.0449191	-0.173973	-0.205153	0.020008	0.120856	0.01514	0.0949647	0.0480279	-0.0302713	-0.015219	-0.0514397	0.0317937	-0.0600498	0.0286112	0.0235627	-0.0126298	-0.0159634	-0.00824634	6.39024e-05	-0.00353235	-0.0307222	0.00419873	0.00121736	-0.0093216	0.0247167
							6.5892	7.37132	7.5492	7.56792			MMF.1	-0.177315	0.158748	0.00699197	0.0733533	-0.0418481	0.0512388	0.0181978	0.0521906	0.065354	-0.040164	-0.0391782	0.00850167	0.1352	-0.043394	-0.0284891	0.0205993	0.115355	-0.0266322	0.106985	-0.0388731	-0.0453754	0.0388751	0.0439872	-0.0742761	0.0311515	0.0106268	0.0261266	-0.0852191	-0.0623438	-0.00523188	0.0705288	0.0829166	-0.0662593	-0.027265	0.012502	0.0308533
							7.11175	5.74281	7.31965	7.7051			MMF.10	-0.134311	0.231133	0.0126993	-0.0758889	-0.0639362	-0.0337798	0.0173158	0.0152857	-0.0838059	0.044751	0.0596932	0.00333185	0.0437409	0.0811557	0.0254498	0.075594	-0.0137818	0.0103892	-0.0179303	0.0392236	0.0267464	0.0193972	0.0252917	-0.00931461	-0.0106593	0.0467856	-0.0228977	0.0390239	0.0894674	0.0400314	0.0288979	0.0567761	-0.0291254	0.0512391	-0.0900088	-0.00197858
							7.07734	5.91751	7.19678	7.26405			MMF.2	-0.126454	0.274494	0.0368368	-0.0926302	-0.0787035	-0.059571	0.0300654	-0.0324837	-0.0962059	0.0324228	0.0364657	-0.0841213	0.00292848	0.0490816	0.0188093	0.0639997	0.0035735	0.0374521	-0.0533558	0.0345909	-0.0392954	0.0210224	-0.0148036	-0.0423131	-0.0191542	0.00886519	0.006081	0.00891237	0.00804679	-0.0321603	-0.0256142	-0.00826656	-0.0215303	0.0684421	0.0877484	0.00667715
							7.3084	7.46463	7.3416	6.98487			MMF.3	-0.13318	0.17783	-0.0488851	0.163339	0.00027596	0.0967123	-0.11394	-0.00972797	0.138734	0.0269561	0.0219016	0.0537486	-0.1099	0.0884158	0.120833	-0.054869	-0.0317209	-0.0470344	-0.0105153	0.0574374	-0.0051006	-0.0320174	-0.0134911	0.0234699	0.0465122	-0.033348	-0.0618763	0.0252509	0.0257891	-0.0641454	0.0445727	0.0341147	0.061563	-0.0112932	0.0595956	0.0393432
							7.22667	7.16006	7.13406	7.42345			MMF.4	-0.178604	0.15384	-0.00954375	0.159634	-0.00177753	0.141348	-0.00646802	-0.0192472	0.133758	0.00950486	-0.0224755	0.0155866	-0.0754279	0.00636188	0.0279078	-0.00713156	-0.0854102	0.00247005	-0.0609394	0.0512728	-0.0515878	-0.0270886	-0.0303453	0.00280733	-0.00634691	-0.0528073	0.0247403	0.00203402	-0.0430417	0.0704159	-0.0173955	-0.00671309	-0.11805	0.0146963	-0.0506466	-0.0468714
							7.44137	6.18772	7.07769	7.19081			MMF.5	-0.164908	0.183101	0.00809193	0.0742128	-0.052883	0.050129	-0.0160019	0.0175245	0.0972251	-0.0433554	-0.0425595	-0.00477924	0.0571686	0.0208807	0.00903507	-0.00631782	0.0656928	-0.0735309	0.0980436	-0.0449338	-0.034691	-0.0437139	0.0440693	-0.0441845	0.0160391	0.0936992	0.0178839	-0.00879298	0.0468821	-0.0080666	-0.0851164	-0.111457	0.102914	0.0149326	-0.0347915	-0.0228943
													MMF.6	-0.127577	0.27891	0.0379967	-0.0813746	-0.0785432	-0.0301492	0.0350936	0.00325768	-0.101807	0.0394989	0.0300163	-0.0470134	0.00936186	0.0935691	0.0223893	0.0773101	-0.0145898	0.0233943	-0.0298657	0.0278908	-0.00103023	-0.00436422	-0.0136784	0.0332602	-0.0146566	-0.00316982	-0.00252999	-0.057409	-0.08421	-0.00982919	-0.0168579	-0.0387546	0.0357031	-0.0878024	-0.0117771	0.00303626
													MMF.7	-0.139828	0.178466	0.0342023	-0.0415322	-0.0321608	-0.0125762	0.00550316	0.0461891	0.0404413	-0.0172824	-0.0214912	-0.0206518	0.0405272	-0.138702	-0.0152302	-0.0375268	0.0168284	0.0625166	0.0185407	-0.0324867	-0.0391535	0.0906877	-0.0425722	0.000795499	-0.0950447	-0.133498	0.0457767	0.135826	0.0392452	0.00137388	0.0447252	-0.0235474	0.0195793	-0.0618983	0.0239108	0.000519657
													MMF.8	-0.107183	0.112605	0.00867957	0.0796657	0.0336976	0.0461617	-0.0260928	-0.0491733	0.0800495	0.0665485	0.00168236	-0.0168995	0.0158618	-0.114655	-0.0774206	-0.0114464	-0.101246	-0.0139591	-0.112952	-0.107703	0.134054	0.134593	-0.019125	0.0145572	-0.0412052	0.0921591	-0.00880789	-0.037195	-0.0155691	0.00805112	-0.0366459	0.0165094	0.0403079	0.0363188	-0.0192607	-0.00395353
													MMF.9	-0.10954	0.14289	-0.00405581	-0.00533328	-0.0656338	-0.0457976	-0.00429455	-0.0494765	-0.0708391	0.0813419	0.0587374	0.11377	0.0913842	-0.0903424	-0.123028	-0.204175	0.0548811	0.061106	-0.0406797	0.0482371	0.0338072	-0.121961	0.0195658	0.0792077	0.0795808	-0.0200738	-0.00962544	-0.0230269	0.0229343	0.00288838	-0.0147715	-0.00301563	-0.0110095	0.0130073	0.0142836	0.00093621
													N.1	0.0949791	-0.141955	0.182337	0.0496338	-0.138408	0.0408901	0.131936	-0.0672839	-0.00848299	-0.0309364	0.0327149	0.035435	0.0386441	0.0187602	0.0128841	0.00374501	-0.0312482	0.0161094	0.0370312	-0.0113289	0.0166259	0.0286799	-0.00980944	-0.00957177	0.0297096	-0.00418206	-0.00962651	0.016914	-0.00368327	0.00945793	0.0672981	-0.0557936	0.0189134	0.0288797	0.0329947	-0.0449302
													N.10	0.0779681	-0.120873	0.209461	0.0640695	-0.121047	0.0606639	0.131303	-0.0530336	0.0247609	-0.0205582	0.0461654	0.0460826	0.0314442	0.0192279	0.0262976	0.0241894	-0.0673005	0.043181	0.0167367	-0.0219669	-0.00602976	0.0227583	0.0108682	0.0479734	0.0223418	0.0109518	0.0174373	0.056632	0.0400691	-0.019759	-0.0727742	-0.00554047	0.00748493	-0.0489233	0.0380706	0.0482314
													N.2	-0.0974077	0.0277615	0.0185551	-0.0598757	0.00561922	0.0248326	0.207225	0.0424273	-0.0196187	-0.0737158	-0.115576	-0.00759616	-0.0985432	-0.111854	0.00866706	0.0900075	0.0867094	-0.145905	-0.0936935	-0.00812329	0.0710225	-0.103922	-0.0237158	0.0690167	-0.0150846	-0.0222313	0.00752398	-0.0236104	0.0437956	-0.0443908	0.0355125	0.013989	0.0076994	-0.00408024	-0.00184737	-0.0128795
													N.3	0.0150845	-0.133757	0.102305	0.00581296	-0.0530005	-0.0167861	0.0111755	-0.0281881	0.0560638	-0.0561827	-0.0110349	-0.0760053	-0.000428067	0.012424	0.0412924	-0.0737815	-0.015298	0.0790795	-0.114272	0.0564124	0.0876218	-0.0972635	0.0667487	-0.17818	-0.0388585	0.0168357	0.116074	-0.000920441	-0.0157334	-0.0160308	0.0197241	0.0250924	0.0267024	-0.0354396	-0.028346	0.0198082
													N.4	0.133164	0.0414704	0.145744	0.0480402	0.00804899	-0.119196	-0.064289	-0.00635616	-0.0504441	0.0349559	0.0414654	0.117309	-0.0427304	0.0381501	0.0592266	-0.0585932	0.0660869	-0.0972386	0.0921357	0.00298692	0.114763	-0.0280192	-0.059493	-0.0280089	-0.175218	0.0305271	-0.0123778	0.0141731	-0.0283486	0.0277782	-0.0227027	-0.0249594	-0.0626278	-0.0274571	0.0267448	-0.014358
													N.5	0.078624	-0.0369604	0.23979	0.0735488	0.0857001	-0.0289158	-0.122177	0.071695	-0.0444336	0.0206441	-0.0325394	-0.0415396	0.00852875	0.00519786	-0.0193493	-0.0148072	0.0129247	-0.0116629	-0.00882549	-0.00954943	-0.0383918	-0.0153948	0.0268456	0.00455649	0.0116848	-0.00827445	0.0173785	0.0416653	-0.00799159	-0.00505289	0.0299098	0.00368999	0.0344178	0.0741417	0.00204373	-0.0635627
													N.6	0.0887153	0.0149288	0.254276	0.0568957	0.0845962	-0.0480171	-0.117773	0.0431303	-0.0778836	0.0224811	-0.0503121	-0.0577346	-0.00528832	0.0080058	-0.00922446	-0.00169655	-0.0174427	0.0191958	-0.0227591	0.0200877	0.00760817	0.0251806	-0.0188319	0.00627823	0.0329976	-0.0119987	-0.0256427	-0.0478293	-0.0313851	-0.082613	0.0870402	-0.0298664	0.0217209	0.00663024	-0.0115156	-0.0235393
													N.7	0.0600878	-0.0545834	0.244558	0.095632	0.0678229	0.000640762	-0.0826198	0.0462344	-0.0348924	-0.00275422	-0.04107	-0.0217577	0.00857027	0.00504449	-0.0195851	0.0078795	-0.0112493	-0.0177295	-0.0109959	0.00322982	-0.014621	0.00608917	0.00740558	0.0388755	0.0291466	0.0391176	0.021923	-0.0283045	0.0495711	0.0266801	-0.0618796	0.022367	-0.0490094	-0.0610798	0.0140918	0.055405
													N.8	0.148266	-0.0986172	0.183693	0.0430899	-0.163094	0.0455922	0.134528	-0.119369	0.0062299	0.0370189	0.0383119	0.0134624	0.0111957	-0.0272692	0.0331725	0.0109314	-0.045667	-0.0313619	0.0665499	-0.0149911	-0.0170426	-0.00907147	0.0055146	-0.00201665	0.00324544	-0.0476375	-0.072622	-0.0309042	-0.0377097	-0.0231757	0.0110529	0.0591992	-0.000153048	0.0345916	-0.0568129	-0.0152533
													N.9	0.0372055	-0.0411846	0.256175	0.0931379	0.0765528	0.0346826	-0.0477367	0.0627138	-0.0584043	-0.000402066	-0.0731911	-0.0343395	0.00678099	-0.027212	-0.0150695	0.0477821	0.00742359	0.0102219	-0.0156548	-0.0218746	-0.0671526	-0.0391899	0.00402361	0.0318959	0.00335716	-0.0115297	-0.0173315	0.0124643	0.0244235	0.0839903	-0.02683	0.0227519	-0.000883754	-0.0011517	-0.00633325	0.032604
[truncated: 119 more columns]

## Sheet: figure3
figure3a	%Lymphocytes in CD4+CD45+IFNγ					%Lymphocytes in CD4+CD45+IL17A+						figure3b	Relative TNFα mRNA level in colon tissues						Relative IL1β mRNA level in colon tissues						figure3c	Sham	MN+vehicle	MN+MMF(20mg/kg)	MN+HP(15mg/kg)	MN+HP(30mg/kg)		figure3d	ZO-1 relative protein level					MUC2 expression relative protein level							figure3e	Serum LPS
	Sham	MN+vehicle	MN+MMF(20mg/kg)	MN+HP(30mg/kg)		Sham	MN+vehicle	MN+MMF(20mg/kg)	MN+HP(30mg/kg)				Sham	MN+vehicle	MN+MMF(20mg/kg)	MN+HP(15mg/kg)	MN+HP(30mg/kg)		Sham	MN+vehicle	MN+MMF(20mg/kg)	MN+HP(15mg/kg)	MN+HP(30mg/kg)			0.45	4.23	3.5	3.2	2.4			Sham	MN+vehicle	MN+MMF(20mg/kg)	MN+HP(15mg/kg)	MN+HP(30mg/kg)		Sham	MN+vehicle	MN+MMF(20mg/kg)	MN+HP(15mg/kg)	MN+HP(30mg/kg)			Sham	MN+vehicle	MN+MMF(20mg/kg)	MN+HP(15mg/kg)
	0.282787	1.33994	1.18393	0.574248		1.54936	8.98109	4.28855	1.78591				1	3.4	2.5	2.6	1.5		1	2.4	2.1	2.4	1.5			0.34	4	3.3	3.1	2.1			100	9	34	35	42		100	8	16	34	67			52.6235	102.228	91.3463	59.0854
	0.384262	1.188	0.987048	0.686221		4.06792	9.94076	4.48368	3.38577				1.05	3.6	2.6	2.7	1.7		1.05	3.42	2.3	2.12	1.7			0.29	4.1	3.4	3	2.2			95	13	24	32	44		95	9	17	36	66			20.4792	92.0715	111.088	88.3736
	0.27941	0.988432	0.987387	0.671008		2.46963	9.14199	5.9843	2.98074				1.1	4.1	2.3	2.5	1.8		1.1	3.52	2.1	1.8	1.8			0.44	4.24	3.55	3.3	2.53			105	18	25	36	45		105	10	19	27	70			51.0653	105.802	93.7286	78.6647
	0.385499	1.52033	0.975165	0.466692		1.37129	8.98489	4.98468	2.16711				1.12	3.9	2.68	2.45	1.85		1.14	3.58	2.34	2.43	1.89			0.3	3.88	3.28	3.08	2.11																47.4844	38.8669	62.0025	56.1304
	0.249361	1.48109	0.888551	0.598591		1.97231	6.97925	3.17654	2.98237				1.04	4	2.32	2.75	1.46		1.02	2.84	2.06	1.78	1.54			0.43	4.21	3.28	3.18	2.39																44.7996	76.7888	70.583	45.5702
	0.167925	1.04076	0.883681	0.685769		3.17642	8.25983	5.27881	4.27865				1	3.2	2.4	2.6	1.68		1.05	2.46	2.12	2.21	1.64			0.28	4.15	3.46	3.22	2.2																45.2432	73.8999	76.6454	48.7442
																										0.47	4.21	3.29	3.09	2.18																29.605	39.662	47.3975	29.4445
																										0.31	4.19	3.38	3.25	2.16																29.3117	46.3518	41.9506	30.9533
	%of macrophages in CD45+CD68+CD86+					%of macrophages in CD45+CD68+							Relative IL1β mRNA level in colon tissues													0.32	4.07	3.56	3.04	2.08			Occuludin relative protein level					claudin-1 relative protein level								32.5335	47.246	34.3858	31.2221
	Sham	MN+vehicle	MN+MMF(20mg/kg)	MN+HP(30mg/kg)		Sham	MN+vehicle	MN+MMF(20mg/kg)	MN+HP(30mg/kg)				Sham	MN+vehicle	MN+MMF(20mg/kg)	MN+HP(15mg/kg)	MN+HP(30mg/kg)																Sham	MN+vehicle	MN+MMF(20mg/kg)	MN+HP(15mg/kg)	MN+HP(30mg/kg)		Sham	MN+vehicle	MN+MMF(20mg/kg)	MN+HP(15mg/kg)	MN+HP(30mg/kg)			39.9241	90.2833	48.2371	32.6814
	1.03459	3.16318	1.8	1.1		10.747	21.322	18.689	14.236				1	8.4	6	5.06	3.4																100	25	34	51	64		100	8	23	59	82
	0.851151	3.4	1.6	1.6		14.333	20.441	16.873	11.028				1.05	7	5	5.8	3.7																95	31	35	55	70		95	9	28	62	89
	1.30845	2.8	2	1.3		9.588	33.599	13.672	11.567				1.1	8	5.5	4.9	4.1																105	24	36	53	72		105	8	30	66	90
	0.9	2.7	1.4	1.2		13.66	13.709	11.432	13				1.13	8.8	6.28	5.83	4.24																												figure3e	kidney LPS
	0.721445	1.9	1.5	1.8		9.065	20.0367	17.57	12				1.02	7.1	5.36	4.86	3.45																													Sham	MN+vehicle	MN+MMF(20mg/kg)	MN+HP(15mg/kg)
	1.2	3.5	1.7	1		16.027	24.624	12.093	9				1.04	7.38	5.18	5.58	3.52															figure3d														9.84756	17.5412	9.77058	9.77058
																																														14.7289	18.0567	10.8445	18.4143
																																														13.1108	17.0218	13.308	9.86832
																																														9.35506	15.8281	13.2938	7.77338
																																														7.59504	14.9332	9.27036	15.3578
																																														8.12404	15.0811	19.8683	14.78
																																														4.90742	21.1603	17.7734	9.4492
																																														5.15888	10.8445	15.3578	8.0264
																																														5.20368	13.308	14.78	7.0021
																																														5.4469	20.4456	17.9324	5.15888
[truncated: 1 more columns]

## Sheet: figure4
figure4b	shannon index					simpson index					figure4c	Pc2
	R-sham	R-MN	R-MMF	R-HP		R-sham	R-MN	R-MMF	R-HP			R.MMF.1	-0.0493443	-0.00949724	0.0107668	-0.0354449	0.0178837	-0.0475808	0.0321803	-0.0282112	0.0140055	-0.00430155	-0.0054333	0.0121843	0.0180098	-0.0100492	-0.00273732	-0.0176887	0.0114166	0.0135024	0.0228623	0.00641083	-0.00664433	-0.00863796	-0.00122665	-0.0104016	-0.000868621	-0.00360496	-0.00255783	-0.00308074	-0.000971007	-0.00496556	-0.00124749	0.00408192	-0.00068653	0.00273471	0.00281553	1.02242e-09
	6.70948	7.1859	7.45553	7.40203		0.976323	0.988384	0.982492	0.984008			R.MMF.2	-0.00270977	0.00990666	0.0500085	0.0188974	0.0266263	0.0215341	0.0196746	-0.0137685	0.00881102	0.00124024	0.0180245	0.0250233	-0.00012612	-0.00547097	-0.0109917	0.00230555	0.00348292	0.00338373	-0.00285926	-0.0138467	-0.00601599	-1.55088e-05	-0.00279597	0.00185593	-0.00425706	-4.39633e-05	-0.00473431	0.00336783	0.00207317	0.0116379	-0.00663509	-0.00550089	0.00577063	-0.000307091	0.00346939	1.02242e-09
	7.55007	7.08627	7.511	7.95162		0.984033	0.973427	0.982242	0.978217			R.MMF.3	-0.0650973	-0.030935	0.0255584	-0.0210074	-0.0506843	0.0223663	0.0588091	-0.0138779	-0.049667	-0.00391202	-0.00838764	0.00875959	-0.00865543	-0.0155369	0.00273963	-0.0105439	-0.00325747	-0.0216382	-0.0043941	0.000497444	0.00278976	-0.00669468	0.0119551	0.000221495	0.00538481	-0.00071517	0.000311661	-0.00130589	-0.00791637	0.00088089	0.00338819	0.000295744	0.00211281	-0.00152495	0.000369872	1.02242e-09
	7.80637	6.62558	7.62103	7.79413		0.989104	0.970951	0.984704	0.985677			R.MMF.4	0.0705628	-0.0082934	-0.0194948	0.00558864	0.0179079	0.0485077	-0.0166654	-0.0227168	0.00617762	0.00450876	4.39375e-05	0.013305	-0.00538514	0.0121346	0.0127241	-0.00428472	0.0147921	-0.0190082	0.00714205	0.0157267	0.00522001	-0.00601118	-1.52939e-05	0.00484527	-0.0121786	0.00479743	-0.0116804	-0.010682	0.00171751	-0.00111581	0.00252165	-0.0027905	-0.000933666	0.00168176	-0.000465297	1.02242e-09
	7.81272	6.67227	7.19691	7.33781		0.986391	0.959726	0.96763	0.977218			R.MMF.5	-0.00393357	0.00379786	0.0477634	0.00780935	0.0355623	0.0252462	0.0157503	-0.0152693	0.00872534	-0.000549428	0.0163114	0.021144	-0.000222817	-0.00251404	-0.00851025	-0.00259587	0.00461245	-0.00445154	-0.00701491	-0.010041	-0.0096457	0.0104648	0.00113198	0.00625269	0.00367993	-0.00133759	0.0025757	0.00256277	-0.000218975	0.00150406	0.00683712	0.00367457	-0.0104953	0.000217898	-4.54647e-05	1.02242e-09
	7.6727	7.34846	7.58817	7.58991		0.986702	0.97511	0.984263	0.982755			R.MMF.6	0.0209129	0.0576316	0.0091084	0.019643	0.00429798	-0.0189325	0.0220276	0.0688173	-0.0280536	0.0331782	0.019297	-0.00209163	0.00414797	0.00593837	-0.00549045	0.00803793	0.019196	0.000441967	0.00898552	0.0116465	-0.000734731	-0.0083193	-0.0072408	0.00443246	0.00882156	0.00677176	-0.00442614	0.0042226	-0.004072	0.00316279	0.000675174	0.0009873	-0.000690184	0.000388193	-0.000372621	1.02242e-09
	7.55625	7.14984	7.09391	7.10614		0.987068	0.959768	0.959731	0.97782			R.HP.1	0.0102159	0.0907824	0.0410026	-0.0466501	0.0383119	0.0514633	0.0212681	0.0154931	0.0390617	-0.0164336	0.0056042	-0.0285877	-0.0142061	-0.0116608	0.0114355	0.0176374	-0.00717616	-0.0060901	0.00263268	0.00266261	-0.00589608	-0.00642478	0.00205394	-0.00252584	0.00871886	-0.00410798	0.00392783	-0.00364747	-0.00299368	-0.00473808	-0.00294273	-0.00117787	0.00101374	0.00123789	0.000217413	1.02242e-09
												R.HP.2	0.0238565	-0.0374602	0.0125592	-0.000180036	-0.039321	-0.00440078	-0.0236352	0.0184939	-0.00923597	-0.0217706	0.00279863	-0.0130595	-0.0118638	-0.00824175	0.00698169	-0.00901194	-0.00148569	-0.0173229	0.00645966	-0.00997253	0.00349946	-0.00574175	-0.022611	0.00786913	-0.00150325	-0.00535106	0.00247833	-0.00220369	0.00396342	-0.000220623	-0.00473233	0.0035573	-0.00253635	-0.00189073	0.00337127	1.02242e-09
												R.HP.3	-0.0126556	-0.0245084	0.00996581	-0.0738763	0.0565404	-0.0224175	-0.0160461	0.0106042	-0.0485384	-0.020362	-0.00849629	-0.0129441	-0.00763204	0.02323	-0.0149601	-0.00034924	-0.00384273	0.00239095	0.00178768	-0.00557735	-0.00494498	0.00216085	0.00222996	0.0135301	-0.00403065	-0.00193839	0.00313859	-0.00131875	0.00122836	-0.000321424	0.00389128	-0.00116082	0.00264121	0.00491297	-2.39801e-05	1.02242e-09
												R.HP.4	-0.0084412	-0.0595725	0.0449627	-0.0365077	0.0407481	-0.015508	-0.0172628	-8.76883e-05	-0.00247249	-0.0164938	-0.00798873	-0.0176244	0.0119875	0.00530236	-0.000926499	0.00749443	-0.00193142	-0.00277797	-0.00382567	0.00395326	0.0101754	0.00937041	-0.0031307	-0.0110394	0.00316351	-0.00300132	-0.0165813	0.00284197	-0.00799827	0.0031001	0.000207302	-0.000552126	-0.0012256	-0.00635146	-0.000255512	1.02242e-09
	Chao1 index					Observed species index						R.HP.5	0.0581624	-0.0399838	0.037697	-0.086886	-0.0490322	-0.0178339	-0.0399652	0.0311049	0.0378177	0.0264617	0.00698895	0.0213367	0.00629586	-0.00497981	-0.0136715	-0.00693633	-0.0180541	-0.00317937	-0.0032885	0.00227712	-0.00457867	-0.00659555	0.00338276	0.00018915	-0.00233663	-0.00124893	0.00125023	-0.000661069	-0.00547572	0.00139873	0.000719916	-0.00423064	-0.0012326	0.0011562	-0.00083784	1.02242e-09
	R-sham	R-MN	R-MMF	R-HP		R-sham	R-MN	R-MMF	R-HP			R.HP.6	0.033884	0.020495	0.0612211	-0.000805891	0.0230501	-0.0143789	-0.0163188	-0.013184	-0.021583	-0.00383503	0.0291418	0.00837246	0.0250156	-0.0164746	0.0187856	-0.000270173	-0.0162805	0.00225283	0.00985667	0.00213018	0.0194891	0.00756732	0.00183972	0.000246014	0.00122949	0.0129311	0.0112668	-0.00418923	0.00217762	-9.19394e-05	-0.000768285	-0.000288841	0.00057594	-0.000677308	-0.000294905	1.02242e-09
	2093.1	1812.39	1897.32	2172.07		1418.6	1321.2	1354.5	1474.4			R.N.1	-0.0517141	0.0966046	-0.00961028	-0.0526621	-0.0141104	0.00740391	0.00705789	-0.0242288	0.00326136	0.051402	-0.00305073	-0.0246763	-0.00313816	0.0044035	0.00567033	-0.0183591	-0.00567261	-0.000678797	0.00780895	-0.013163	0.00784032	0.00588893	0.00100327	0.00303235	-0.002766	-0.0019071	-0.00717153	0.00528585	0.00935611	0.000799256	0.000635644	0.00152416	0.000211253	-0.00135918	-0.00122141	1.02242e-09
	2139.87	1677.71	2058.11	1962.65		1491.8	1167.2	1409.6	1564.9			R.N.2	-0.06716	-0.0131735	-0.0385725	-0.00466827	0.00517092	-0.0558575	0.0160545	0.0169174	0.0437131	-0.0208349	-0.0044593	-0.00661401	-0.00454333	-0.00189235	0.0155316	-0.00663921	0.0269702	-0.0176878	-0.00201934	-0.00456635	0.00936629	0.00385262	0.00646651	0.00252716	-0.0030347	0.00202063	0.00825965	0.00454639	0.000558434	0.00473914	0.000571617	-0.00473461	-0.000244768	0.000450879	-0.00153451	1.02242e-09
	2298.57	1702.02	2017.45	2371.38		1592.4	1111.8	1395.1	1670.5			R.N.3	-0.0931513	0.0252081	-0.0441714	0.0285504	0.0233507	-0.00616395	-0.0437679	0.0172883	-0.00605735	-0.003069	-0.00899451	0.0122613	-0.0369642	-0.00448706	0.0202748	-0.00953008	-0.017341	0.00840805	0.00722761	0.0103265	-0.0102937	-0.00250052	0.00897684	-8.36246e-05	-0.00263266	0.00537446	-0.000877886	0.00688428	-0.00148044	0.000928485	0.000542446	-0.00049782	-0.00159202	-0.00304085	0.0027401	1.02242e-09
	2013.38	1726.07	2064.94	1963.95		1456.8	1176.7	1450.2	1343.1			R.N.4	-0.0218538	-0.0342567	0.0181307	-0.0322366	-0.0033132	0.00833859	0.0154295	0.0113706	-0.00871798	-0.0136352	-0.00996869	-0.00400989	-0.00105435	-0.0255998	0.00882327	-0.00846076	0.00121147	0.0112975	-0.024528	0.00862661	-0.0115577	-0.00178665	-0.0097496	-0.00613547	-0.00204023	0.0114579	-0.00437766	0.00118295	0.0120727	0.00116071	-0.000903856	0.00107319	9.37384e-05	0.00192159	-0.00302174	1.02242e-09
	2042.84	1888.44	2159.45	2148.34		1377.7	1288.1	1445.6	1493.9			R.N.5	-0.058437	-0.0157547	0.0237834	0.0645387	0.0261793	-0.01506	-0.0108279	-0.0251942	0.0230358	0.0305903	-0.0205912	-0.0130672	0.00120286	-0.00252882	0.00174622	-0.0109962	-0.0100127	0.00093068	-0.0152801	0.0123016	0.00420533	-0.00125089	-0.00984276	0.00816981	0.00645287	-0.00485131	0.00435869	-0.00608387	-0.00690175	0.00606548	0.00333377	0.00262178	0.00261184	0.00281697	0.000152688	1.02242e-09
	2095.27	1957.52	2064.94	2312.54		1470.4	1366.8	1450.2	1379			R.N.6	-0.0331792	-0.0677596	0.0366384	-0.00421948	-0.0163095	-0.0109931	0.00718829	0.0115837	-0.0050933	0.0238742	-0.00918137	0.0195316	0.00763119	0.0220406	0.0381357	0.022819	0.00418858	0.00459485	-0.00478376	-0.00061997	-0.00675854	0.00944616	0.00547148	0.00517939	0.00605194	-0.00820721	-0.000927126	-0.00405019	0.00611038	-0.00426191	-0.00594604	0.000511296	0.000247373	-2.12937e-05	0.000536307	1.02242e-09
												R.MN.1	-0.0687798	-0.0804208	0.0326413	0.0319581	-0.0091313	0.0285079	-0.00223852	0.00476266	0.00269105	0.0273739	-0.01865	-0.0146269	-0.00600379	-0.00558148	-0.00867438	0.0152588	0.0049659	0.000810391	0.00960901	-0.0131723	-0.000234899	0.00801603	-0.0069724	-0.00868074	-0.00649907	0.0112738	0.00382417	0.002748	-0.00515543	-0.00867067	0.00338122	-0.0041778	0.000179812	0.00231266	0.00123261	1.02242e-09
												R.MN.2	0.0139554	-0.0334048	-0.0301694	-0.0172376	-0.0310397	0.0235298	0.0235602	-0.000604555	0.0203914	-0.0128794	0.00369368	-0.00726565	-0.0048974	0.0373729	0.00224877	0.0102057	-0.00929971	0.00890153	-0.00065377	-0.000934844	0.00920037	-0.00379966	0.00392761	-0.0063179	-0.00380424	0.00945465	0.00212039	0.00209042	-0.00262763	0.00883044	-0.00158652	0.0090222	-0.000753974	0.00288258	0.00122368	1.02242e-09
												R.MN.3	-0.120223	0.118937	-0.0371465	-0.0247715	-0.0501014	-0.0193834	-0.0198328	-0.0291973	-0.00214575	-0.0158398	-0.00325176	0.00669917	0.00428335	0.00836606	-0.0191355	0.0186242	0.00659897	0.00357756	-0.0111025	0.0048556	-0.00127812	0.00687093	-0.00485025	0.00369102	0.00315804	0.00731805	-0.000969828	-0.00869469	-0.00193665	-0.00177688	-0.00170986	-0.00262996	-0.00146228	-0.00140807	0.00155621	1.02242e-09
												R.MN.4	0.055745	0.0430571	-0.0490622	0.0319068	-0.00575019	-0.00803272	0.0488223	0.000588442	-0.00645087	-0.00857357	-0.00152046	-0.0116326	0.034836	0.0138528	0.0146194	-0.00677723	-0.0192339	-0.000305656	-0.00546254	0.00154286	-0.0129443	0.00109329	-0.00610254	0.00419252	-0.0134245	-0.00180292	0.00111189	0.00477596	-0.00761349	-0.00330343	-0.00102639	-0.00461917	-0.00159567	-0.00100318	-0.000229248	1.02242e-09
												R.MN.5	-0.00200327	0.00785465	0.04566	0.0195789	-0.034351	-0.0092997	-0.00325614	-0.0352502	0.00445853	-0.0233193	0.0160532	0.0134727	-0.0169006	0.0102681	0.0112863	0.0129419	-0.00181216	0.0160181	0.0085109	-0.00128674	0.00488335	-0.0118281	-0.0101832	0.0010509	0.00352047	-0.00652463	-0.00223744	0.00838035	0.0006197	-0.00180198	0.00915107	-0.00318218	0.00171022	0.000432107	-0.0033627	1.02242e-09
												R.MN.6	0.0820786	-0.00303961	-0.0429866	0.00825267	-0.00508811	0.0029453	-0.0235131	-0.0235618	-0.0117325	-0.00264195	-0.0115994	0.000703066	-0.0112371	-0.00435697	0.00581126	-0.0107743	0.00828093	0.00751693	0.0121507	-0.0152123	-0.0121049	0.00487854	-0.000386776	0.000376696	0.00801243	0.00410323	-4.13906e-05	-0.00429694	-0.010927	0.00342671	-0.00887398	0.000834444	-0.000118378	0.000400838	-0.004768	1.02242e-09
[truncated: 14 more columns]

## Sheet: figure5 
figure5B	Serum NGAL							BUN							SCR							urinary albumin/urinary creatinine							Serum cholesterol						figure5c	relative fluoresence
	Control	MN+vehicle	MN+HP(30mg/kg)	MN+ABX+vehicle	MN+ABX+HP(30mg/kg)			Control	MN+vehicle	MN+HP(30mg/kg)	MN+ABX+vehicle	MN+ABX+HP(30mg/kg)			Control	MN+vehicle	MN+HP(30mg/kg)	MN+ABX+vehicle	MN+ABX+HP(30mg/kg)			Control	MN+vehicle	MN+HP(30mg/kg)	MN+ABX+vehicle	MN+ABX+HP(30mg/kg)			Control	MN+vehicle	MN+HP(30mg/kg)	MN+ABX+vehicle	MN+ABX+HP(30mg/kg)			Control	MN+vehicle	MN+HP(30mg/kg)	MN+ABX+vehicle	MN+ABX+HP(30mg/kg)
	244	6278	430	6680	3788			9.4	19.63	12.38	23.68	23.41			1.05	2.68	1.85	3.23	3.04			0.389	46.38	20.33	61.34	43.52			2.15	15.88	10.23	16.27	12.86			8.44	112.3	24.7	112	63
	218	4979	472	4150	3326			5.1	15.86	12.46	20.33	17.28			1.09	2.03	1.23	2.17	2.42			0.29	44.56	15.68	48.37	34.18			1.83	9.69	7.34	13.16	11.37			6.5	78.6	17.8	84	67
	211	4888	502	4830	3396			8.8	19.22	10.66	22.56	18.12			1.08	2.55	1.74	2.88	2.33			0.363	47.32	20.54	60.38	43.66			2.04	17.89	9.68	15.34	12.86			6.64	118.7	23.7	78	65
	234	5034	458	4380	3678			7.6	17.88	14.08	17.37	22.76			1.13	1.93	1.62	2.14	2.65			0.32	44.14	16.38	52.74	36.84			1.88	10.67	6.88	12.73	10.84			6.39	105.3	18.8	96	64
	231	5968	504	6088	3638			7.3	15.21	9.62	18.04	21.37			1.1	1.86	1.44	2.38	2.57			0.31	43.58	16.62	51.67	40.38			2.06	9.73	7.48	15.86	12.58			6.52	112.4	24.4	93	63
	206	3200	519	6530	3589			9.2	18.87	13.34	23.18	20.69			1.11	1.93	1.49	2.96	2.52			0.376	46.73	17.24	54.89	36.96			1.92	16.37	8.82	16.64	12.57			8.34	98.9	24.6	80	65
	217	2969	496	6755	3318			7.5	13.77	12.66	17.43	22.92			1.11	2.59	2.08	3.14	2.3			0.39	43.87	20.86	49.67	41.88			1.76	14.38	7.09	13.71	11.18			7.18	102.4	18.5	75	71
	211	5334	468	6080	3642			9.5	13.25	10.96	18.14	17.42			1.11	2.74	1.21	2.03	2.28			0.3	45.17	17.68	53.04	43.21			2.09	9.17	9.58	12.94	9.41			6.46	95.7	19.1	93	62
	223	6169	478	4510	3489			9	15.31	9.36	23.68	16.53			1.1	2.4	1.76	2.97	2.55			0.382	45.88	22.58	49.18	41.39			1.96	9.54	9.03	14.77	9.72			6.23	91.8	23.8	81	67
	209	3088	469	5040	3187			7.2	19.39	13.25	17.57	15.87			1.12	2.29	1.18	2.92	2.34			0.31	43.86	16.47	50.67	35.86			2.09	10.21	8.16	14.21	8.67			7.17	93.4	24.5	88	61

## Sheet: figure6
figure6A	Skimmin in liver microsomes								figure6b	Apiosylskimmin in liver microsomes								figure6c	Skimmin in feces								figure6d	Apiosylskimmin in feces											figure6e1	Ex vivo indole production (μM)					figure6e2	Ex vivo p-cresol production (μM)
		Rat MS			Human MS						Rat MS			Human MS						Skimmin			7-HC						Apiosylskimmin			Skimmin			7-HC					Control	HP (1mg/mL)	HP (2mg/mL)	HP (4mg/mL)			Control	HP (1mg/mL)	HP (2mg/mL)	HP (4mg/mL)
	0 min	103.98	95.55	100.47	100.97	96.12	102.91			0 min	95.84	96.49	107.66	90.77	98.55	110.68			0	99.73	99.53	100.73	0	0	0															35.5	33.3	25	18			17.8333	15.8333	11.2	7.36667
	15 min	107.89	102.27	107.89	95.07	98.33	96.92			15 min	123.82	130.1	99.2	104.85	87.71	94.01			0.5	55.55	57.95	40.29	39.1	39	29.52			0	102.8	105.4	91.8	0	0	0	0	0	0			35.8	31	28.9	21.5			18.4333	12.8667	8.9	8.3
	30 min	100.07	94.35	98.96	98.5	100.88	100.35			30 min	106.14	107.34	109.94	93.45	95.77	101.05			1	32.11	32.51	30.72	64.93	68.12	63.23			0.5	79.23	83.49	85.77	2.08	2.08	1.97	0.83	0.83	0.73			34.2	25.3	24.5	20.9			17.9667	8.9	9.3	8.46667
	60 min	100.87	116.91	96.16	103.79	97	100.97			60 min	127.39	110.91	108.42	99.38	89.94	91.97			2	9.87	10.17	9.67	89.06	87.67	81.28			1	81.52	73.83	84.42	2.91	2.8	3.01	2.49	2.7	2.7
	-NADPH/60min	109.89	104.68	114.61	95.77	99.74	106.43			-NADPH/60min	114.06	118.18	110.37	93.55	99.75	92.62												2	66.04	59.09	62.82	3.43	3.32	3.43	8.2	8.31	8.41

## Sheet: Supplementary figureS1
figS1	Unrinary albuminuria/creatinine(g/g)						body weight(g)
	Sham	MN-Vehicle	MN-MMF(20mg/kg)	MN-HP (15mg/kg)	MN-HP (30mg/kg)		Sham	MN-Vehicle	MN-MMF(20mg/kg)	MN-HP (15mg/kg)	MN-HP (30mg/kg)
	0.37325	73.2351	77.974	68.3641	69.3605		262	235	251	257	228
	1.02169	71.1078	65.0736	62.5472	66.393		267	269	250	272	232
	1.0494	56.6177	61.0883	60.1139	55.9268		267	238	250	245	235
	1.11469	52.8782	53.7613	53.4832	51.194		270	253	252	225	252
	1.15421	41.9382	48.2781	42.855	50.5398		270	233	251	261	270
	1.17303	37.8326	36.791	36.6913	37.0519		270	232	244	220	233
	1.20586	33.1965	32.5174	32.5043	35.1307		275	240	252	240	240
	1.36044	31.746	31.9302	32.3137	30.2306		287	233	245	235	259
	2.02294	25.4118	27.7657	27.9763	28.6913		295	233	249	246	238
	2.96182	21.6033	23.6898	24.4048	22.9646		297	243	244	243	257

## Sheet: Supplementary figureS2
figureS2	urinary albumin/uirnary creatinine							Serum NGAL							Serum cholesterol							BUN							Scr							kidney index
	Sham	MN+vehicle	MN+MMF	MN+HP15mg/kg	MN+HP30mg/kg			Sham	MN+vehicle	MN+MMF	MN+HP15mg/kg	MN+HP30mg/kg			Sham	MN+vehicle	MN+MMF	MN+HP15mg/kg	MN+HP30mg/kg			Sham	MN+vehicle	MN+MMF	MN+HP15mg/kg	MN+HP30mg/kg			Sham	MN+vehicle	MN+MMF	MN+HP15mg/kg	MN+HP30mg/kg			Sham	MN+vehicle	MN+MMF	MN+HP15mg/kg	MN+HP30mg/kg
	0.178804	46.0236	37.9759	63.1521	90.9988			170.95	2107.33	646.75	1636.36	419.59			2.85	10.95	6.08	6.44	7.83			6.98	6.89	9.01	7.06	10.18			2.096	5.237	3.405	5.5479	4.4795			0.47	1.12	1.24	1.45	1.13
	0.152427	38.672	22.7329	48.8594	121.799			163.24	928.67	367.46	340.55	468.95			3.49	8.59	4.02	5.22	4.62			5.5	10.15	9.14	5.78	6.92			2.096	3.858	2.384	4.6205	2.6712			0.56	1.01	1.18	1.16	1.38
	0.13678	54.3849	48.3979	14.902	21.044			175.51	1161.91	3224.62	330.97	427.53			2.43	6.27	4.43	5.16	4.42			5.12	9.84	6.5	6.25	8.85			2.016	3.258	2.301	3.0274	3.1233			0.53	2.01	1.21	1.04	1.51
	0.255123	64.5899	28.649	69.8841	13.4852			88.6	3068.62	611.68	2585.42	965.33			5.45	3.5	7.82	11.8	3.44			6.24	6.69	5.47	7.89	6.05			2.384	2.342	3.858	5.9589	2.5712			0.8	1.08	1.06	0.89	1.11
	0.13309	96.1037	14.5015	46.3897	37.2923			460.36	801.57	394.55	453.66	460.76			2.39	4.9	7.42	6.68	6.94			6.04	9.46	5.03	8.2	6.37			2.219	3.205	3.945	3.4521	2.8466			0.62	1.11	0.99	1.05	1.4
	0.84116	142.631	51.2471	78.4237	48.8377			379.34	3492.5	1992.61	587.62	415.65			10.16	10.84	7.49	4.88	3.96			8.07	8.95	4.36	9.68	10.61			2.178	4.379	2.795	2.689	2.6055			0.49	1.17	1.17	1.25	1.1
	0.0682784	60.3097	48.972	113.964	39.56			177.52	5870.97	1875.93	452.65	1173.46			2.92	8.99	4.28	5.46	4.14			7.37	10.2	7.98	7.51	5.38			2.014	4.949	2.585	2.8	3.5753			0.6	1.25	1.05	1.01	0.84
	0.438698	63.0756	49.95	64.1762	111.405			227	32157	610.16	655.4	401.79			2.45	5.33	7.53	3.67	3.35			5.43	6.52	5.41	7.21	6.05			2.127	3.74	2.464	3.3233	2.0548			0.67	2.92	1.14	1.14	1.03
	0.0876	62.4709	147.899	34.1233	35.8122			375.53	593.14	409.92	616.33	489.67			5.12	14.91	7.39	9.56	6.38			7.13	7.19	8.89	8.41	7.98			2.23	5.63	3.789	5.239	4.068			0.61	1.26	1.02	0.99	1.04
	0.162239	50.9937	41.0236	42.8726	134.814			126.78	1429.75	745.92	564.93	304.83			4.36	8.55	6.52	7.21	5.64			6.14	7.24	7.18	7.87	7.13			2.184	4.23	3.02	3.67	3.35			0.54	1.4	1.4	1.51	1.54

## Sheet: Supplementary figureS4
Glomerular area(mm2)							Glomerulosclerosis Score							Tubulointerstitial damage							podocyte injury score							GBM
Sham	MN+vehicle	MN+MMF	MN+HP15mg/kg	MN+HP30mg/kg			Sham	MN+vehicle	MN+MMF	MN+HP15mg/kg	MN+HP30mg/kg			Sham	MN+vehicle	MN+MMF	MN+HP15mg/kg	MN+HP30mg/kg			Sham	MN+vehicle	MN+MMF	MN+HP15mg/kg	MN+HP30mg/kg			Sham	MN+vehicle	MN+MMF	MN+HP15mg/kg	MN+HP30mg/kg
7881.01	13945.2	8695.62	8438.48	7194.16			0.11	5	4	4	2.8			0	4	0.5	1.5	3.1			0	4	0.5	1.5	3			0.9	10	6	7	6
8276.02	12460.7	9592.45	7218.35	7916.6			0.17	4	0.6	4	4			0.9	4	0.5	2	1.34			1	4	0.5	2	2			0.1	8.1	4.3	3.96	5
6976.05	11576.4	8739.7	7006.13	7963.98			0.15	3	1.4	3	3.3			0	2	3.3	1.5	0.9			0	2	2	1.5	0.8			0	5.5	2	3.6	1.3
6894.06	12098.9	8076.01	8739.35	9866.49			0.12	4	2.1	2.7	2.5			0	1	3.1	2.55	1.1			0	3.3	3	2.5	0.7			0	4.2	1.6	5	2.1
6923.97	13190	9391.11	8510.43	8988.84			0.88	4	1.8	3.3	3.5			0	1.8	1.5	3.2	1.2			0	2.9	2.3	2.9	1.9			0.8	5.8	1.8	2	2.5
8394.5	13509.3	8409.95	8604.27	7804.23			0.15	4	3	2.8	1.8			0	3.6	1	2.8	0.8			0	3.5	1.6	3.1	1			0	8	4.5	5	1.2
7794.25	14033.6	8365.22	6992.02	8058.03			0.75	4	2.7	2.5	2.2			0	4	1.1	2	4			0	4	1.3	1.8	2			0	5	2.8	2.6	1.5
6991.12	18115.4	7791.56	7787.31	8696.26			0.1	4	1.5	3.5	2			0	3.3	3.4	2.5	1.2			0	2.7	2.4	2.5	1			0	6.2	4.8	4.7	4.28
6872.98	16432.2	9132.8	8561.41	11679.4			0.16	4.52	2.44	3.34	2.9			0.2303	2.32	2.1	1.9	2.8			0.18	2.4	1.35	2	1.5			0.76	8.5	2.5	4.9	4.58
7986.34	13712.6	9153.07	7779.06	11824.3			0.08	3.5	1.86	3.21	2.55			0.119	2.96	1.93	2.38	1.82			0.104	3.51	1.92	2.38	1.71			0.12	6.56	3.024	4.67	3.04

## Sheet: Supplementary figureS5
CD68
Sham	MN+vehicle	MN+MMF	MN+HP15mg/kg	MN+HP30mg/kg
100	2000	750	250	750
250	2000	625	250	500
130	1780	500	1000	250
210	1900	875	1000	250
90	1600	250	600	340
80	1750	875	550	240
90	2000	576	750	500
110	1500	625	600	250
110	1400	400	680	440

[truncated: 4 more sheets: supplmentary figure 6, Supplementary figureS7, Supplementary figureS9, Supplementary figureS10]
