# Supplementary material for: Hydrangea paniculata coumarins attenuate experimental membranous nephritis by bidirectional interactions with the gut microbiota
Source: Commun Biol. 2023 Nov 22;6:1189. doi: 10.1038/s42003-023-05581-9 (PMC10665342; doi:10.1038/s42003-023-05581-9)
Supplement: Supplementary file 5 — Supplementary Data 2 [file 42003_2023_5581_MOESM5_ESM.xlsx]

## Sheet: Figure 2J,K,L,M
ID	m/z	Retention time (min)	Ion mode	Metabolites	Compound ID	Super Class	Class	Sub Class	Adducts	Formula	Score	Fragmentation Score	Mass Error (ppm)	QC-0	QC-1	QC-2	QC-3	QC-4	QC-5	QC-6	QC-7	HP-1	HP-3	HP-4	HP-5	HP-6	HP-8	M-1	M-3	M-5	M-6	M-8	M-9	MF-1	MF-3	MF-5	MF-7	MF-8	MF-9	N-1	N-5	N-6	N-7	N-9	N-10
0.97_103.0398m/z	103.04	0.969683	neg	(±)-3-Hydroxybutyric acid	85159	Unclassified	Unclassified	Unclassified	M-H	C4H8O3	57.9	97.9	-2.878	8.9605	11.3966	9.99405	13.8367	15.9615	14.2415	12.2735	11.5991	4.1161	2.20568e-08	12.9536	40.1628	53.7574	4.54448	2.20568e-08	1.55958	1.69547	3.52941	3.60696	9.66186	2.20568e-08	3.26836	2.20568e-08	2.20568e-08	1.35024	0.988512	23.2809	2.43008	10.6533	4.43402	2.20568e-08	45.2735
0.82_122.0246m/z	122.025	0.821683	neg	Nicotinic acid	HMDB0001488	Organoheterocyclic compounds	Pyridines and derivatives	Pyridinecarboxylic acids and derivatives	M-H	C6H5NO2	57.5	94.6	-1.54149	53.229	79.5862	79.2514	51.9894	51.6803	63.1091	55.1091	51.4402	31.8234	53.2179	65.7222	59.6983	75.0653	86.2942	91.0411	85.5953	86.9162	95.8355	81.897	54.0613	69.8631	102.115	44.7633	73.5994	72.0367	72.27	82.116	52.3912	43.6781	48.7864	55.9764	117.779
1.25_175.0610m/z	175.061	1.25033	neg	Ketoleucine	HMDB0000695	Organic acids and derivatives	Keto acids and derivatives	Short-chain keto acids and derivatives	M+FA-H	C6H10O3	57.3	95.5	-1.82907	26.6543	31.4723	28.624	27.4725	21.9956	29.1484	28.1772	27.8242	26.0668	22.0902	26.2747	23.0511	39.606	44.2043	32.9777	37.0016	28.8596	21.8028	30.4556	44.9097	15.2042	22.3341	5.77989	39.4526	33.2717	20.4933	40.3174	15.2851	20.418	13.1213	19.2902	38.2192
1.30_165.0789n	164.072	1.30083	neg	L-Phenylalanine	28	Organic acids and derivatives	Carboxylic acids and derivatives	Amino acids, peptides, and analogues	M-H, 2M-H	C9H11NO2	56.9	85.2	-0.40502	3830.77	3898.6	3685.37	3774.04	3534.74	3757.76	3537.05	3763.62	3503.6	3417.05	3446.75	2762.46	2093.03	3135.4	4535.39	3695.87	4111.51	3946.45	4453.89	5990.56	3527.83	4636.85	2307.3	4087.43	3091.19	4111.97	4794.29	3543.56	4000.89	3347.43	4995.16	3824.13
13.85_112.9853m/z	112.985	13.8451	neg	Trifluoroacetic acid	HMDB0014118	Organic acids and derivatives	Carboxylic acids and derivatives	Alpha-halocarboxylic acids and derivatives	M-H	C2HF3O2	56.9	89.7	-2.16221	108.308	135.984	122.839	154.201	225.909	172.493	137.079	134.339	200.228	161.703	108.772	232.246	177.518	253.566	228.516	174.89	182.235	188.674	187.813	190.842	127.313	171.062	129.177	256.787	140.063	142.304	219.595	144.827	190.002	217.776	180.489	127.416
0.83_138.0423n	139.05	0.82825	pos	Acipimox (5-methylpyrazine-2-carboxylic acid)	788	Unclassified	Unclassified	Unclassified	M+H, M+NH4	C6H6N2O2	56.6	89.3	-4.60645	665.93	694.223	581.059	658.215	624.159	636.395	664.901	626.23	811.796	709.238	644.556	627.608	495.721	764.167	535.325	586.724	613.337	564.481	629.169	834.016	543.859	631.328	652.795	643.43	623.166	774.309	543.373	471.452	773.182	559.39	663.122	595.208
0.97_145.0505m/z	145.051	0.969683	neg	L-Fucose	HMDB0000174	Organic oxygen compounds	Organooxygen compounds	Carbohydrates and carbohydrate conjugates	M-H2O-H	C6H12O5	56.3	89.8	-0.694079	59.0232	49.3468	36.9899	43.8468	42.8464	45.5538	41.8654	51.3961	96.0582	76.3983	67.4902	44.3854	29.589	119.321	112.318	127.89	127.457	96.3463	89.335	50.3901	49.4703	49.0717	56.1404	17.3681	47.8094	50.0974	6.3694	33.0403	42.4822	44.299	20.7618	23.7612
3.09_243.0875m/z	243.087	3.0913	pos	Lumichrome	64742	Unclassified	Unclassified	Unclassified	M+H	C12H10N4O2	56.3	83.2	-0.693779	3855.77	3667.37	3333.73	3385.34	3386.2	3466.95	3491.38	3649.84	4371.08	4016.34	4947.44	4498.02	3746.04	4710.89	4823.5	5039.86	4683.05	4940.41	4540.2	4166.67	2638.01	2775.55	2420.98	4834.96	2905.91	2157.17	4450.04	3605.48	3561.51	3726.51	3993.32	4333.86
0.82_151.0260m/z	151.026	0.821683	neg	Xanthine	82	Organoheterocyclic compounds	Imidazopyrimidines	Purines and purine derivatives	M-H	C5H4N4O2	56.2	82.8	-0.74058	2348.38	2556.13	2314.81	2355.28	2397.49	2350.64	2170.54	2485.82	2227.1	1990.41	2211.3	2976.67	2928.56	2980.19	2677.74	2300.58	2261.63	2110.84	2440.7	2611.18	2913.81	2403.88	1846.78	2282.47	2725.55	1967.93	3166.04	2065.73	2061.14	1892.52	3438.62	2984.87
1.94_120.0802m/z	120.08	1.9432	pos	2-Hydroxyphenethylamine	HMDB0001065	Organic nitrogen compounds	Organonitrogen compounds	Amines	M+H-H2O	C8H11NO	56.2	94.8	-4.02312	62.493	30.9604	26.4526	28.251	30.178	24.6465	27.0688	27.8965	22.2858	71.1233	35.7273	30.0131	22.9436	31.6151	8.4439	5.81993	9.55929	1.92423	24.0324	80.9887	18.8237	26.34	2.1727	29.0434	19.0426	19.2463	62.0488	14.2874	56.0716	20.8851	76.5404	54.6388
2.29_151.0398m/z	151.04	2.29195	neg	3-Cresotinic acid	6661	Benzenoids	Benzene and substituted derivatives	Benzoic acids and derivatives	M-H	C8H8O3	56.1	90.3	-1.5019	59.9895	62.4136	45.2046	46.7699	36.0346	46.4002	36.1622	37.013	48.2186	49.6401	55.6002	56.5734	57.832	59.8247	92.971	130.965	80.5403	83.103	86.0309	80.9515	25.7223	39.56	15.9472	67.0089	32.4399	84.9675	57.6604	51.9123	29.3404	58.8012	47.714	55.0858
0.94_267.0970n	268.104	0.935417	pos	3-Deoxyguanosine	4149	Unclassified	Unclassified	Unclassified	M+H, 2M+H, M+K	C10H13N5O4	56	84.5	0.91235	1242.94	1215.47	1248.87	1344.4	1299.31	1348.37	1232.45	1173.01	594.451	1348.41	2249.87	783.863	1569.95	1334.53	385.043	473.542	346.707	506.4	547.63	237.584	2174.84	1844.22	3323.81	1475.89	1591.81	2092.38	2688.94	1675.46	1990.8	1945.82	1303.65	2176.54
3.85_189.0782n	190.086	3.8471	pos	3-Indolepropionic acid	6602	Organoheterocyclic compounds	Indoles and derivatives	Indolyl carboxylic acids and derivatives	M+H-H2O, M+H	C11H11NO2	56	90.4	-4.23553	323.74	306.57	390.379	291.358	270.887	335.415	284.573	365.67	317.435	528.729	286.551	291.896	233.857	577.567	346.937	238.71	165.755	598.053	381.4	318.71	117.681	255.461	179.359	439.63	251.355	270.845	882.628	274.056	332.577	329.777	485.617	748.646
2.74_193.0505m/z	193.05	2.73558	neg	ferulic acid	4156	Phenylpropanoids and polyketides	Cinnamic acids and derivatives	Hydroxycinnamic acids and derivatives	M-H	C10H10O4	55.8	82.4	-0.872365	1067.94	1210.98	984.474	1062.65	1021.23	1014.4	962.541	1063.62	1705.74	903.286	1898.37	666.933	1511.92	1118.98	769.976	714.133	906.676	1003.71	963.776	693.33	1082.74	1218.29	515.141	1658	1363.5	1214.56	1856.28	1001.08	792.541	939.801	1857.44	1955.64
4.26_298.1201n	297.113	4.25935	neg	(±)-Enterolactone	64734	Unclassified	Unclassified	Unclassified	M-H, 2M-H, M+FA-H	C18H18O4	55.8	85.3	-1.50367	26700	26096.1	26117.9	25572.2	25443.6	25937.3	26082.6	26256.8	21740.7	26835.8	26010.5	33365.3	29047	51771.4	32129.9	26692.6	24045.5	32278.7	29091.7	29235.6	12478.2	14721.1	7540.34	17941.9	19343.8	16941.4	40556.8	26924.6	19910	24890.3	29293.1	45578
0.64_145.0139m/z	145.014	0.64285	neg	Oxoglutaric acid	HMDB0000208	Organic acids and derivatives	Keto acids and derivatives	Gamma-keto acids and derivatives	M-H	C5H6O5	55.7	87.3	-2.07497	31.3848	35.4367	28.5322	22.3848	29.2132	28.8646	31.6128	27.0257	20.5486	8.04086	21.0083	34.5879	115.989	203.074	20.408	12.8949	18.2762	22.47	30.0858	28.7606	13.6431	8.5724	2.20568e-08	12.1408	13.6747	4.20842	105.582	14.2045	6.03808	5.18412	19.6466	58.9628
0.99_252.0858n	253.093	0.99425	pos	Deoxyinosine	3383	Nucleosides, nucleotides, and analogues	Purine nucleosides	Purine 2'-deoxyribonucleosides	M+H, 2M+Na, 2M+K, M+K, M+Na	C10H12N4O4	55.7	79.7	-0.0786924	2775.46	2923.13	2783.92	2924.91	2624.18	2870.16	2819.1	2540.6	1710.7	2265.44	2602.05	3283.02	4557.7	3781.8	2799.48	2370.18	2285.29	2527.02	2649.21	2063.24	3860.69	3033.96	3021.39	2533.89	3535.04	2548.42	4957.93	2488.05	3033.02	2986.36	4061.98	3856.37
4.12_242.0939n	241.087	4.11552	neg	(R)-Equol	44864	Unclassified	Unclassified	Unclassified	M-H, M+FA-H	C15H14O3	55.7	84	-1.43404	777.717	734.556	733.224	749.728	778.926	698.114	791.622	755.466	601.698	810.852	567.752	401.25	297.659	1309.01	1566.56	1054.05	998.534	1520.05	1248.94	1646.7	75.9369	353.065	60.682	517.958	596.558	372.635	1156.02	817.018	706.519	737.53	901.128	1294.08
7.41_297.2417m/z	297.242	7.4141	pos	alpha-artemisic acid	35491	Unclassified	Unclassified	Unclassified	M+H	C18H32O3	55.7	82.7	-2.37282	5735.86	6508.65	7255.41	6996.87	6695.17	6829.58	6886.68	7172.27	19204	6249.89	2192.07	1335.67	1617.38	4007.17	5858	7990.19	9280.3	7616.04	6441.9	6539.28	8810.3	11473.1	18305.7	12012.5	4448.39	7817.55	1574.38	6243.17	10758.7	7490.06	3196.56	1797.28
4.25_179.1788m/z	179.179	4.24875	pos	2-Methylcyclododecanone	HMDB0041404	Organooxygen compounds	Carbonyl compounds	Ketones	M+H-H2O	C13H24O	55.6	95.4	-3.17967	8.19713	11.3244	8.86761	3.74437	9.02122	9.51679	11.6715	9.48423	4.22875	2.20568e-08	2.20568e-08	2.20568e-08	2.20568e-08	14.0661	3.93786	2.20568e-08	2.20568e-08	3.0819	11.4007	44.352	2.20568e-08	2.83068	2.20568e-08	2.20568e-08	10.2149	2.20568e-08	45.5468	6.0939	2.20568e-08	25.3025	74.9816	69.6343
5.52_314.2450n	315.252	5.51585	pos	(±)12,13-DiHOME	45199	Unclassified	Unclassified	Unclassified	M+H-H2O, M+H	C18H34O4	55.6	82.5	-2.20841	8678.87	8859.96	8631.03	8525.47	8278.12	8615.78	8589.67	8799.39	13963.4	8981.25	4244.86	6148.41	5854.55	8068.73	9016.69	10827.1	10025.9	10353.8	9798.59	13744.7	10505.2	14586.4	15038.5	7021.13	5971.27	8746.34	4192.03	9741.84	11490.1	9174.91	8375.94	4782.71
0.83_137.0454m/z	137.045	0.82825	pos	Hypoxanthine	83	Organoheterocyclic compounds	Imidazopyrimidines	Purines and purine derivatives	M+H	C5H4N4O	55.5	83	-3.02452	3035.83	3160.28	2887.67	2947.95	3072.78	3078.28	3303.91	3154.76	3320.94	2398.29	2972.3	3438.64	4245.53	5603.76	4017.36	2957.76	3397.74	3672.04	3422.1	3120.46	3084.79	2871.5	2474.78	3387.22	3068.92	2374.73	3905.4	2346.49	2274.05	2320.07	4033.21	4005.56
1.64_162.0545m/z	162.054	1.64355	pos	Indole-3-carboxylic acid	3795	Organoheterocyclic compounds	Indoles and derivatives	Indolecarboxylic acids and derivatives	M+H	C9H7NO2	55.5	87	-3.09638	114.111	80.0101	89.5707	81.8851	103.129	131.27	82.5993	74.1538	98.2821	115.688	97.5505	18.7522	7.48012	241.158	61.3629	77.3792	66.2818	61.878	102.956	261.935	26.0096	135.171	49.384	221.887	71.5614	96.2201	99.5058	57.5151	93.4452	83.4066	95.3651	140.941
2.29_107.0501m/z	107.05	2.29195	neg	xi-4-Hydroxy-4-methyl-2-cyclohexen-1-one	HMDB0033629	Organic oxygen compounds	Organooxygen compounds	Carbonyl compounds	M-H2O-H	C7H10O2	55.4	85	-1.34047	248.035	216.161	214.841	244.048	245.907	179.525	219.141	155.164	228.542	273.002	251.647	262.221	258.725	257.897	252.832	249.343	270.169	312.778	255.733	276.774	153.154	182.12	137.125	182.236	321.654	210.449	304.311	221.805	219.614	129.015	200.428	269.119
9.41_256.2398n	255.233	9.41027	neg	Myristic Acid ethyl ester	45004	Unclassified	Unclassified	Unclassified	M-H, 2M-H	C16H32O2	55.4	79.6	-1.56268	1350.22	1327.7	2066.77	1781.88	2396.49	1936.37	1876.85	2351.23	472.199	457.098	452.299	1109.02	701.269	1981.08	356.946	428.81	328.312	378.136	1340.36	1570.13	5291.53	2406.94	1271.58	912.639	4320.42	636.305	1171.44	263.149	882.075	1778.08	993.481	1353.7
0.86_180.0665m/z	180.067	0.85585	neg	L-Tyrosine	34	Organic acids and derivatives	Carboxylic acids and derivatives	Amino acids, peptides, and analogues	M-H	C9H11NO3	55.3	78.9	-0.460256	1203.46	1498.1	1084.7	1156.9	1162.42	1202.12	1224.9	1543.98	942.14	1136.96	1156.98	1415.92	732.144	1465.03	1256.34	1288.72	1063.52	1130.9	1259.08	1492.01	1581.53	1569.01	883.531	1264.28	1333.28	1479.91	1644.43	1096.55	1094.8	1035.83	1637.44	1579.12
5.26_373.2731m/z	373.273	5.26387	pos	cholacalcioic acid / 25,26,27-trinorvitamin D3 24-carboxylic acid / 25,26,27-trinorcholecalciferol 24-carboxylic acid	41962	Unclassified	Unclassified	Unclassified	M+H	C24H36O3	55.3	82	-1.71074	14637.5	14235.8	13388.4	13783.4	13391.4	13092.4	13369	13581.7	16306.3	17278.3	10345.3	14115.3	17750.7	18713.7	8667.61	9789.57	8688.41	9534.93	11313.3	17112.8	10047.6	17630.2	16542.8	19573	11267.6	27745.3	15637.1	11629.5	18387.7	17748.7	10763.3	19085.2
7.33_294.2189n	295.226	7.3281	pos	9(S)-HOTrE	36030	Unclassified	Unclassified	Unclassified	M+H, M+K	C18H30O3	55.3	83.9	-2.01024	1875.19	2207.5	2581.19	2536.76	2629.38	2540.94	2606.31	2724.05	2501.72	2889.99	2394.75	1427.25	883.91	2636.64	2784.92	2828.63	3489.79	2949.56	3350.55	6087.2	2525.48	2970.45	2762.73	4035.37	2234.2	3676.53	2483.81	2058.39	2365.29	2136.56	1579.13	3343.16
2.36_252.1723n	235.169	2.35602	pos	6alpha-Carissanol	HMDB0035309	Lipids and lipid-like molecules	Prenol lipids	Sesquiterpenoids	M+H-H2O, M+H	C15H24O3	55.1	77.9	-0.913403	3092.72	3025.1	3060.5	3040.76	2967.16	3073.06	3015.33	3019.43	3383.21	2557.36	4757.74	1488.03	4592.41	3343	255.481	512.393	402.805	583.448	861.904	924.181	4531.18	3544.97	4704.05	2246.09	4208.9	3387.79	4039.97	3306.47	2885.95	3509.29	3044.43	3808.26
2.68_131.0850m/z	131.085	2.68017	pos	2-(4-Methylphenyl)propanal	HMDB0033382	Lipids and lipid-like molecules	Prenol lipids	Monoterpenoids	M+H-H2O	C10H12O	55	89.6	-3.31323	43.6591	35.5779	43.3564	52.5076	41.5174	47.9948	37.4777	41.5341	48.6805	48.9612	44.8789	38.7377	18.8936	54.2598	48.26	47.2399	47.2059	55.0424	47.9564	49.1903	44.4418	43.321	63.0877	62.1428	50.3597	39.8938	42.5002	46.0445	29.1252	34.03	28.2547	27.9047
7.63_374.2812n	375.288	7.62925	pos	1α,24-dihydroxy-25,26,27-trinorvitamin D3 / 1α,24-dihydroxy-25,26,27-trinorcholecalciferol	41964	Unclassified	Unclassified	Unclassified	M+H, 2M+H, 2M+K, M+NH4	C24H38O3	55	79	-2.51964	13144.8	14203.9	15276.2	14189.5	14960.9	14414.1	14282.1	14539.4	13418.7	13277.9	6798.5	11021.7	8529.93	10907.6	7781.62	10441.4	10120.6	8033.78	10780.9	16719.2	18608.1	19162	28144.1	11436.1	7628.78	40878.8	8888.29	7961.15	14802.7	13728.9	5184.61	7937.88
1.04_183.0532n	182.046	1.037	neg	4-Pyridoxic acid	239	Organoheterocyclic compounds	Pyridines and derivatives	Pyridinecarboxylic acids and derivatives	M-H, 2M-H	C8H9NO4	54.8	75.1	0.0481596	5265.95	3771.77	4017.34	5012.25	3946.69	4040.71	4740.98	3929.92	3924.46	4022.24	3339.14	3282.33	3494.09	3345.34	3648.95	4036.48	4314.01	4051.37	4148.76	5726.22	4712.35	4774.42	4582.12	4016.96	4934.41	5865.28	2896.39	4446.95	3897.61	4062.22	3370.52	2868.07
2.16_190.0505m/z	190.05	2.16062	neg	5-Phenyl-1,3-oxazinane-2,4-dione	HMDB0060400	Benzenoids	Benzene and substituted derivatives	Unclassified	M-H	C10H9NO3	54.8	88.4	-2.48418	22.3541	24.8995	28.7743	26.4409	26.2991	24.8098	22.0751	21.3428	27.9291	27.0596	35.0485	21.0437	26.1925	38.0195	28.4261	22.8184	30.0027	28.8699	29.6323	29.7525	35.2885	28.8445	22.275	30.4282	30.4625	24.7451	24.6312	28.8348	27.0502	26.8737	34.2956	20.661
1.82_181.0506m/z	181.051	1.81747	neg	3-METHYLORSELLINIC ACID	43818	Unclassified	Unclassified	Unclassified	M-H	C9H10O4	54.7	74.8	-0.190887	304.75	302.38	272.209	283.489	269.23	285.824	267.8	282.852	259.596	569.807	28.2901	4.79086	16.4247	22.0546	987.005	618.609	1161.98	588.975	815.003	1524.96	43.181	403.923	103.887	437.54	315.275	77.2855	22.3379	41.5207	663.167	53.1613	29.0179	20.2156
6.32_285.2068m/z	285.207	6.31575	neg	Hexadecanedioic acid	5642	Lipids and lipid-like molecules	Fatty Acyls	Fatty acids and conjugates	M-H	C16H30O4	54.7	81.4	-1.30832	685.063	620.301	653.39	638.782	652.982	707.274	718.302	715.8	193.08	396.952	664.958	1431.44	428.313	1126.58	1213.79	992.686	1127.81	1192.06	1050.74	565.238	549.716	390.552	299.759	346.522	539.765	372.997	985.479	347.537	358.841	501.446	474.789	953.471
0.81_136.0614m/z	136.061	0.810583	pos	Adenine	85	Organoheterocyclic compounds	Imidazopyrimidines	Purines and purine derivatives	M+H	C5H5N5	54.6	80.1	-2.6598	1750.65	2165.52	1533.66	2045.63	1508.84	1574.17	2085.58	1633.16	2768.55	3623	2629.42	825.869	1043.84	2411.72	1195.14	1367.36	1714.31	1857.15	1519.98	1845.36	1893.17	2859.84	2836.16	3688.18	3725.98	3100.41	992.707	2503.68	4125.81	3308.41	2058.27	855.593
1.04_108.0454m/z	108.045	1.037	neg	3-Hydroxy-2-Methylpyridine	103463	Unclassified	Unclassified	Unclassified	M-H	C6H7NO	54.6	80.9	-0.806589	87.7148	93.5746	85.4632	127.468	121.923	105.835	103.136	108.254	69.5846	103.544	83.5054	74.715	76.6248	68.0092	94.3517	116.553	72.673	68.3089	105.357	180.824	96.3077	98.0797	85.4562	51.3694	124.266	157.384	60.1627	77.011	115.864	98.9592	66.0603	75.9767
7.63_374.2810n	373.274	7.62535	neg	3b-Hydroxy-5-cholenoic acid	5297	Lipids and lipid-like molecules	Steroids and steroid derivatives	Bile acids, alcohols and derivatives	M-H, 2M-H, M+FA-H	C24H38O3	54.6	83.4	-3.00534	43987.1	43306.7	48075.2	47329.8	48343.9	48186.9	49602.5	49523.5	42116.8	50676.1	21169.5	38325.4	26592.8	41334	27469.6	38146.2	32056.3	27941.9	36803.2	56241	58679.7	60928.8	89319.6	35657.4	25739.3	128756	25899.3	26968.6	46211	42123.5	17370.3	28162.7
5.40_373.2729m/z	373.273	5.39753	pos	3α-Hydroxy-5β-chola-8,14-dien-24-oic Acid	42882	Unclassified	Unclassified	Unclassified	M+H	C24H36O3	54.5	75.4	-2.13545	51234.7	51887.2	51709.3	49802.6	49767.3	50137.1	49879.7	52058.1	62926.5	58496.9	47553.3	58691.2	88316.7	68079	26482	26926.9	25257.3	26866.6	39485.4	67375.3	33628.2	60553.2	48961.3	67830.7	41663.1	83376.2	33959.1	50393.6	72892.6	76467	38580.8	35409.7
0.63_138.0425n	139.05	0.630433	pos	Urocanic acid	298	Organoheterocyclic compounds	Azoles	Imidazoles	M+H-H2O, M+H	C6H6N2O2	54.4	80.8	-3.44427	611.226	692.749	624.501	635.799	636.058	662.715	653.767	661.8	582.272	599.509	651.359	582.087	418.225	751.823	568.78	488.477	575.643	620.503	690.562	926.639	584.835	661.484	572.193	795.081	467.12	867.932	806.387	512.005	778.936	546.4	775.302	809.893
1.91_195.0873m/z	195.087	1.9107	pos	Caffeine	1455	Organoheterocyclic compounds	Imidazopyrimidines	Purines and purine derivatives	M+H	C8H10N4O2	54.4	75.6	-1.8412	227.968	215.731	202.005	198.936	198.144	215.323	201.097	201.503	4716.68	20.1525	6.10715	150.68	7.31607	18.1168	71.4188	8.73687	17.2349	17.899	27.7319	23.1268	8.2335	185.426	1064.37	11.5243	3.76093	15.7959	9.73445	12.4187	6.66423	9.14504	2.20568e-08	2.20568e-08
3.62_186.0558m/z	186.056	3.61972	neg	Indoleacrylic acid	5702	Organoheterocyclic compounds	Indoles and derivatives	Indoles	M-H	C11H9NO2	54.4	84.4	-1.50004	72.3554	110.493	64.5055	119.835	94.7471	93.3501	69.8698	61.7007	100.998	49.943	73.2148	58.4055	38.895	146.245	32.7244	16.4557	2.20568e-08	29.7095	54.7846	92.9798	104.333	90.4833	73.6921	93.98	205.106	55.1761	65.4635	107.999	143.873	138.996	159.018	46.0012
7.08_295.2262m/z	295.226	7.08212	pos	9-OxoODE	35860	Lipids and lipid-like molecules	Fatty Acyls	Lineolic acids and derivatives	M+H	C18H30O3	54.4	75.7	-1.97418	16000.3	17803.9	20668.9	18937.1	19182.8	19076.2	19782.3	19090.5	20829.2	21462.5	18796.2	9350.19	4731.98	17702.8	25379.7	24380.8	32182.2	25840.7	29521.5	55915.3	16734.7	20148.4	20915.8	27201.6	15351.8	28396.1	14188.5	15957.5	16366.6	14468.1	9664.89	18912.8
2.00_201.0772m/z	201.077	1.99895	neg	8-Hydroxy-5,6-octadienoic acid	HMDB0031101	Organic acids and derivatives	Hydroxy acids and derivatives	Medium-chain hydroxy acids and derivatives	M+FA-H	C8H12O3	54.3	83.2	2.16606	23.2615	36.5502	34.449	22.821	38.9878	31.8816	19.0902	25.0036	8.49038	21.3232	11.6697	63.562	52.6241	33.6919	33.9189	36.2053	17.7234	9.60437	30.7036	59.6863	11.7047	38.2355	22.3018	55.1726	26.26	35.5683	15.9938	30.5929	40.2148	44.5694	34.5364	30.8531
2.78_161.1318m/z	161.132	2.77865	pos	7-Isopropyl-5-methylbicyclo[2.2.2]oct-5-en-2-one	HMDB0036681	Organic oxygen compounds	Organooxygen compounds	Carbonyl compounds	M+H-H2O	C12H18O	54.3	88.2	-3.65544	11.0903	16.1525	9.84405	14.3481	10.7823	19.4145	10.651	11.7546	11.6643	4.32145	6.02117	32.3253	13.1098	11.8996	20.2458	11.4091	9.78919	11.6022	17.9519	25.0294	10.5198	15.294	18.238	29.8687	11.4851	15.2177	4.88548	20.021	16.8705	17.8996	13.6941	9.15079
0.65_145.1332m/z	145.133	0.646933	pos	N-Acetylcadaverine	6592	Organic acids and derivatives	Carboxylic acids and derivatives	Carboxylic acid derivatives	M+H	C7H16N2O	54.2	82.4	-2.57539	29.9629	11.0428	21.9505	25.4914	22.6946	20.6409	9.43368	30.5442	2.20568e-08	6.60676	2.20568e-08	2.20568e-08	2.20568e-08	2.20568e-08	18.294	11.0135	20.5373	6.06013	11.1738	11.138	2.20568e-08	62.5499	3.95576	2.20568e-08	2.20568e-08	2.20568e-08	2.20568e-08	2.20568e-08	69.3602	2.20568e-08	5.71914	9.64469
0.86_252.1092m/z	252.109	0.86025	pos	Deoxyadenosine	3382	Nucleosides, nucleotides, and analogues	Purine nucleosides	Purine 2'-deoxyribonucleosides	M+H	C10H13N5O3	54.2	77.5	0.181096	3688.16	3519.11	3473.1	3396.38	3582.45	3552.95	3315.74	3317.38	4182.89	7443.99	5589.15	1558.05	2795.42	3723.23	1785.61	2235.46	1748.58	1739.42	1908.82	1810.04	2599.72	5136.47	4538.99	6804.22	9369.5	5363.2	1643.3	4935.89	6895.76	4894.25	4859.89	1599.9
1.94_137.0241m/z	137.024	1.93697	neg	p-Salicylic acid	3263	Unclassified	Unclassified	Unclassified	M-H	C7H6O3	54.1	78.7	-2.09197	130.824	154.134	145.207	111.448	154.695	146.969	101.202	168.227	114.963	72.4374	86.7597	117.657	61.0055	99.5612	148.177	311.072	194.195	144.282	221.181	293.076	50.4208	128.182	96.5522	67.3636	63.8145	57.1678	338.541	91.1008	199.71	86.7347	141.869	234.076
5.23_375.2882m/z	375.288	5.2342	pos	Chenodeoxycholic Acid	207	Lipids and lipid-like molecules	Steroids and steroid derivatives	Bile acids, alcohols and derivatives	M+H-H2O	C24H40O4	54.1	76.1	-2.86011	12717.7	12777.9	12811.2	11962	12217.9	12447.1	12670.6	12383.5	11577.6	10356.5	16917.1	13814.7	17868.2	16206.8	10989.5	10110.8	9396.93	9640.75	11424.1	12346.9	14848.9	15525.9	12091.3	19705.3	14330.2	9922.08	11278.6	14215.1	11356.1	13130.1	18120.5	9779.83
8.43_294.2550n	295.262	8.42788	pos	Methyl linoleate	89890	Lipids and lipid-like molecules	Fatty Acyls	Lineolic acids and derivatives	M+H, 2M+Na	C19H34O2	54	74.9	-2.92859	1376.46	1727.81	2482.24	2387.15	2362.7	2394.53	2537.52	2750.12	716.01	151.399	60.125	1625.45	960.748	291.083	1190.81	831.727	536.572	555.117	978.053	2119.37	840.394	2195.95	424.135	540.116	689.705	99.9905	405.349	244.773	206.753	404.333	813.589	470.571
2.43_190.0508m/z	190.051	2.43227	neg	5-Hydroxyindoleacetic acid	2975	Organoheterocyclic compounds	Indoles and derivatives	Indolyl carboxylic acids and derivatives	M-H	C10H9NO3	53.8	74.1	-1.03878	1657.97	1529.81	1581.93	1579.88	1619.06	1548.73	1748.74	1511.03	2581.25	2787.83	1210.28	79.3489	281.664	1031.88	2678.89	2437.01	3030.86	2005.41	2256.3	3065.4	367.665	1027.91	954.389	863.514	876.932	1382.13	213.645	830.477	1780.61	674.102	748.484	318.357
5.99_312.2295n	295.226	5.9945	pos	(±)9-HpODE	64785	Unclassified	Unclassified	Unclassified	M+H-H2O, 2M+NH4, M+K	C18H32O4	53.8	75.6	-1.86624	9558.03	9411.06	9389.02	9293.51	9618.08	9102.94	9255.57	9397.99	10578.2	6878.47	7317.21	5681.17	4399.12	5092.96	11521.6	12285.6	16232.7	12260.3	16381.3	41106.5	6152.33	8083.26	8742.09	11997.4	5213.01	8653.69	12435.4	7227.7	7331.44	6176.29	4471.99	19364.7
0.59_174.0881m/z	174.088	0.594367	neg	Citrulline	16	Organic acids and derivatives	Carboxylic acids and derivatives	Amino acids, peptides, and analogues	M-H	C6H13N3O3	53.6	76.5	-1.57586	144.834	157.673	154.103	155.567	147.191	149.251	136.081	149.418	124.997	98.853	185.428	117.876	194.73	134.78	217.366	178.514	191.536	168.975	213.146	292.884	208.301	176.87	63.868	175.091	165.846	145.206	141.895	169.389	177.738	121.623	192.895	102.053
1.21_127.0497m/z	127.05	1.21207	pos	Thymine	290	Organoheterocyclic compounds	Diazines	Pyrimidines and pyrimidine derivatives	M+H	C5H6N2O2	53.6	73.5	-4.25031	725.823	753.624	719.06	768.693	752.783	762.633	772.911	790.013	475.67	930.368	866.968	532.18	861.164	1026.68	844.391	1030.96	926.034	770.71	858.692	649.266	1047.86	869.744	903.697	908.847	914.47	805.956	1174.29	618.213	877.676	691.257	748.274	930.348
8.82_281.2711n	282.278	8.82087	pos	Oleamide	4115	Lipids and lipid-like molecules	Fatty Acyls	Fatty amides	M+H, 2M+H	C18H35NO	53.6	74.3	-2.63188	712.222	1231.72	2689.39	2621.52	2522.55	2643.26	2483.55	2617.52	883.818	633.248	830.876	2379.17	2261.51	2891.22	806.643	1481.42	1099.11	1309.12	1793.95	1758.56	5264.69	3527.92	2065.84	5080.5	3187.97	2253.14	7120.74	2290.59	1898.92	3292.38	4320.79	2533.82
8.00_298.2501n	281.247	7.9979	pos	17-HOME(9Z)	LMFA02000180	Lipids and lipid-like molecules	Fatty Acyls	Octadecanoids	M+H-H2O, M+H, M+Na, M+NH4, M+K	C18H34O3	53.5	72.6	-2.49428	7184.9	8424.46	9890.69	9788.37	10654.6	10384.8	10097.2	9841.08	15025.2	6292.4	3977.89	7825.7	3345	4214.95	10793.9	11975.5	10450	10009.1	10437.9	14534.2	13507.4	11524.3	12832.3	8394.6	9410.07	13955.5	4105.74	5573.95	10597.2	9931.75	2859.74	2987.94
0.83_169.0740n	170.081	0.82825	pos	Pyridoxine (Vitamin B6)	2202	Unclassified	Unclassified	Unclassified	M+H, M+NH4	C8H11NO3	53.4	71.7	0.784282	502.734	541.643	430.147	490.153	457.804	436.792	477.87	502.078	531.445	601.59	542.167	679.59	753.403	549.131	531.505	541.248	537.314	595.541	512.682	489.612	397.818	449.525	585.674	556.731	524.804	364.828	425.689	452.002	527.145	494.008	517.155	521.1
7.54_334.2734m/z	334.273	7.54325	pos	Ethyltestosterone	HMDB0006002	Lipids and lipid-like molecules	Steroids and steroid derivatives	Pregnane steroids	M+NH4	C21H32O2	53.4	71.1	-2.20123	741.511	747.269	892.1	908.752	877.449	896.925	880.209	873.627	505.819	4690.97	18.3274	197.416	353.713	4445.14	397.172	330.56	307.898	357	446.451	646.743	97.8385	209.004	119.204	265.336	198.342	538.471	479.667	1609.14	1794.78	1584.07	1424.66	504.679
1.68_146.0595m/z	146.059	1.67622	pos	Indole-3-carboxaldehyde	67018	Organoheterocyclic compounds	Indoles and derivatives	Indoles	M+H	C9H7NO	53.3	77.6	-3.97715	315.197	292.237	291.956	256.619	280.172	320.537	299.201	276.834	364.084	398.6	169.41	97.6842	57.22	149.191	336.244	444.509	555.595	309.642	443.296	831.77	131.416	264.702	188.161	159.974	97.9403	257.852	308.936	204.49	439.559	224.564	206.278	189.789
4.98_317.2469m/z	317.247	4.97738	pos	Tetrahydrodeoxycorticosterone	HMDB0000879	Lipids and lipid-like molecules	Steroids and steroid derivatives	Hydroxysteroids	M+H-H2O	C21H34O3	53.3	70.4	-1.69423	11456.2	11492.6	11550.4	11592.1	10760.3	10975.2	11076.2	10766.3	12234.7	12778.7	11249.6	7881.83	18549.6	16601.3	9036.71	8626.68	8774.5	9547.19	10473.3	13200.4	13544.3	12719.2	13525.7	10451.4	14651.9	14184.7	16603.4	13928.7	13616.2	14045.4	18535.1	16798.7
3.56_283.0610m/z	283.061	3.55838	neg	Acacetin	48899	Phenylpropanoids and polyketides	Flavonoids	Flavonoid glycosides	M-H	C16H12O5	53.2	74.2	-0.795988	60.8822	52.7165	45.1552	43.2699	47.9924	53.8379	45.3867	46.6051	80.5038	25.288	2.20568e-08	8.67023	2.20568e-08	24.8299	18.796	10.7997	18.1578	7.21861	106.457	581.008	3.17491	151.324	2.20568e-08	100.131	21.4697	2.20568e-08	14.0612	9.58667	37.8347	21.6626	15.2504	2.20568e-08
1.23_160.1328m/z	160.133	1.22857	pos	8-aminocaprylic acid	LMFA01100059	Lipids and lipid-like molecules	Fatty Acyls	Fatty Acids and Conjugates	M+H	C8H17NO2	53.1	77.5	-2.57289	21.8698	22.0521	25.3921	19.2829	20.3274	21.2212	12.7547	20.4431	2.04122	23.8144	2.20568e-08	2.20568e-08	2.20568e-08	12.7247	33.421	35.7162	20.8638	42.8349	22.523	2.30222	26.6178	15.9207	36.9265	1.82443	5.7429	2.20568e-08	2.20568e-08	7.48898	10.9344	5.73055	6.44424	3.74823
3.41_137.0241m/z	137.024	3.40988	neg	Salicylic acid	616	Benzenoids	Benzene and substituted derivatives	Benzoic acids and derivatives	M-H	C7H6O3	53	75.5	-2.35553	24.1735	33.6593	18.1109	20.9192	21.7883	20.9151	15.8158	25.8707	25.6495	17.1809	17.4092	5.78664	9.06248	65.2336	14.5067	52.1226	13.105	18.4603	30.6102	71.3522	20.8423	17.9453	17.8899	32.4818	25.0898	11.368	34.2019	13.0394	23.5462	15.8807	37.2917	39.1166
7.53_379.2834m/z	379.283	7.52893	pos	[12]-Gingerol	91500	Benzenoids	Phenols	Methoxyphenols	M+H	C23H38O4	53	70.9	-2.3028	260.223	360.061	461.244	429.228	472.922	462.706	455.722	454.475	62.3023	20.5545	48.5671	286.277	148.203	167.65	62.91	33.3981	34.5317	46.553	166.459	127.535	76.1854	86.1196	29.5164	75.9624	179.349	29.9106	970.914	45.5534	100.548	93.3054	205.429	853.951
8.92_314.2814n	297.278	8.92002	pos	19-hydroxy-nonadecanoic acid	LMFA01050072	Lipids and lipid-like molecules	Fatty Acyls	Fatty Acids and Conjugates	M+H-H2O, M+Na	C19H38O3	53	68.6	-2.36051	1919.85	3002.14	6250.53	6495.96	6631.69	7698.22	6639.11	6766.49	1445.78	151.774	131.804	11224.9	3856.72	567.088	1173.01	322.789	475.539	642.644	1442.75	3223.89	2830	4187.01	1017.98	1280.41	3057.21	334.308	1349.51	696.637	631.622	1683.08	2400.73	1522.32
2.75_206.0823m/z	206.082	2.75058	neg	N-Acetyl-L-phenylalanine	34536	Organic acids and derivatives	Carboxylic acids and derivatives	Amino acids, peptides, and analogues	M-H	C11H13NO3	52.9	73.5	0.312938	97.3126	125.471	171.597	110.18	97.3212	114.028	143.431	138.194	117.542	92.0201	110.939	22.76	50.8882	74.1905	120.048	111.603	142.579	104.111	120.895	181.892	33.6219	189.917	79.0292	85.7014	94.2618	110.326	175.104	41.5343	49.2745	25.5604	50.9224	246.805
3.31_174.0558m/z	174.056	3.31057	neg	Indoleacetic acid	HMDB0000197	Organoheterocyclic compounds	Indoles and derivatives	Indolyl carboxylic acids and derivatives	M-H	C10H9NO2	52.9	74.2	-1.25605	74.0501	90.8559	151.548	87.0662	156.234	126.359	98.0757	109.718	56.2311	130.025	53.3982	8.62449	44.0546	203.395	158.05	124.327	209.063	317.771	169.462	127.123	191.022	138.616	75.4305	103.435	193.547	148.287	233.345	98.4416	157.684	159.824	106.815	212.011
5.99_240.1715n	241.187	5.9945	pos	7-oxo-11E-Tetradecenoic acid	45868	Lipids and lipid-like molecules	Fatty Acyls	Fatty Acids and Conjugates	M+H-H2O, M+H	C14H24O3	52.9	82.9	-4.2062	53.0197	63.4501	58.4009	60.6461	58.2281	69.8051	54.6854	56.765	37.4812	60.39	59.0036	45.1914	40.8419	60.4559	94.748	83.9506	81.7332	79.258	79.0943	93.201	44.5164	43.4496	54.7961	84.032	24.8247	48.1185	91.0082	57.5639	70.5222	63.6556	30.2769	106.601
6.23_357.2772m/z	357.277	6.23248	pos	Tetracosahexaenoic acid	HMDB0002007	Lipids and lipid-like molecules	Fatty Acyls	Fatty acids and conjugates	M+H	C24H36O2	52.9	70.7	-4.54741	150429	165691	154403	148813	157129	152119	152834	160169	123093	155038	202887	164212	176264	250319	117636	104856	89105.4	102616	127567	152442	228085	231694	171096	222376	209906	127253	120858	161169	157991	160151	243810	120354
7.56_314.2685m/z	314.269	7.55758	pos	Avenoleic acid	HMDB0029978	Lipids and lipid-like molecules	Fatty Acyls	Lineolic acids and derivatives	M+NH4	C18H32O3	52.9	74.5	-1.58732	573.808	578.003	753.915	767.451	822.151	823.151	763.625	776.228	1889.75	1092.45	790.335	436.936	221.351	796.768	1331.52	1531.19	1552.56	1451.75	1381.33	1964.87	795.47	964.563	1241.17	1107.96	644.779	1253.62	295.722	573.016	823.423	738.583	309.512	276.401
7.35_279.2326m/z	279.233	7.35053	neg	17-Octadecynoic Acid	35229	Lipids and lipid-like molecules	Fatty Acyls	Fatty Acids and Conjugates	M-H	C18H32O2	52.8	73.6	-1.298	153.01	148.452	157.314	129.779	124.353	159.958	134.14	158.372	159.94	431.643	79.4453	103.532	225.225	248.994	264.18	255.964	275.76	261.986	213.03	102.868	50.2575	89.0502	54.119	28.5502	68.5884	317.78	27.7067	39.9067	42.6257	43.0115	25.8965	31.537
1.74_190.0496m/z	190.05	1.73672	pos	Kynurenic acid	5683	Organoheterocyclic compounds	Quinolines and derivatives	Quinoline carboxylic acids	M+H	C10H7NO3	52.6	67.2	-1.57147	3484.01	3551.76	3491.67	3567.36	3329.91	3380.5	3485.1	3343.02	5920.1	4990.57	4902.7	512.369	762.932	4057.68	6132.22	5853.2	6083.99	5618.01	4732.73	3264.26	2575.48	2819.94	3452.21	1973.33	3330.37	3549.53	1571.56	1917.93	2945.9	1903.83	1292.14	1875.51
3.56_303.2169m/z	303.217	3.55838	neg	9,10,16-trihydroxy palmitic acid	35478	Unclassified	Unclassified	Unclassified	M-H	C16H32O5	52.6	74.4	-2.51687	873.895	861.963	882.654	907.995	839.845	886.481	926.586	892.966	743.687	794.152	1188.55	587.497	486.901	1484.07	1309.49	1589.27	1357.41	1516.47	1268.53	492.317	468.883	512.938	395.695	539.303	832.56	693.788	1642.81	712.274	646.487	757.037	746.728	1622.37
7.59_283.2624m/z	283.262	7.58625	pos	Oleic Acid	190	Lipids and lipid-like molecules	Fatty Acyls	Fatty acids and conjugates	M+H	C18H34O2	52.6	71.2	-2.73418	634.327	659.94	747.102	705.568	705.064	697.386	706.816	716.608	137.617	291.476	828.914	1806.26	234.106	1022.89	106.859	51.6899	81.1848	108.404	284.6	225.412	775.578	951.4	350.542	780.886	1666.43	2029.05	882.144	1094.2	793.339	1134.55	895.36	719.837
2.72_220.0611m/z	220.061	2.71842	neg	Methyl dioxindole-3-acetate	HMDB0038991	Organoheterocyclic compounds	Indoles and derivatives	Indolyl carboxylic acids and derivatives	M-H	C11H11NO4	52.5	71.6	-1.88194	77.6273	39.8132	70.7207	55.9789	53.2856	46.9594	60.0974	63.4021	64.9215	137.95	74.2378	27.1107	16.1475	58.0238	182.806	158.941	121.294	120.619	110.433	43.7132	62.3197	61.7767	67.8385	40.5088	105.046	81.4695	41.1727	54.3345	39.0809	40.4347	41.7474	21.5144
8.26_308.2345n	309.242	8.25788	pos	methyl 9,10-epoxy-12,15-octadecadienoate	74809	Lipids and lipid-like molecules	Fatty Acyls	Fatty Acids and Conjugates	M+H-H2O, M+H	C19H32O3	52.5	68	-2.11161	1934.95	2542.76	3340.05	3278.32	3290.07	3318.33	3488.82	3492.16	1695.14	627.503	506.845	3816.74	2449.04	980.506	1083.24	787.318	1030.5	1015.15	1749.72	3928.65	1203.89	2466.13	848.506	2163.64	2163.05	606.421	3087.26	910.791	981.683	1439.03	1792.88	4169.64
1.72_222.0772m/z	222.077	1.71882	neg	Acetyl-L-tyrosine	5827	Unclassified	Unclassified	Unclassified	M-H	C11H13NO4	52.4	72.2	0.200807	60.1736	64.0207	54.5574	61.4966	63.2996	61.4123	55.0742	59.2017	58.5603	27.8357	38.5178	83.9343	29.2747	63.0179	123.81	125.288	177.175	148.744	114.067	59.5682	36.9939	73.4192	42.8102	37.3462	27.1528	25.8747	171.796	22.2062	43.154	36.5753	38.1067	134.147
2.74_166.0628n	165.056	2.73558	neg	Atrolactic acid	5462	Unclassified	Unclassified	Unclassified	M-H, M+FA-H, 2M-H, M-H2O-H	C9H10O3	52.4	69.3	-1.16114	16034.3	16445.2	15943.2	15257.9	15027	16473.5	15852.3	15718.2	27855.8	22537.5	6940.59	1474.92	3019.63	2658.99	40067.3	31720.6	37914.6	35415.9	29711.8	30522.7	6927.65	19672	19992.2	24869.2	17649.1	24696.6	2803.8	7299.02	17424.5	7862.21	3706.63	3662.88
5.87_372.2654n	373.273	5.87333	pos	3alpha-Hydroxy-5beta-chola-7,9(11)-dien-24-oic Acid	LMST04010330	Lipids and lipid-like molecules	Sterol Lipids	Bile acids and derivatives	M+H-H2O, 2M+H, M+H	C24H36O3	52.4	67.4	-2.75677	23125	23531.5	23828.8	22385.8	23052	23054.9	22720.9	20809.2	29007.8	22571.3	21047.2	23051	34747.9	26033.4	23260.1	27827.4	25290.8	22834.9	25110.2	28118.1	20257.2	29947.7	29559.5	38192.9	23104.2	31555.5	24058.8	23254.6	32788.6	29104.8	22394.5	25633.3
6.43_243.1967m/z	243.197	6.4324	neg	3-hydroxy-tetradecanoic acid	35541	Lipids and lipid-like molecules	Fatty Acyls	Fatty Acids and Conjugates	M-H	C14H28O3	52.4	71.8	0.431253	160.858	152.209	160.163	158.706	203.269	155.096	160.572	236.591	105.127	84.5893	151.434	241.556	218.152	128.732	116.037	136.801	119.967	134.98	138.279	150.073	167.981	110.428	70.3596	101.212	121.675	133.206	178.002	122.184	179.287	115.11	140.417	207.567
6.54_349.2722m/z	349.272	6.54247	pos	6-pentadecyl Salicylic Acid	45469	Unclassified	Unclassified	Unclassified	M+H	C22H36O3	52.4	71.2	-4.41584	182.558	178.557	214	233.393	217.685	188.393	211.043	219.304	158.053	581.526	234.593	132.79	132.889	278.124	227.052	216.866	212.147	324.62	209.295	96.6625	440.063	324.081	412.387	132.178	349.39	530.007	115.893	204.532	305.949	271.725	176.819	84.1651
5.17_295.1907m/z	295.191	5.17203	pos	6-Gingerol	45734	Benzenoids	Phenols	Methoxyphenols	M+H	C17H26O4	52.3	65.6	1.03989	978.247	980.697	973.686	866.149	884.848	894.567	906.559	905.999	886.095	1046.4	1016.55	613.446	568.849	1071.45	1835.01	1653.4	1669.68	1812.99	1652.22	2060.01	538.63	647.555	403.141	965.033	949.388	715.831	1140.05	876.584	895.631	879.751	898.755	1144.52
2.91_178.0500m/z	178.05	2.91132	pos	2-Hydroxy-7-methoxy-2H-1,4-benzoxazin-3(4H)-one	HMDB0038055	Organoheterocyclic compounds	Benzoxazines	Benzoxazinones	M+H-H2O	C9H9NO4	52.2	72	0.580145	16.5676	14.1897	15.8158	19.7154	17.3187	16.2621	19.3224	26.8016	35.3769	35.9428	24.0863	2.20568e-08	2.20568e-08	5.1418	27.2156	30.5604	45.6537	28.8338	32.6964	59.5603	17.6577	13.2538	31.524	1.94612	4.92853	19.0041	8.59227	2.20568e-08	2.20568e-08	2.56925	2.20568e-08	4.57152
3.73_329.1025m/z	329.102	3.73137	neg	Comptonin	LMPK12140188	Lipids and lipid-like molecules	Polyketides	Flavonoids	M+FA-H	C17H16O4	52.2	66.3	-1.97973	1718.17	1688.23	1640.33	1664.05	1723.76	1735.03	1732.63	1799.11	1432.71	2837.36	53.0787	38.2059	164.309	162.108	6430.68	8979.01	10479.4	5046.22	5760.41	3555.37	101.296	1203.51	268.049	1193.86	1574.36	467.522	85.4738	615.252	3574.68	579.012	435.522	174.202
8.00_253.2518m/z	253.252	7.9979	pos	Heptadecanoic acid	HMDB0002259	Lipids and lipid-like molecules	Fatty Acyls	Fatty acids and conjugates	M+H-H2O	C17H34O2	52.2	66.5	-2.78031	194.231	157.041	194.741	210.842	215.226	254.454	212.169	230.934	340.648	101.643	71.3769	158.451	103.124	90.4084	221.822	310.754	219.256	250.982	239.442	347.984	373.636	293.693	346.116	222.164	233.191	348.162	166.876	172.151	258.502	235.797	126.227	38.9497
8.91_280.2396n	281.247	8.90585	pos	Linoleic acid	191	Lipids and lipid-like molecules	Fatty Acyls	Lineolic acids and derivatives	M+H, 2M+H, M+H-H2O	C18H32O2	52.2	65.4	-2.3469	2047.84	2928.44	4358.37	4345.81	4420.92	5777.2	4018.91	4224.33	2681.9	2243.97	1304.09	3085.81	1154.35	3717.99	2121.66	1822.75	1897.86	1929.93	2752.83	3576.52	5144.25	3472.7	2788.07	2523.79	5062.65	2761.33	4047.33	1652.69	2937.64	4243.5	2618.75	3379.48
0.86_314.1238m/z	314.124	0.86025	pos	Tyramine glucuronide	HMDB0010328	Organic oxygen compounds	Organooxygen compounds	Carbohydrates and carbohydrate conjugates	M+H	C14H19NO7	52.1	64.8	1.33376	3125.87	2934.49	2964.56	2891.64	3145.01	3117.99	2768.62	2745.03	2525.49	1508.86	1285.88	2332.5	2729.36	3208.46	3382.35	2616.12	3017.01	2826.19	3445.86	3973.04	3543.66	3189.74	1660.35	3610.94	2337.02	2809.91	4997.76	2744.98	2482.22	2522.07	4095.34	4485.93
1.20_171.0300m/z	171.03	1.19917	neg	(Z)-Tamarindienal	HMDB0032651	Organic oxygen compounds	Organooxygen compounds	Carbonyl compounds	M+FA-H	C6H6O3	52.1	68.2	0.761276	16.4799	16.8856	14.7876	16.9658	18.5685	18.1841	19.071	21.7202	24.4194	22.0191	17.0012	18.3111	16.0734	18.2505	15.3621	18.9623	17.6712	17.8295	12.3688	2.02026	21.8041	12.8298	9.72339	3.02733	22.8014	17.5856	14.6019	24.6385	13.2537	15.7354	8.48483	7.52747
2.56_163.0399m/z	163.04	2.55927	neg	2-Hydroxycinnamic acid	306	Phenylpropanoids and polyketides	Cinnamic acids and derivatives	Hydroxycinnamic acids and derivatives	M-H	C9H8O3	52.1	70.3	-1.29754	144.33	159.189	148.076	131.272	141.079	130.851	162.101	143.159	294.743	208.69	162.62	64.1515	115.729	231.491	210.101	207.901	186.968	177.872	184.196	148.745	115.198	181.512	139.202	271.942	178.844	175.87	172.16	103.584	151.171	92.4622	123.098	123.631
5.07_390.2759n	391.283	5.06688	pos	Pregnan-20-one, 17-(acetyloxy)-3-hydroxy-6-methyl-, (3b,5b,6a)-	1089	Unclassified	Unclassified	Unclassified	M+H, 2M+Na, 2M+NH4, M+H-H2O	C24H38O4	52.1	65.8	-2.94778	71817.6	71459.9	71135.8	69193.1	66752	67614.1	69248.9	69282.5	105906	56186.9	55625.5	88476.7	117678	64418.8	57141.2	53239	51678.3	60155.9	63262	87818	47216.4	82301.2	70188.7	106488	45372.3	111840	74212.6	61581.8	94039	93322.7	55047.5	80837
1.20_101.0592m/z	101.059	1.19557	pos	5-Hydroxypentanoic acid	HMDB0061927	Lipids and lipid-like molecules	Fatty Acyls	Fatty acids and conjugates	M+H-H2O	C5H10O3	52	68.7	-4.49533	109.227	99.5442	120.759	108.43	100.418	117.875	101.654	120.025	54.0712	73.1188	22.3174	7.75921	10.0399	26.0143	183.417	586.484	583.23	150.093	262.113	59.7477	7.05504	20.8679	18.1998	32.3331	15.6057	15.8094	17.5541	14.786	150.729	13.0528	12.3759	26.9519
4.78_320.1254n	319.118	4.78498	neg	MYCOPHENOLIC ACID	44122	Organoheterocyclic compounds	Isocoumarans	Isobenzofuranones	M-H, 2M-H	C17H20O6	52	63	-1.70908	11287.5	10896.7	11013.5	11300.7	11743.3	10958.1	11154.9	11097.2	25.1582	7.12076	26.7728	48.9961	17.4411	57.6445	1118	36.9949	4.94501	15.7137	204.73	34.3548	8169.59	33432.4	9806.42	30697.3	92076.8	31556.4	28.3361	6.30324	19.0568	2.20568e-08	15.3612	26.4534
5.99_297.2417m/z	297.242	5.9945	pos	12R-hydroxy-9Z,15Z-octadecadienoic acid	35634	Lipids and lipid-like molecules	Fatty Acyls	Octadecanoids	M+H	C18H32O3	52	70.4	-2.57745	7810.44	7920.14	7889.5	8000.02	7986.23	7991.69	8063.57	7780.85	13475	5506.23	6244.84	7833.31	5824.45	7901.65	10146.2	12246.4	9741.06	10312.1	9912.79	10405	8415.5	11329.9	9768.71	9989.99	6053.86	7026.44	8026.72	5600.57	5909.78	5731.9	4522.66	8027.02
8.86_426.3485n	427.356	8.86335	pos	22S,23S-epoxy-5alpha-stigmast-8(9),14(15)-dien-3beta-ol	LMST01040176	Lipids and lipid-like molecules	Sterol Lipids	Sterols	M+H-H2O, M+H	C29H46O2	52	65.1	-2.90971	15888.1	19458.2	27073.8	32196.3	29036.7	31911.9	28667.8	29978.9	8699.41	2775.39	1495.63	29551.3	15875.7	15286.5	2000.55	548.363	856.473	1256.68	7064.92	7216.95	19045.6	13406.7	7452.72	14755.4	27486.2	3908.22	31353.7	7484.54	13120.7	17754.3	19937	27138.3
0.83_145.1097n	184.062	0.82825	pos	N-METHYLISOLEUCINE	44542	Unclassified	Unclassified	Unclassified	M+H, M+K, M+H-H2O	C7H15NO2	51.9	65.6	-3.65753	556.165	614.684	545.117	569.065	537.446	521.949	563.683	560.206	592.38	723.688	426.821	373.678	442.743	567.19	715.467	569.198	644.343	796.162	600.92	512.13	735.739	638.235	903.992	411.62	525.939	526.784	447.191	506.762	747.643	571.21	531.461	538.169
5.98_311.2221m/z	311.222	5.9776	neg	13(S)-HpODE	36036	Lipids and lipid-like molecules	Fatty Acyls	Lineolic acids and derivatives	M-H	C18H32O4	51.9	64.8	-2.1592	10606.2	9571.03	9444.13	8580.76	8615.19	8775.35	8639.74	8629.19	7656.16	6063.95	6106.78	4522.31	2550.34	3343.22	10775.5	11916.5	17036.2	12052.6	16043.2	40157.2	4937.67	6194.59	6808.58	10329.6	4489.51	6928.7	12662.6	6712.82	6248.2	5042.92	3567.5	20057.5
7.21_206.1662n	207.174	7.21277	pos	2-benzylheptan-1-ol	HMDB0133179	Lipids and lipid-like molecules	Fatty Acyls	Fatty alcohols	M+H-H2O, M+H	C14H22O	51.9	77.5	-4.15057	23.7888	41.4683	70.2564	61.1379	65.8774	62.4132	58.5557	54.6024	85.9076	43.5488	9.33915	18.08	20.8661	43.7428	220.536	163.845	206.537	216.424	180.579	227.79	62.8133	51.6969	34.8383	39.9604	47.6287	20.7597	22.8452	18.6014	19.4272	26.3101	41.086	17.5541
3.62_201.1130m/z	201.113	3.61972	neg	9,10-dihydroxy-2-decenoic acid	LMFA01050428	Lipids and lipid-like molecules	Fatty Acyls	Fatty Acids and Conjugates	M-H	C10H18O4	51.8	60.9	-0.919971	4669.96	4710.82	4685.61	5186.71	4882.42	4823.61	4884.61	4764.81	5381.34	4893.93	5928.2	5342.3	5406	6647.36	5975.03	5331.38	5137.58	6319.93	5588.78	5174.61	3821.51	3908.1	3520.74	5280.87	4461.47	4938.34	6534.64	4788.04	4348.86	5147.3	4707.59	6313.56
4.06_177.0540m/z	177.054	4.0576	pos	3-(hydroxymethyl)-1H-isochromen-1-one	HMDB0128615	Phenylpropanoids and polyketides	Isocoumarins and derivatives	Unclassified	M+H	C10H8O3	51.8	69.6	-3.62155	299.695	236.98	385.171	234.854	301.486	308.044	310.405	353.326	291.208	771.417	414.941	186.358	319.637	440.513	646.458	695.597	706.114	736.621	560.921	357.804	125.499	119.727	75.9446	247.565	84.3709	119.53	125.423	267.121	211.629	119.274	438.058	123.177
4.06_209.0803m/z	209.08	4.0576	pos	4-hydroxy-3-methoxy-Cinnamic acid	263624	Unclassified	Unclassified	Unclassified	M+H	C11H12O4	51.8	71.2	-2.49508	71.7057	81.61	81.5187	70.0387	101.42	77.684	79.951	72.834	86.3728	203.117	126.708	63.7216	44.7288	144.609	230.141	267.263	240.925	260.12	200.06	125.976	39.7013	30.5989	18.7086	69.0559	15.5952	2.20568e-08	33.6192	59.849	45.7885	27.4723	128.083	56.3755
4.85_350.2450n	333.242	4.85388	pos	11-deoxy-11-methylene-PGD2	36167	Unclassified	Unclassified	Unclassified	M+H-H2O, 2M+H, M+H	C21H34O4	51.8	67.7	-1.91546	24169.5	24284.4	23980.1	23627.3	23139.7	22654.3	23336	23043.5	25084.7	27993.5	25644.4	20358.9	41207.1	44034.3	27019.7	21260.7	19562.2	22668.5	24097.9	27660.6	22293.6	21623.7	20347.9	15910.2	24452.7	31401.3	38572.1	18066.1	19827.4	21227.7	22160.8	37550.3
9.46_282.2556n	281.248	9.45725	neg	Palmitoleic Acid ethyl ester	45010	Unclassified	Unclassified	Unclassified	M-H, 2M-H	C18H34O2	51.8	61	-1.16888	3872.57	4034.14	6577.85	6249.28	6055.16	6584.74	7008.57	7332.79	1306.89	1186.25	905.978	4300.63	3046.79	5222.94	1788.37	824.384	1052.88	1352.31	3390.05	4381.02	7847.33	4826.56	2579.7	2692.34	9059.29	1911.05	5601.31	1270.4	2432.73	4623	3250.3	5968.15
4.96_352.2602n	351.253	4.96482	neg	9,11-methane-epoxy PGF1α	45093	Unclassified	Unclassified	Unclassified	M-H, 2M-H, M+FA-H	C21H36O4	51.7	68.2	-3.33582	63759.1	62837.1	62691	62131.4	60741.3	60331.8	60588.2	60742.9	83463.8	102042	68843.3	46577.9	80084.7	104734	83115.8	71325.1	70248.9	79539.4	78366.6	101855	78868.3	66879.1	65258	58828.8	76383.8	89677.6	93190.4	69732.2	57496.3	58428.4	90392	88577.6
6.52_295.2272m/z	295.227	6.52473	neg	9(S)-HODE	45662	Lipids and lipid-like molecules	Fatty Acyls	Lineolic acids and derivatives	M-H	C18H32O3	51.7	62.6	-2.34155	6466.56	6354.72	6090.83	5643.96	5745.66	5825.94	6025.31	5929.57	6468.94	6663.74	5659.38	2176.65	1335.71	3137.27	7329.53	9339.33	11970	9169.56	10391	21050.1	4100.1	5080.28	5920.84	8094.5	3382.26	6611.59	4912.12	4123.6	5158.12	4221.06	1947.87	5973.03
2.60_163.0629n	164.07	2.59817	pos	p-Acetaminobenzaldehyde	2829	Unclassified	Unclassified	Unclassified	M+H, 2M+H	C9H9NO2	51.6	62.8	-2.81881	1956.79	1889.47	2017.57	1958.04	1927.56	1951.37	2013.06	1997.24	611.498	642.164	1204.95	6995.44	6473.95	4495.33	500.07	589.456	346.624	1919.65	1524.8	496.713	2186.68	1520.15	739.421	2262.13	2597.75	950.347	4244.78	1701.94	825.913	1796.94	2728.63	3260.61
3.29_298.0836n	297.076	3.29423	neg	AH 6809	45603	Unclassified	Unclassified	Unclassified	M-H, 2M-H	C17H14O5	51.6	60.7	-1.81388	1891.09	1906.35	1964.78	1876.89	1870.97	1964.54	1842.76	1888.29	2273.75	2190.86	2150	2766.32	2081.38	2303.06	2738.56	2261.62	2327.71	2380.25	2050.5	1204.97	2076.41	1821.37	1750.2	1658.52	1794.28	2054.36	1957.1	2227.43	1692.43	1847.29	1790.3	1953.41
6.95_358.2861n	359.294	6.95012	pos	Tetracosapentaenoic acid (24:5n-3)	HMDB0006323	Lipids and lipid-like molecules	Fatty Acyls	Fatty acids and conjugates	M+H-H2O, M+H	C24H38O2	51.6	63	-2.98075	6824.58	7405.45	7238.31	6912.59	11087.3	7154.2	7367.08	7070.32	2580.07	3839.18	3558.69	5484.56	4421.64	5605.81	2231.82	2157.1	1983.23	2084.85	3770.4	4647.22	11580.9	8724.84	6815.3	11126	7678.02	10931.7	4354.83	3389.47	3179.68	4281.93	4882.9	5018.2
2.03_181.0507m/z	181.051	2.02845	neg	3,4-Dihydroxyhydrocinnamic acid	HMDB0000423	Phenylpropanoids and polyketides	Phenylpropanoic acids	Unclassified	M-H	C9H10O4	51.5	61.2	0.551148	170.636	289.332	170.111	161.488	210.126	162.584	168.002	146.411	166.332	223.294	30.0549	11.0227	25.9204	6708.56	68.5918	4.24412	30.7522	49.5705	32.6926	42.9969	2.20568e-08	20.1925	2.20568e-08	41.9383	34.607	3.72581	19.5383	4.65325	8.38981	2.31437	2.20568e-08	21.1986
6.41_277.2157m/z	277.216	6.40882	pos	17-hydroxy-linolenic acid	LMFA02000239	Lipids and lipid-like molecules	Fatty Acyls	Octadecanoids	M+H-H2O	C18H30O3	51.5	63.8	-1.83519	3968.98	4034.65	4260.63	3983.67	4166.25	4073.17	4213.33	4127.15	5088.24	4429.31	4402.18	1968.65	1430.06	3965.68	6017.49	5916.91	7605.09	6337.02	6569.29	10606.5	3442.97	4174.1	4508.37	6614.28	3130.52	4698.43	3902.22	3183.72	3580.17	3207.08	2254.56	4866.35
0.86_138.0198m/z	138.02	0.85585	neg	3-Hydroxypicolinic acid	64950	Organoheterocyclic compounds	Pyridines and derivatives	Pyridinecarboxylic acids and derivatives	M-H	C6H5NO3	51.4	65.1	0.637904	34.4272	35.4727	31.0888	33.7798	29.7235	42.0782	38.6711	61.8008	78.5411	34.969	39.5902	7.85301	11.3308	9.07785	66.8827	62.671	76.6499	60.8538	60.72	76.6727	28.5523	44.0182	15.5893	28.5861	17.8194	22.7702	60.4958	13.2064	44.8608	21.2303	14.6445	56.8191
3.47_255.0650m/z	255.065	3.46562	pos	Daidzein	43572	Phenylpropanoids and polyketides	Isoflavonoids	Isoflav-2-enes	M+H	C15H10O4	51.4	62.7	-0.842392	540.256	559.382	512.186	564.274	583.822	557.266	549.528	517.287	496.957	323.201	272.807	353.446	324.296	646.05	592.297	440.885	483.682	444.401	1008.87	3837.33	142.074	614.482	189.516	773.759	519.19	284.102	825.218	376.255	428.646	444.909	438.065	751.477
4.92_187.1343m/z	187.134	4.91915	neg	3-Hydroxycapric acid	6544	Organic acids and derivatives	Hydroxy acids and derivatives	Medium-chain hydroxy acids and derivatives	M-H	C10H20O3	51.4	69.1	2.02414	65.4276	93.8354	46.8285	95.5941	72.3177	70.0144	58.3047	74.5194	162.811	145.499	439.707	62.1395	15.1086	232.373	62.0167	36.8714	39.5017	38.0654	44.4983	27.7633	76.1159	38.5372	36.9861	78.1265	17.618	22.3767	34.4324	26.1771	44.8402	40.0452	33.9662	68.7215
5.02_243.1599m/z	243.16	5.02432	neg	1,11-Undecanedicarboxylic acid	6622	Lipids and lipid-like molecules	Fatty Acyls	Fatty acids and conjugates	M-H	C13H24O4	51.4	72.6	-1.29457	110.446	112.117	104.118	128.587	110.081	159.53	133.031	97.2726	105.871	66.1088	184.468	168.352	77.2782	224.114	193.476	132.426	158.43	262.02	189.621	82.372	105.863	95.0089	43.8682	126.465	119.921	173.937	302.414	86.0921	105.629	75.5002	133.882	181.458
7.13_254.2240n	255.231	7.12578	pos	11Z-hexadecenoic acid	34926	Lipids and lipid-like molecules	Fatty Acyls	Fatty Acids and Conjugates	M+H-H2O, M+H	C16H30O2	51.4	64.1	-2.45633	1027.27	1132.22	1215.6	1099.82	1165.46	1167.54	1117.61	1115.96	1591.17	1987.49	1608.59	1085.66	861.381	1995.38	1738.58	1531.25	1907.4	1745.9	1610.98	1617.74	1415.31	1254.96	1357.38	1498.68	1131.08	1577.01	955.12	1121.59	1009.33	1055.51	909.588	784.789
8.29_269.2468m/z	269.247	8.28622	pos	cis-7-Hexadecenoic Acid methyl ester	44957	Unclassified	Unclassified	Unclassified	M+H	C17H32O2	51.4	65.1	-2.71178	79.6507	114.466	151.633	152.922	154.285	158.001	158.278	159.222	77.0683	66.4742	38.8848	127.154	113.257	52.7913	79.0006	89.9217	130.811	129.939	122.498	132.56	37.4429	101.758	31.4332	131.089	164.143	33.219	107.268	25.4781	24.4119	37.7989	40.6178	96.0455
1.80_231.1702m/z	231.17	1.79853	pos	Leucyl-Valine	85844	Organic acids and derivatives	Carboxylic acids and derivatives	Amino acids, peptides, and analogues	M+H	C11H22N2O3	51.3	58.8	-0.706771	3037.69	3021.52	3004.61	2917.47	2794.35	2749.27	2825.46	2899.69	2874.28	3663.32	2938.73	3328.09	3746.24	2913.74	1890.47	1862.54	1944.63	2144.26	2278.34	2453.87	2596.93	2908.12	2878.47	2749.45	2556.83	3678.87	4156.91	2930.8	4038.67	3113.8	3404.34	4250.95
3.56_285.0754m/z	285.075	3.56312	pos	Glycitein	47621	Phenylpropanoids and polyketides	Isoflavonoids	Isoflav-2-enes	M+H	C16H12O5	51.3	65.4	-1.29808	262.655	358.408	286.519	322.161	269.688	266.109	294.065	269.612	491.333	184.968	42.205	63.0517	13.6205	105.304	104.123	92.4161	137.057	68.0579	546.42	2865.7	46.1425	860.24	38.8537	519.945	145.766	43.6934	76.4724	136.294	220.572	128.88	85.4503	7.55434
4.50_230.1516n	213.148	4.4959	pos	Dodecanedioic acid	5596	Lipids and lipid-like molecules	Fatty Acyls	Fatty acids and conjugates	M+H-H2O, M+NH4, M+H	C12H22O4	51.3	64.8	-1.03237	850.314	1144.9	1096.8	942.926	917.841	1085.45	917.389	1114.21	1401.57	1378.09	1670.99	1121.53	1350.28	1707.73	1681.98	1680.39	1404.83	1650.65	1440.07	1135.75	899.489	806.271	816.561	831.661	815.182	1267.79	1741.13	931.25	1175.07	976.688	1329.94	1525.74
2.65_195.0660m/z	195.066	2.6511	neg	Homoveratric acid	24093	Benzenoids	Benzene and substituted derivatives	Methoxybenzenes	M-H	C10H12O4	51.2	60.8	-1.25532	324.507	315.301	313.251	298.386	293.643	309.503	382.742	305.253	695.2	212.84	165.199	58.6982	214.138	574.393	244.594	211.118	266.796	278.422	595.808	2430.38	125.997	315.822	134.967	824.717	193.938	327.648	201.965	153.323	290.705	191.703	162.046	208.599
3.14_187.0975m/z	187.097	3.14207	neg	Azelaic acid	HMDB0000784	Lipids and lipid-like molecules	Fatty Acyls	Fatty acids and conjugates	M-H	C9H16O4	51.1	56.7	-0.686161	5145.96	5289.63	5056.56	5236.82	5284.86	5287.86	5478.49	5396.88	5498.46	5407.74	4952.94	8632.73	6377.67	7516.16	6303.6	5294.11	5589.79	5987.75	6097.11	6696.1	4661.16	4615.51	3864.97	6520.95	4365.15	5170.54	8392.19	5404.81	5018.89	5058.46	5183.82	7999.43
3.80_333.2419m/z	333.242	3.79912	pos	Pregnanetriolone	HMDB0041997	Lipids and lipid-like molecules	Steroids and steroid derivatives	Pregnane steroids	M+H-H2O	C21H34O4	51.1	62.1	-1.54915	12427.5	12337.1	12385	12361.1	12419	12036.9	12218.4	12117.8	8755.31	9785.33	15019.6	9563.39	21503.7	16533	6034.57	5641.18	5307.08	5971.87	7235.01	8373.02	14300.5	15750.2	12945.6	21604.2	16078.8	14467.2	19741.7	17562.9	15310.9	17788.5	24845.6	22981
4.71_380.2554n	363.252	4.7089	pos	16,16-dimethyl-PGD2	36123	Unclassified	Unclassified	Unclassified	M+H-H2O, M+NH4	C22H36O5	51.1	69.8	-2.26959	2902.57	2940.8	2974.92	2940.91	2826.1	2900.67	2896.29	2781.49	5850.12	3618.54	2433.59	5514.1	7756.45	4505.37	1220.38	950.274	1175.36	1213.5	1528.17	2014.83	3607.98	3851.14	6905.25	3156.82	1493.65	4403.19	1644.71	4177.58	5867.41	6608.01	3276.14	2005.31
4.76_310.2142n	293.211	4.7554	pos	13(S)-HpOTrE	36052	Unclassified	Unclassified	Unclassified	M+H-H2O, M+H	C18H30O4	51.1	64.1	-0.658861	3349.16	3385.06	3327.89	3429.23	3285.39	3301.53	3373.11	3277.18	3460.31	3024.24	3715.61	4001.92	3257	4133.03	4987.94	4642.9	4964.29	4893.94	4992.71	6760.97	3196.66	2961.49	3423.32	3617.56	2329.21	3221.55	5076.85	3178.96	3247.57	3362.53	2998.48	5777.76
6.87_295.2273m/z	295.227	6.87138	neg	9(R)-HODE	45660	Unclassified	Unclassified	Unclassified	M-H	C18H32O3	51.1	58.6	-1.83077	33826	35345.3	36153.7	34873.4	36153.8	35315.9	37969	40648.3	38167.8	46554.1	36925.5	13786.7	6812.9	31541.8	58814.1	58051.1	73040.9	62859.3	63400.1	106908	25762.7	32073.9	34866.2	44776.3	25932	41906.1	25344.8	23968.6	25157.8	24014.1	14741.9	39152
1.71_163.0416m/z	163.042	1.70705	pos	1,2-Dihydroxy-3-keto-5-methylthiopentene	HMDB0012134	Organic oxygen compounds	Organooxygen compounds	Carbonyl compounds	M+H	C6H10O3S	51	71.8	-4.4809	40.6607	31.6137	53.0191	41.8244	31.1701	73.6329	57.9128	40.1478	20.5829	73.1632	26.4194	59.6023	17.4021	108.367	66.0053	103.82	79.5556	184.471	91.292	55.2785	69.3667	59.2382	47.4227	42.716	50.2963	145.627	184.621	27.5287	36.0823	48.4287	31.6776	273.903
3.56_291.2315m/z	291.232	3.56312	pos	Epiandrosterone	58004	Lipids and lipid-like molecules	Steroids and steroid derivatives	Androstane steroids	M+H	C19H30O2	51	59.5	-1.20378	44.183	58.8931	49.4891	60.698	54.1715	73.8326	63.7111	56.3127	22.4743	124.87	38.2848	47.4321	235.896	193.269	3.16605	5.78367	0.188879	0.204045	3.83335	0.033622	178.464	81.264	135.604	62.222	91.3587	6.17022	19.4234	66.0183	29.139	70.2199	79.0382	9.48552
6.74_311.2221m/z	311.222	6.7374	neg	(±)13-HpODE	64784	Unclassified	Unclassified	Unclassified	M-H	C18H32O4	51	59	-2.29333	9275.23	10551.3	10362.7	9642.34	10498.5	9834.13	10853.4	10926.3	4139.39	4403	7126.01	14063.4	12155	12621.1	18185.2	16472.4	18976.4	18317.8	16111.5	8176.67	8693.24	5871.96	5032.03	5677.79	7406.33	5077.95	13680.1	7346.24	6767.02	8576.78	9437.14	13233.4
7.44_195.1374m/z	195.137	7.44293	pos	Cucurbic acid	HMDB0029388	Lipids and lipid-like molecules	Fatty Acyls	Lineolic acids and derivatives	M+H-H2O	C12H20O3	51	71.2	-2.6973	22.5887	44.4616	58.3609	27.8386	41.9213	32.6766	34.3873	68.0872	11.1678	32.8933	41.6348	36.8859	12.3381	72.0323	6.43728	7.63146	2.20568e-08	2.20568e-08	13.7672	30.4559	58.7541	49.0676	27.9791	49.7829	75.9301	60.6146	24.0953	31.9376	28.7429	10.1078	21.2171	2.20568e-08
7.56_296.2345n	279.231	7.55758	pos	Densipolic acid	35489	Unclassified	Unclassified	Unclassified	M+H-H2O, 2M+H, 2M+K, M+H, M+K, M+Na	C18H32O3	51	58.2	-2.14747	31853.9	34843.9	39511.2	39721.8	39447.4	39737.1	39382.2	39299.9	56816.3	55483.2	46512.4	17286.1	12400.7	53999.4	54533.4	61505.8	59209.8	58687.4	56818.7	77759.3	45414.6	50757.8	57756.9	62836.3	37834.4	66733.4	19547.9	31690.5	40346.5	37775.8	20989.8	18306.5
5.22_243.2103m/z	243.21	5.21937	pos	6-[1]-ladderane hexanol	LMFA01140088	Lipids and lipid-like molecules	Fatty Acyls	Fatty Acids and Conjugates	M+H-H2O	C18H28O	50.9	74.3	-1.58745	77.7771	108.854	83.4755	29.4306	96.2646	65.3067	55.5322	54.9489	50.1935	83.3227	151.879	117.491	120.485	115.184	7.95203	21.9609	28.942	27.845	42.0369	47.9643	101.563	84.0668	71.9385	133.224	93.6574	18.5392	37.6851	110.491	61.4514	45.387	103.521	30.3264
7.41_270.2190n	253.216	7.4141	pos	(+)-12-hydroxy-9Z-hexadecenoic acid	35625	Lipids and lipid-like molecules	Fatty Acyls	Fatty Acids and Conjugates	M+H-H2O, M+H, M+NH4	C16H30O3	50.9	63.5	-1.72337	533.218	580.101	620.447	610.988	650.351	646.531	653.415	603.955	1225.13	1338.46	935.508	673.234	610.28	1164.16	960.05	1212.19	1395.65	1305.26	1114.71	1235.74	578.429	760.067	711.619	1191.44	536.311	1292.02	745.055	804.263	743.776	650.199	476.67	643.197
8.47_354.2753n	355.283	8.47038	pos	2-Linoleoyl Glycerol	63032	Unclassified	Unclassified	Unclassified	M+H, M+NH4, M+Na, M+K, M+H-H2O	C21H38O4	50.9	62.2	-4.9205	5579	7010.12	8807.43	9103.15	9602.97	9269.85	10047.1	9609.52	1502.93	859.696	1177.02	4183.94	3412.31	3127.1	2881.83	1310.52	2296.82	2666.42	4930.46	9114.81	1952.62	4027.55	1260.1	5519.18	7568.05	945.3	6985.28	897.356	2249.86	2774.79	1569.06	8145.45
0.86_189.0637n	188.056	0.85585	neg	N-Acetyl-L-glutamic acid	3325	Organic acids and derivatives	Carboxylic acids and derivatives	Amino acids, peptides, and analogues	M-H, 2M-H	C7H11NO5	50.8	57.5	-0.00973419	1162.87	1301.96	1031.24	1082.76	1078.66	1111.66	1073.26	1142.46	1488.81	695.802	804.834	1025.22	1011.1	868.125	1255.95	1371.06	1160.87	1118.81	1451.95	2671.93	1242.42	1545.43	1007.96	1422.6	1162.86	1243.39	1182.68	940.094	1296.88	907.637	1058.58	970.605
13.84_218.1380m/z	218.138	13.8379	pos	6,9-dioxo-decanoic acid	LMFA01060080	Lipids and lipid-like molecules	Fatty Acyls	Fatty Acids and Conjugates	M+NH4	C10H16O4	50.8	63.3	-3.3129	31.6938	43.428	87.4724	78.4791	61.3909	62.613	64.5468	69.8205	75.3334	80.9439	65.3767	64.4928	81.6516	91.2136	93.2593	74.241	78.8612	107.085	88.1835	97.0167	85.9049	89.983	82.9108	89.1563	73.5785	90.9102	65.484	64.557	62.1789	71.8012	84.1264	75.4005
2.53_228.1358n	211.133	2.53283	pos	(-)-11-hydroxy-9,10-dihydrojasmonic acid	LMFA02020012	Lipids and lipid-like molecules	Fatty Acyls	Octadecanoids	M+H-H2O, M+H, M+NH4	C12H20O4	50.8	59.5	-1.58949	2030.56	2024.43	2039.19	2048.17	1998.4	2072.29	2043.27	1992.6	2157.63	2078.53	2676.27	2362.37	2207.67	2479.99	2570.82	2466.04	2491.87	2654.92	2468.55	2751.42	2542.16	2132.54	2501.39	2533.31	1894.15	1905.36	2270.76	2037.79	1908.47	2140.63	1607.56	2171.56
4.12_243.1013m/z	243.101	4.12243	pos	Wyerol	HMDB0039142	Lipids and lipid-like molecules	Fatty Acyls	Fatty acids and conjugates	M+H-H2O	C15H16O4	50.8	56.3	-1.11883	2158.99	2284.12	2267.99	2212.67	2220.99	2259.02	2070.61	2206.93	1808.03	2244.57	1782.25	1358.37	1253.34	3656.63	3981.19	2875.39	2770.64	3642.73	3351.06	4657.62	464.269	1360.63	358.466	1934.17	1986.23	1430.87	3257.24	2421.15	2281.21	2540.01	2671.2	3724.02
4.34_296.1858m/z	296.186	4.34292	pos	Emmotin A	LMPR0103200001	Lipids and lipid-like molecules	Prenol lipids	Isoprenoids	M+NH4	C16H22O4	50.8	59.6	0.530834	610.055	658.567	659.802	651.656	579.95	612.081	643.632	614.923	362.339	626.038	665.818	229.602	466.538	1016.07	573.53	429.137	378.729	482.085	554.038	736.817	375.332	374.76	362.314	233.949	535.868	371.394	1903.22	642.076	523.005	644.083	1198.66	2146.9
7.20_314.2448n	315.252	7.19827	pos	9,13-dihydroxy-10-octadecenoic acid	35502	Lipids and lipid-like molecules	Fatty Acyls	Octadecanoids	M+H, M+NH4	C18H34O4	50.8	63.1	-2.92131	11.2076	28.5602	50.0758	40.5505	25.9379	49.9513	35.5757	41.1807	9.28573	29.7845	103.933	413.82	44.4671	69.7301	37.8994	24.013	23.1522	32.4207	52.0372	28.1896	11.8451	20.863	5.7329	25.7676	35.6125	39.1733	49.5033	40.5659	25.9776	35.5876	41.1977	36.9019
2.39_172.0977m/z	172.098	2.3866	neg	Acetyl-DL-Leucine	73549	Unclassified	Unclassified	Unclassified	M-H	C8H15NO3	50.7	62.9	-1.10029	59.6936	92.8787	61.3377	78.6291	93.7967	67.898	71.7148	54.9958	44.1541	29.7004	33.2696	122.244	30.8993	64.298	99.6353	74.8636	106.829	107.14	108.7	182.428	13.6866	47.0229	24.031	30.6427	14.214	2.20568e-08	197.291	19.1598	65.7472	25.1714	69.2007	209.109
7.61_468.3074m/z	468.307	7.61492	pos	PE(17:0/0:0)	77696	Unclassified	Unclassified	Unclassified	M+H	C22H46NO7P	50.7	59.7	-2.28854	395.981	466.719	598.136	610.852	545.105	589.946	546.593	569.992	18.8431	2.20568e-08	4.73839	147.165	318.11	84.06	80.0406	11.5539	57.676	51.6392	189.168	132.826	117.968	178.923	17.9148	28.4751	483.994	2.20568e-08	661.092	6.75146	115.338	201.316	166.699	521.976
8.54_271.2274m/z	271.227	8.54013	neg	3-hydroxy-hexadecanoic acid	35554	Lipids and lipid-like molecules	Fatty Acyls	Fatty Acids and Conjugates	M-H	C16H32O3	50.7	58.5	-1.78505	350.043	474.407	656.839	615.555	600.288	654.723	605.078	597.115	23.7537	9.47594	15.0248	303.825	430.977	85.6266	30.4784	14.7382	12.1421	8.45191	267.636	285.527	336.742	233.866	41.0993	57.9755	658.398	26.7876	708.952	59.4764	182.791	514.715	318.582	560.314
8.81_192.1376m/z	192.138	8.8067	pos	diethyltoluamide	3982	Unclassified	Unclassified	Unclassified	M+H	C12H17NO	50.7	59.2	-3.756	33.0023	53.6312	97.2528	112.811	100.819	94.1464	83.4133	71.6581	156.736	161.309	137.694	114.429	145.81	203.334	191.524	177.926	193.634	192.534	173.334	179.606	144.765	156.838	176.813	171.804	119.474	156.128	72.9322	166.181	155.419	162.479	196.023	141.169
1.27_176.0356m/z	176.036	1.26733	neg	N-acetyl-5-aminosalicylic acid	HMDB0060602	Benzenoids	Benzene and substituted derivatives	Benzoic acids and derivatives	M-H2O-H	C9H9NO4	50.6	65.2	1.48904	42.5107	42.3794	42.2063	36.664	32.7947	35.3997	37.0989	37.7887	36.2088	68.7987	32.5248	35.2689	3.39827	13.216	44.7565	68.8854	69.7293	55.4616	55.4274	86.5255	43.9892	35.6488	70.3386	19.9241	34.7473	34.4388	11.0982	22.7355	34.3951	20.2066	10.6931	17.163
1.82_190.0540m/z	190.054	1.81747	neg	N-Acetyl-DL-methionine	62466	Unclassified	Unclassified	Unclassified	M-H	C7H13NO3S	50.6	59.9	-1.72073	204.388	191.746	181.311	179.178	183.198	190.139	174.619	200.119	138.235	194.417	160.421	204.1	160.531	297.125	154.897	164.564	205.844	169.447	204.608	249.113	193.967	244.485	224.317	160.464	151.894	171.419	312.149	146.64	165.787	158.59	207.695	214.4
2.14_178.0507m/z	178.051	2.14362	neg	Hippuric acid	HMDB0000714	Benzenoids	Benzene and substituted derivatives	Benzoic acids and derivatives	M-H	C9H9NO3	50.6	56.9	-1.75328	51.5616	45.536	52.2511	37.6174	47.6713	49.3808	43.2455	60.2115	7.08869	0.103368	3.99858	0.494687	1.72473	0.110179	5.66216	151.412	136.772	58.5116	96.0215	206.511	2.20568e-08	0.760936	2.20568e-08	0.893478	0.329229	0.936836	479.86	1.09104	65.2639	0.306594	1.9592	78.2
3.11_146.0594m/z	146.059	3.10647	pos	4-formyl Indole	96392	Unclassified	Unclassified	Unclassified	M+H	C9H7NO	50.6	66.6	-4.18587	141.016	167.058	176.683	179.037	172.125	151.726	164.848	173.34	200.658	276.447	139.601	109.467	120.177	336.763	181.191	206.752	210.262	174.45	205.963	232.787	126.712	222.057	131.986	121.446	218.713	80.1337	192.52	171.522	198.63	98.708	110.082	166.342
4.85_405.2631m/z	405.263	4.85388	pos	6β,12α-Dihydroxy-3-oxochol-4-en-24-oic Acid	42854	Unclassified	Unclassified	Unclassified	M+H	C24H36O5	50.6	65.1	-1.16227	4516.94	4393.67	4288.5	4426.6	4277.22	4312.24	4315.64	4233.28	5777.13	3719.44	4887.47	4987.24	5669.49	4492.35	3744.04	3601.61	3053.91	3306.63	3764.09	4849.12	3532.97	4904.6	4214.45	6941.2	5433.67	4521.43	4732.11	4715.26	5374.36	5215.96	5165.24	5110.37
6.46_309.2064m/z	309.206	6.46257	neg	trans-EKODE-(E)-Ib	35761	Unclassified	Unclassified	Unclassified	M-H	C18H30O4	50.6	59.3	-2.34768	4949.39	4459.47	4418.42	4289.9	4379.8	4827.34	5021.76	5005.12	6885.45	3891.61	4198.69	2075.29	1386.31	2351.11	6275.93	6067.31	10248.4	5127.29	9333.42	26705.9	2335.49	4327.62	4242.95	9172.7	2376.63	4081.27	4317.56	3853.22	3192.93	2514.15	1629.14	7618.84
6.69_318.2550n	301.252	6.69313	pos	Allopregnanolone	41883	Lipids and lipid-like molecules	Steroids and steroid derivatives	Pregnane steroids	M+H-H2O, 2M+H, M+H	C21H34O2	50.6	58.3	-2.66316	3157.4	3322.54	3287.19	3132.13	3215.48	3121.5	3068.65	3105.96	1520.75	4503.37	2877.26	2465.93	5711.33	6378.14	2740.12	1966.08	2134.42	2493.98	2206.39	2228.74	5035.04	2834.07	5105.64	1170.8	3328.94	1749.7	2975.08	2414.88	2441.15	2611.15	2808.14	2697.26
1.87_211.0614m/z	211.061	1.86847	neg	2-(2-hydroxyphenyl)propanoic acid	HMDB0142136	Phenylpropanoids and polyketides	Phenylpropanoic acids	Unclassified	M+FA-H	C9H10O3	50.5	64.4	1.47965	11.1866	8.88769	7.22949	8.96007	8.34447	6.90781	11.3795	13.3553	12.5037	11.3064	19.4791	6.08341	6.55478	6.95534	5.26722	7.44624	4.06137	9.50134	12.5624	44.8997	7.51274	11.6642	7.66671	21.6717	8.44764	13.7825	2.81577	8.66172	13.1004	7.85907	4.55137	2.20568e-08
1.90_204.0303m/z	204.03	1.9028	neg	Xanthurenic acid	5841	Organoheterocyclic compounds	Quinolines and derivatives	Quinoline carboxylic acids	M-H	C10H7NO4	50.5	64.4	0.336413	19.7738	19.4429	31.2846	42.7848	16.6713	25.284	39.4101	21.2969	51.1757	52.3011	32.5575	9.38229	2.20568e-08	2.88459	43.3001	45.7905	56.537	35.2708	43.1134	77.7818	26.5474	28.2698	19.9179	15.8363	15.7129	54.7437	6.78693	9.05541	11.648	4.89033	2.20568e-08	7.15313
2.89_182.0809m/z	182.081	2.89482	pos	DL-o-Tyrosine	58353	Unclassified	Unclassified	Unclassified	M+H	C9H11NO3	50.5	59.7	-1.59541	288.645	288.734	312.303	317.848	307.902	285.497	281.614	289.865	267.272	195.137	328.823	287.543	558.24	215.804	319.539	246.921	241.283	272.951	292.325	397.54	375.207	422.171	350.124	564.585	396.777	428.773	508.597	360.469	297.708	412.442	446.099	488.97
3.03_281.1174m/z	281.117	3.02698	pos	6-hydroxy-7E,9E-Octadecadiene-11,13,15,17-tetraynoic acid	74320	Lipids and lipid-like molecules	Fatty Acyls	Fatty Acids and Conjugates	M+H	C18H16O3	50.5	53.8	0.511854	2378.77	2317.26	2203.7	2224.7	2351.68	2237.63	2289.6	2239.02	2840.85	2534.41	2543.66	2775.71	2483.66	3334.51	2749.71	2471.17	2490.94	2855.12	2348.81	1589.98	2689.05	2580.05	2968.03	2428.95	2529.77	2314.01	2226.73	2369.4	2388.49	2560.55	2312.79	2266.41
6.17_313.2363m/z	313.236	6.16817	pos	8,13-dihydroxy-9,11-octadecadienoic acid	35506	Lipids and lipid-like molecules	Fatty Acyls	Octadecanoids	M+H	C18H32O4	50.5	67.1	-3.21343	907.861	875.62	856.974	906.665	920.417	849.701	834.861	985.538	1559.75	918.181	700.089	714.791	547.71	770.772	1173.03	1321.91	1267.28	1154.27	1294	2310.65	860.358	1025.26	1483.77	1191.55	682.624	1340.17	953.691	790.338	1032.92	815.916	492.51	1036.91
0.83_130.0856m/z	130.086	0.82825	pos	L-Pipecolic acid	63100	Organic acids and derivatives	Carboxylic acids and derivatives	Amino acids, peptides, and analogues	M+H	C6H11NO2	50.4	61.1	-4.72737	176.636	220.587	174.811	169.468	157.08	159.992	194.915	180.168	131.739	125.437	97.293	79.8864	99.3972	112.408	230.273	293.353	294.152	254.087	212.079	120.572	91.3534	107.723	116.744	82.945	100.716	87.4399	102.381	82.1941	157.089	99.8942	86.6504	101.084
7.43_237.1844m/z	237.184	7.4286	pos	Capnell-9(12)-ene-8beta,10alpha-diol	53543	Unclassified	Unclassified	Unclassified	M+H	C15H24O2	50.4	70.3	-2.1238	13.3999	36.8151	45.0598	31.9468	32.0888	47.5687	39.0363	32.7875	19.7037	33.3422	25.6297	42.1735	30.4878	29.9479	21.8752	2.20568e-08	6.34408	6.24545	17.558	31.8574	63.9198	50.2781	32.1735	49.1922	60.9669	57.1361	14.6189	15.2851	29.1314	23.2546	31.0073	2.20568e-08
8.58_328.2394n	327.232	8.5848	neg	(4E,7E,10Z,13E,16E,19E)-docosa-4,7,10,13,16,19-hexaenoic acid	64830	Unclassified	Unclassified	Unclassified	M-H, 2M-H	C22H32O2	50.4	55.7	-2.44407	3155.76	4277.21	6832.03	6164.38	6275.87	6726.33	6569.25	6705.27	2313.57	2763.03	1292.53	3281.75	1673.22	5065.78	3485.02	2285.22	2132.61	2108.31	3835.31	6414.15	4355.04	4947.89	2478.2	3127.92	5977.42	3008.33	4321.06	1580.4	2633.08	3143.13	3099.57	3593.21
0.09_360.1492m/z	360.149	0.0939667	pos	Inulobiose	HMDB0029898	Organooxygen compounds	Carbohydrates and carbohydrate conjugates	Glycosyl compounds	M+NH4	C12H22O11	50.3	68.9	-2.45221	16.6487	15.3494	22.8396	13.5083	12.1369	11.9164	11.4295	10.2132	16.4703	15.1659	12.5079	14.2261	13.9621	16.4008	14.8344	14.8687	15.0103	16.1721	15.6041	15.1303	16.8235	17.4902	16.1461	16.9951	15.5723	17.8709	17.1732	20.9369	15.0976	13.7836	16.0609	15.109
3.65_183.1025m/z	183.102	3.65055	neg	(S)-Oleuropeic acid	HMDB0036998	Lipids and lipid-like molecules	Prenol lipids	Monoterpenoids	M-H	C10H16O3	50.3	63.6	-0.985071	68.6517	74.3702	56.6326	59.3828	45.2583	80.0205	109.649	48.7605	47.5079	73.8582	115.704	72.9462	75.6987	98.393	109.727	51.6036	38.3289	46.1365	64.0681	66.9301	64.991	56.5689	33.4695	100.416	55.8169	78.3488	91.3268	71.9693	40.4564	54.8455	61.6333	96.9707
0.83_232.1184m/z	232.118	0.82825	pos	Isovalerylglutamic acid	5694	Organic acids and derivatives	Carboxylic acids and derivatives	Amino acids, peptides, and analogues	M+H	C10H17NO5	50.2	57.6	2.0647	1195.59	1212.07	1078.56	1136.67	1108.63	1086.87	1148.85	1160.01	1208.7	825.575	620.451	976.113	944.018	1073.46	1228.88	970.745	1240.59	1050.9	1285.8	1729.86	1301.97	1237.27	719.906	1607.53	1213.2	1075.1	1649.41	945.382	1071.46	934.308	1413.61	1407.91
4.62_351.2512m/z	351.251	4.61673	pos	Tetrahydrodeoxycortisol	57990	Lipids and lipid-like molecules	Steroids and steroid derivatives	Hydroxysteroids	M+H	C21H34O4	50.2	68.6	-4.96298	806.754	811.78	767.224	765.447	738.305	809.974	781.913	786.055	873.049	784.114	930.385	473.988	939.995	898.896	1030.3	727.709	863.298	961.909	871.649	1078.21	636.129	639.819	560.075	454.465	958.69	599.613	1456.68	871.262	680.372	784.873	981.337	1588.31
2.36_258.2062m/z	258.206	2.35602	pos	N-Lauroylglycine	HMDB0013272	Organic acids and derivatives	Carboxylic acids and derivatives	Amino acids, peptides, and analogues	M+H	C14H27NO3	50.1	52	-0.546367	5610.85	5390.61	5622.43	5405.75	5172.6	5234.94	5346.6	5342.36	6118.44	4438.09	6201.62	6269.06	5725.49	4869.9	5940.84	5892.05	5602.85	6302.3	6373.26	8812.15	6609.2	6303.26	7783.25	8448.82	4627.27	5484.32	5820.47	5576.72	5462.01	6024.85	4460.61	5549.18
2.89_164.0701m/z	164.07	2.89482	pos	Beta-Tyrosine	HMDB0003831	Organic acids and derivatives	Carboxylic acids and derivatives	Amino acids, peptides, and analogues	M+H-H2O	C9H11NO3	50.1	64.3	-3.05461	94.6152	166.821	125.63	85.3813	131.669	118.188	168.66	132.12	101.607	52.288	143.415	148.448	250.335	66.9541	110.523	138.776	78.333	105.723	119.118	109.378	122.761	166.056	108.544	276.071	153.409	163.461	131.856	177.474	94.7552	151.918	224.937	196.586
2.42_180.1146n	181.122	2.4185	pos	Dihydroactinidiolide	90552	Organoheterocyclic compounds	Benzofurans	Unclassified	M+H-H2O, M+H	C11H16O2	50	56.8	-2.36352	581.597	597.913	581.337	593.755	591.475	595.987	594.744	602.062	625.744	571.064	675.194	643.552	624.421	724.612	394.748	380.684	373.403	419.299	463.793	675.051	757.688	689.543	835.529	683.971	674.182	596.895	658.072	648.825	585.439	674.674	618.307	650.509
2.55_193.1219m/z	193.122	2.54917	pos	C12:4n-2,4,8,10	73915	Unclassified	Unclassified	Unclassified	M+H	C12H16O2	50	58.6	-2.36795	409.982	438.654	422.755	412.469	431.892	434.763	462.459	409.854	578.597	482.679	530.451	520.186	465.717	540.238	553.822	498.853	550.765	561.781	516.336	515.749	477.849	423.311	486.481	443.027	417.107	373.78	462.805	399.828	400.337	457.242	345.187	465.585
2.70_223.0611m/z	223.061	2.70142	neg	Sinapic acid	45738	Phenylpropanoids and polyketides	Cinnamic acids and derivatives	Hydroxycinnamic acids and derivatives	M-H	C11H12O5	50	56.9	-0.483237	68.3384	63.3137	57.9775	55.6971	64.4459	53.9946	69.3511	59.7139	73.7097	103.853	55.7192	28.5662	30.6148	110.036	94.2055	80.4888	92.2082	85.8814	76.4253	57.1939	60.6743	83.0499	32.7552	98.1198	54.3712	55.9523	34.2221	83.4969	73.5301	62.0329	115.396	26.166
3.91_133.0641m/z	133.064	3.91177	pos	Hydrocinnamic acid	HMDB0000764	Phenylpropanoids and polyketides	Phenylpropanoic acids	Unclassified	M+H-H2O	C9H10O2	50	62.7	-4.66795	130.855	280.919	156.712	137.77	190.147	192.728	183.75	191.797	79.5321	183.216	228.977	136.869	156.835	282.731	58.9544	84.1531	34.3039	394.42	157.9	118.425	184.115	171.684	108.572	346.062	142.284	155.18	184.807	160.489	169.213	210.247	286.83	191.927
4.50_184.1458n	185.153	4.4959	pos	9-hendecenoic acid	LMFA01030035	Lipids and lipid-like molecules	Fatty Acyls	Fatty Acids and Conjugates	M+H-H2O, M+H	C11H20O2	50	57.3	-2.89124	1518.98	1486.32	1523.76	1448.94	1504.2	1455.36	1519.1	1466.12	2014.9	2055.63	2440.76	1724.87	1962.6	2327.1	2205.61	2185.9	2219.7	2391.63	2068.45	1614.11	1344.03	1222.92	1230.89	1531.51	1152.16	1766.51	2318.81	1382.68	1397.61	1522.63	1310.68	2345.07
5.62_330.2634m/z	330.263	5.61968	pos	9(S)-HPODE	HMDB0006940	Lipids and lipid-like molecules	Fatty Acyls	Lineolic acids and derivatives	M+NH4	C18H32O4	50	53	-1.40778	1666.93	1567.97	1623.62	1581.84	1623.97	1499.89	1597.11	1542.06	1525.78	996.91	1384.59	849.556	722.406	637.975	2005.81	1945.3	3031.11	2100.32	2903.04	7597.07	947.595	1293.14	1484.38	2126.22	737.068	1374.98	2372.51	1236.18	1035.17	872.769	715.192	4376.44
6.22_392.2911n	410.325	6.21798	pos	3α,7α,12α-Trihydroxy-5α-cholan-24-al	42888	Unclassified	Unclassified	Unclassified	M+NH4, 2M+Na, 2M+NH4, 2M+K, M+K, M+Na, M+H, M+H-H2O	C24H40O4	50	58.1	-4.0683	42930.8	46403.2	42344	46717.7	44554.5	43801.8	43398.8	41666.7	41052.4	45522.3	51660.3	43867.5	51222.3	67452.1	35113.4	36105	31975.5	33741.3	38503.2	44095.1	50536.9	56912.9	51701.3	58585.4	53791.3	40221.6	39969.7	45028.5	39945.6	47221.9	64690.1	37990.7
6.91_454.2924m/z	454.292	6.90622	pos	PE(16:0/0:0)	40776	Unclassified	Unclassified	Unclassified	M+H	C21H44NO7P	50	59.7	-0.948442	581.678	524.728	819.309	639.011	716.031	670.69	726.112	654.602	2.08854	0.693909	0.80483	165.513	236.571	303.769	29.4656	3.13708	2.03791	2.20568e-08	200.955	92.0421	333.663	202.146	6.9672	55.571	665.302	4.4471	750.932	38.1149	165.514	386.533	191.748	567.156
1.94_180.0301m/z	180.03	1.93697	neg	2,4-Dihydroxy-2H-1,4-benzoxazin-3(4H)-one	HMDB0033733	Organoheterocyclic compounds	Benzoxazines	Benzoxazinones	M-H	C8H7NO4	49.9	58.8	-0.990228	64.4819	59.9811	57.9903	58.582	67.0706	84.8925	71.5219	87.7219	4.7925	23.4282	91.1253	21.6546	29.5316	141.207	17.9307	30.0258	19.6192	28.6198	36.8128	91.8222	27.3275	90.0694	53.2691	141.142	147.693	133.033	28.0864	83.347	49.8108	91.2632	48.8958	10.1797
2.26_171.0663m/z	171.066	2.25812	neg	(-)-Corey Lactone Diol	63035	Unclassified	Unclassified	Unclassified	M-H	C8H12O4	49.9	58.9	0.197774	24.6207	23.8164	26.3324	29.9336	26.5746	26.3352	29.0236	26.8899	2.20568e-08	5.27942	17.5207	3.04462	14.3973	17.8729	13.1224	8.38317	14.1236	13.6015	18.7239	48.1929	8.04848	23.8026	2.20568e-08	36.1925	40.896	41.3972	27.5443	11.2641	14.8303	11.5938	16.3085	41.7393
4.66_277.1442m/z	277.144	4.66417	neg	α-CEHC	44825	Unclassified	Unclassified	Unclassified	M-H	C16H22O4	49.9	62	-1.14742	279.955	283.608	277.751	255.729	286.416	325.1	295.923	304.5	509.275	552.736	605.783	205.608	294.071	570.048	384.267	303.649	321.823	381.574	396.224	589.705	102.835	284.176	79.99	338.237	242.442	614.094	174.739	287.312	223.161	238.189	487.681	98.9191
4.72_287.2213m/z	287.221	4.72423	pos	9-hydroxy-16-oxo-hexadecanoic acid	74929	Lipids and lipid-like molecules	Fatty Acyls	Fatty Acids and Conjugates	M+H	C16H30O4	49.9	58.1	-1.38141	451.481	450.761	435.151	459.774	419.609	458.597	452.221	469.772	861.28	578.224	287.084	379.636	530.325	499.878	343.217	296.676	392.666	379.8	370.922	557.562	353.496	675.988	820.921	604.927	312.058	630.614	321.837	744.932	1099.22	851.493	438.171	327.881
8.27_302.2241n	301.217	8.26598	neg	5,6-dehydro Arachidonic Acid	35293	Unclassified	Unclassified	Unclassified	M-H, 2M-H	C20H30O2	49.9	53	-1.73298	3021.1	3931.74	4717.87	4276.21	4476.03	4718.99	4726.61	4617.94	1826.44	3810.95	1757.52	2183.69	1354.78	3643.84	3307.11	2764.87	2531.75	2395.49	3470.83	4711.5	2841.95	3724.32	2181.83	3748.77	3912.3	4322.35	2651.36	1305.37	1706.22	1891.66	1602.71	1781.1
1.53_184.0614m/z	184.061	1.53248	neg	N-acetyl-L-2-aminoadipate(2-)	HMDB0062715	Organic acids and derivatives	Carboxylic acids and derivatives	Amino acids, peptides, and analogues	M-H2O-H	C8H13NO5	49.8	52.2	-0.887668	974.506	1001	912.969	883.794	909.849	930.527	878.958	906.703	1009.18	945.867	978.901	1092.86	925.195	1005.6	1129.83	1100.03	1096.36	1154.41	1041.87	1078.04	1084.95	1061.61	1141.13	1125.71	1000.36	1031.45	818.438	1087.13	990.628	1090.67	894.727	803.514
1.89_138.0559m/z	138.056	1.88563	neg	Ethyl 2-pyrrolecarboxylate	HMDB0059856	Organoheterocyclic compounds	Pyrroles	Pyrrole carboxylic acids and derivatives	M-H	C7H9NO2	49.8	56	-0.769167	56.1578	46.2404	41.3961	39.3079	35.8873	43.1085	37.9717	41.0441	40.6355	47.2346	49.7802	32.7388	51.2294	38.5909	49.2253	48.3517	70.1009	40.2251	55.7033	81.8966	51.1814	58.2357	46.7029	84.3738	42.8609	54.0748	58.6947	47.068	52.7452	46.1811	63.7957	60.1703
3.15_193.1220m/z	193.122	3.15347	pos	5,11-dodecadiynoic acid	LMFA01030464	Lipids and lipid-like molecules	Fatty Acyls	Fatty Acids and Conjugates	M+H	C12H16O2	49.8	57.6	-1.44164	71.3719	71.0388	84.1169	73.807	82.7433	72.5967	87.9846	86.1661	8.38422	14.9713	127.372	2.20568e-08	2.20568e-08	4.8967	117.356	137.547	123.75	120.274	125.303	128.737	83.9336	95.608	79.5693	143.693	92.9353	110.265	98.8101	81.5914	70.2188	61.085	48.06	125.224
4.39_384.2737m/z	384.274	4.38975	pos	Cortolone	HMDB0003128	Lipids and lipid-like molecules	Steroids and steroid derivatives	Hydroxysteroids	M+NH4	C21H34O5	49.8	53.8	-2.03262	9568.31	9578.56	9512.08	9375.19	9278.63	9790.95	9685.3	9618.87	10855.9	7981.05	3826.54	15492.6	16553.4	10113.2	4680.72	4296	4503.35	4536.81	5934.37	8855.33	13319.8	12429.4	14765.6	9883.33	9841.08	12924.7	4302.94	11214.6	10655.2	11892.8	11920.7	4358.92
5.58_291.2305m/z	291.231	5.57518	pos	Etiocholanolone	2799	Lipids and lipid-like molecules	Steroids and steroid derivatives	Androstane steroids	M+H	C19H30O2	49.8	69.7	-4.63728	84.9655	83.6345	92.2491	70.2504	107.222	106.375	78.537	90.2734	102.507	207.362	51.211	71.4488	344.271	124.116	287.111	148.459	206.428	240.508	206.516	351.218	15.3146	16.9346	1.67332	1.60089	4.35934	17.3588	76.8462	70.0561	23.8462	15.0725	54.2276	107.042
0.82_167.0213m/z	167.021	0.821683	neg	Uric acid	88	Organoheterocyclic compounds	Imidazopyrimidines	Purines and purine derivatives	M-H	C5H4N4O3	49.7	52.8	1.51443	139.942	142.912	151.727	131.451	154.172	151.592	130.034	160.967	132.287	169.204	101.865	76.4237	83.2398	96.5342	217.577	376.447	251.376	195.956	275.46	529.437	117.138	160.016	83.7137	146.007	119.276	155.109	141.544	107.43	206.983	97.8468	104.833	121.373
1.81_182.0573n	382.183	1.81453	pos	3-Hydroxy-4-methoxyphenylacetic acid	3794	Unclassified	Unclassified	Unclassified	M+H-H2O, M+H, 2M+NH4	C9H10O4	49.7	72.7	-3.37953	738.363	758.221	757.2	688.947	713.656	691.878	706.962	694.658	644.133	950.132	533.102	503.517	593.443	520.76	1026.76	745.928	1180.52	755.71	1029.24	1814.25	483.271	806.901	571.365	814.928	633.807	533.49	743.107	547.344	1184.33	641.128	665.165	643.778
2.10_377.1457m/z	377.146	2.09785	pos	Riboflavin (Vitamin B2)	233	Unclassified	Unclassified	Unclassified	M+H	C17H20N4O6	49.7	54.3	0.494264	5122.32	5016.01	5094.86	4887.77	4716.35	4464.1	4544.51	4666.83	4840.21	4520.3	2522.6	5822.6	5968.32	6231.74	4933.5	5259.38	4916.03	5253.8	5423.42	5840.54	5185.95	4583.23	4852.91	5662.09	3298.47	3266.39	5771.92	5002.63	5924.79	5471.57	5874.39	5633.37
2.73_194.0574n	177.054	2.72933	pos	(-)-trans-3,4-Dihydro-4,8-dihydroxy-3-methyl-1H-2-benzopyran-1-one	HMDB0030765	Organoheterocyclic compounds	Benzopyrans	2-benzopyrans	M+H-H2O, M+H	C10H10O4	49.7	54.1	-2.52394	1744.92	1644.64	1617.93	1769.99	1842.37	1727.63	1811.16	1679.12	3778.47	1837.66	2188.88	698.22	1554.03	1140.34	2729.99	1922.22	3044.8	2700.09	2326.54	1909.17	1320.25	2067.08	1163.35	3283.45	1845.46	2223.31	2235.83	1270.72	1524.49	1332.45	1749.84	2411.88
5.37_293.2108m/z	293.211	5.36753	pos	12-OPDA	63360	Unclassified	Unclassified	Unclassified	M+H	C18H28O3	49.7	63.5	-1.14247	2213.93	2231.84	2235.32	2191.74	2112.77	2091.15	2148.14	2193.07	2416.33	1634.68	2122.92	1876.15	1364.89	1531.82	3069.56	3254.39	3870.12	3344.65	3634.76	6682.91	1913.55	1971.98	2081.41	2529.91	1684.52	1862.79	2829.26	1823.7	1948.39	1779.41	1497.49	4024.49
6.00_247.1336m/z	247.134	5.99762	neg	Quadrone	67786	Unclassified	Unclassified	Unclassified	M-H	C15H20O3	49.7	62.6	-1.44147	82.2812	73.5297	79.104	84.3261	64.2937	75.0346	87.5293	78.2598	55.2317	28.4532	64.9752	69.0981	116.133	113.574	103.744	54.0816	68.5403	110.89	70.4739	2.20568e-08	44.9537	33.9791	32.4621	17.5543	50.663	58.2413	213.74	129.228	79.7486	133.653	146.943	262.695
6.33_308.1983n	309.206	6.33448	pos	ent-9-L1-PhytoP	LMFA02030003	Lipids and lipid-like molecules	Fatty Acyls	Octadecanoids	M+H, M+NH4, M+H-H2O	C18H28O4	49.7	56.2	-1.57905	3293.62	3531.8	3384.8	3443.9	3669.07	3468.81	3343.8	3427.6	2678.48	2387.75	3228.33	5247.54	6339.77	3889.5	3654.68	4082.66	3588.09	5073.95	3868.86	3180.48	4452.85	3680.94	3754.83	4754.1	2905.49	3880.99	4451.21	3610.82	2811.17	3502.89	3863.1	4133.23
7.26_321.2427m/z	321.243	7.25667	neg	5(S)-HETrE	45654	Unclassified	Unclassified	Unclassified	M-H	C20H34O3	49.7	63.7	-2.43087	535.601	683.998	598.993	582.166	559.587	681.287	617.416	528.536	427.442	559.612	347.845	119.751	133.32	294.373	594.145	1198.1	805.806	742.949	1035.27	2510.05	696.894	607.945	636.84	306.231	562.254	562.839	449.659	355.106	518.842	364.977	335.869	652.992
1.69_199.0399n	198.033	1.68632	neg	p-CHLOROPHENYLALANINE	44308	Unclassified	Unclassified	Unclassified	M-H, 2M-H	C9H10ClNO2	49.6	73.8	-0.456359	3501.55	3269.03	3152.65	3120.21	3065.25	3303.09	3143.67	3258.7	2397.17	3778.6	3254.56	2989.71	3963.93	5763.18	4132.04	3078.85	3580.8	3478.36	3545.29	3639.91	3585.56	3754.17	2861.47	3893.11	3521.81	4130.98	1871.58	3114.41	3285.49	3549.89	4912.58	3131.27
1.73_188.0352m/z	188.035	1.73447	neg	4-(2-Aminophenyl)-2,4-dioxobutanoic acid	HMDB0000978	Organic oxygen compounds	Organooxygen compounds	Carbonyl compounds	M-H2O-H	C10H9NO4	49.6	52.7	-0.673964	1970.15	1892.83	1825.09	1827.71	1793.09	1836.13	1748.22	1633.09	3076.25	2973.32	2748.81	396.767	374.25	2306.82	3306.3	2879.08	3531.63	2940.29	2525.53	1664.8	1223.93	1408.59	1507.53	906.754	1825.55	1811.68	772.021	832.769	1395.91	796.958	732.31	888.971
3.14_245.1392m/z	245.139	3.14207	neg	(S)-9-Hydroxy-10-undecenoic acid	HMDB0032662	Organic acids and derivatives	Hydroxy acids and derivatives	Medium-chain hydroxy acids and derivatives	M+FA-H	C11H20O3	49.6	49.8	-1.1923	1455.92	1537.78	1516.99	1487.24	1544.44	1462.93	1531.26	1696.61	205.641	279.466	2266.93	60.938	78.589	183.362	2246.93	1845.95	2126.19	2098.15	2156.95	2271.21	1225.24	1719.45	1304.94	2547.16	1711.01	2134.86	1898.76	1239.93	1404.29	1196.27	1169.57	1905.51
3.93_177.0555m/z	177.056	3.92753	neg	3-(4-Hydroxy-2-methoxyphenyl)-2-propenal	HMDB0039471	Benzenoids	Phenols	Methoxyphenols	M-H	C10H10O3	49.6	54.8	-1.21184	196.022	366.479	219.162	167.541	185.249	258.414	214.818	223.19	833.705	805.338	850.772	279.198	44.2107	730.685	231.398	338.444	222.881	173.948	264.781	59.7033	19.7702	23.3182	5.32405	50.3817	32.6279	31.8054	90.716	97.4725	68.4499	59.5341	104.187	45.4973
5.80_353.2472m/z	353.247	5.7995	pos	Antibiotic SB 202742	HMDB0041206	Benzenoids	Benzene and substituted derivatives	Benzoic acids and derivatives	M+H-H2O	C24H34O3	49.6	54	-0.931011	1860.91	1976.5	1810.9	1912.39	1854.17	1679.51	1797.09	1757.88	2184.22	2158.42	1550.69	1699.19	1445.48	1502.58	1530.04	2215.99	2011.85	1831.17	1974.43	3100.59	961.331	1915.28	3005.98	1432.28	683.753	3600.97	2301.08	1149.46	2569.51	2238.23	628.87	2848
1.43_131.0347m/z	131.035	1.42965	neg	2-Deoxyribonic acid	HMDB0000366	Organic acids and derivatives	Hydroxy acids and derivatives	Beta hydroxy acids and derivatives	M-H2O-H	C5H10O5	49.5	54.5	-1.77487	192.406	214.845	153.505	162.16	179.103	182.846	168.548	192.294	108.056	96.8327	150.083	160.52	254.023	262.284	161.945	269.241	190.056	159.302	212.636	257.757	102.241	143.741	69.6161	351.502	140.028	77.606	371.509	77.3204	109.065	67.3252	101.615	463.227
1.97_208.0601m/z	208.06	1.97387	pos	6-Formylumbelliferone	HMDB0039147	Phenylpropanoids and polyketides	Coumarins and derivatives	Hydroxycoumarins	M+NH4	C10H6O4	49.5	50	-1.72676	9096.11	9006.89	9002.53	8713.5	8412.95	8601.15	8859.01	8800.07	10488.1	8233.96	10127.2	6167.74	6177.34	9392.63	12605.3	10934.7	11415.4	12551.3	11089.6	11567.4	11243	10016.4	10972.3	10030.7	9207.29	9405.38	8745.04	8725.12	8946.69	9383.6	8440.89	8201.79
2.56_189.0767m/z	189.077	2.55927	neg	5-aceto valeric acid	LMFA01060015	Lipids and lipid-like molecules	Fatty Acyls	Fatty Acids and Conjugates	M+FA-H	C7H12O3	49.5	56.7	-1.1516	69.7706	68.2073	84.8806	85.272	62.1738	80.3785	86.5027	76.0491	139.302	115.295	25.6596	62.0156	91.9358	238.27	29.2962	63.5102	62.1642	31.7003	58.9804	59.0865	83.9327	86.2278	27.2824	62.9296	245.361	40.5675	57.313	49.0079	41.3742	22.8227	9.80039	55.3898
0.63_118.0857m/z	118.086	0.630433	pos	4R-aminopentanoic acid	LMFA01100021	Lipids and lipid-like molecules	Fatty Acyls	Fatty Acids and Conjugates	M+H	C5H11NO2	49.4	52.9	-4.4524	2384.63	2475.52	2373.03	2366.48	2356.04	2393.44	2597.76	2536.3	2762.65	2448.88	2077.89	1899.47	1464.3	2138.01	2786.77	3510.08	3541.6	2516.64	3027.01	3460.34	2454.17	3338.73	1747.18	2719.76	2125.62	2140.43	2491.25	1946.86	3291.52	2057.65	2226.96	2121.18
3.98_348.2299n	349.237	3.9766	pos	3beta,15beta,17alpha-Trihydroxy-pregnenone	LMST02030140	Lipids and lipid-like molecules	Sterol Lipids	Steroids	M+H, 2M+H, M+H-H2O	C21H32O4	49.4	52.2	-0.379557	13511.1	13646.6	13356.2	13319.7	13471.7	13449.2	13466.3	13116.1	11850.9	9215.02	13371.7	11517.9	20627	13176.9	19082.5	14688.8	15602.7	16909	14867.2	11351.9	18866.2	18858.9	21429.6	22664.6	14730.8	17570.8	16065.9	12879.9	13012.5	14441.7	18363.9	15388.9
6.39_330.2628m/z	330.263	6.39382	pos	9,14-DiHODE	LMFA02000167	Lipids and lipid-like molecules	Fatty Acyls	Octadecanoids	M+NH4	C18H32O4	49.4	53.9	-3.51041	277.393	301.382	329.687	291.946	300.187	295.852	329.619	329.423	580.909	324.748	280.166	130.449	88.4184	290.166	442.737	504.913	507.498	436.009	485.914	818.552	342.231	414.773	482.249	532.806	232.679	334.819	161.294	211.951	239.17	230.297	111.262	169.628
2.42_208.1096n	209.117	2.4185	pos	(Z)-3-Oxo-2-(2-pentenyl)-1-cyclopenteneacetic acid	HMDB0030197	Organic oxygen compounds	Organooxygen compounds	Carbonyl compounds	M+H-H2O, M+H	C12H16O3	49.3	50.3	-1.70105	2336.58	2260.04	2288.8	2292.87	2282.15	2290.57	2384.16	2303.64	2431.52	2257.05	2493.79	2592.47	2524.03	2777.45	1910.45	1688.78	1636.56	1847.55	2026.47	2906.6	3122.88	2784.97	3169.61	2852.21	2694.97	2427.51	2591.31	2567.77	2447.41	2746.07	2508.41	2495.19
2.71_269.1746m/z	269.175	2.713	pos	Corey PG-Lactone Diol	63037	Unclassified	Unclassified	Unclassified	M+H	C15H24O4	49.3	52.1	-0.557845	636.678	606.948	611.726	618.475	628.02	606.201	644.949	606.599	497.696	425.299	452.47	1075.67	1375.82	661.899	264.025	269.938	333.567	240.144	400.669	632.539	933.707	742.109	949.978	629.758	819.477	623.513	815.949	757.357	661.253	800.479	677.3	724.572
3.30_251.1642m/z	251.164	3.30113	pos	(3beta,6beta)-Furanoeremophilane-3,6-diol	90455	Lipids and lipid-like molecules	Prenol lipids	Sesquiterpenoids	M+H	C15H22O3	49.3	56	-0.0386401	596.292	592.707	549.75	609.576	570.843	570.365	537.253	608.077	648.906	646.277	764.838	476.753	454.876	710.055	859.416	873.597	854.09	815.29	825.482	978.609	577.834	613.849	781.958	864.689	490.984	618.954	525.028	485.096	532.677	540.759	438.009	478.616
6.04_195.1009m/z	195.101	6.04133	pos	Butylparaben	HMDB0032575	Benzenoids	Benzene and substituted derivatives	Benzoic acids and derivatives	M+H	C11H14O3	49.3	58.1	-3.35026	72.3651	78.4813	89.512	92.3666	84.8652	86.1915	85.6387	91.5786	107.853	105.255	92.3144	96.6097	107.118	135.461	105.822	86.2688	100.633	111.418	101.836	70.0163	97.055	107.306	93.4691	97.2526	97.2048	150.233	107.122	125.595	111.995	105.749	140.068	79.8835
8.04_293.2469m/z	293.247	8.0404	pos	Methyl linolenate	44776	Unclassified	Unclassified	Unclassified	M+H	C19H32O2	49.3	52.5	-2.19956	1464.42	1517.57	2087.19	2072.93	2332.16	2467.75	2661.76	2512.71	1187.51	638.62	409.182	2057.31	1474.18	743.703	790.162	835.069	759.118	965.006	1402.97	3462.58	818.971	1561.1	642.29	1693.04	1211.97	449.478	1565.49	594.759	592.039	898.59	972.867	2594.66
1.94_175.0612m/z	175.061	1.93697	neg	2-Isopropylmalic acid	339	Lipids and lipid-like molecules	Fatty Acyls	Fatty acids and conjugates	M-H	C7H12O5	49.2	53.3	-0.0129693	143.578	126.192	138.465	150.287	122.037	124.539	132.935	127.145	166.048	213.466	26.6167	33.4001	83.0603	285.38	162.876	273.9	234.819	208.346	189.736	142.196	60.2953	110.265	83.6418	88.9346	181.23	153.219	179.047	28.2384	74.1365	93.9148	79.8932	172.044
2.08_151.0399m/z	151.04	2.07595	neg	p-Hydroxyphenylacetic acid	130	Benzenoids	Phenols	1-hydroxy-2-unsubstituted benzenoids	M-H	C8H8O3	49.2	49.5	-0.796047	322.386	285.445	241.616	242.663	272.13	282.315	247.591	267.283	192.709	189.766	266.077	151.622	243.644	166.304	255.885	367.553	369.179	218.506	300.165	310.671	173.024	443.788	232.715	322.283	159.811	62.6824	270.491	262.496	646.093	202.556	107.928	220.852
2.75_266.1519n	267.159	2.74598	pos	Artemin	HMDB0034696	Lipids and lipid-like molecules	Prenol lipids	Terpene lactones	M+H-H2O, M+H	C15H22O4	49.2	51.8	0.245347	1208.87	1181.44	1143.36	1166.86	1130.86	1132.01	1149.74	1119.29	1064.27	901.395	556.224	2455.42	549.446	1215.09	2569.07	2387.43	2253.15	2432.71	2254.74	2500.49	1244.03	1246.15	1392.24	2086.59	538.947	941.363	769.114	1405.8	1278.04	1500.79	1249.07	686.127
1.36_297.1218n	298.129	1.35523	pos	Phenethylamine glucuronide	HMDB0010323	Organic oxygen compounds	Organooxygen compounds	Carbohydrates and carbohydrate conjugates	M+H-H2O, M+H	C14H19NO6	49.1	56.7	1.9833	16526.1	16618.8	16173.7	15788.8	15258.4	15469.6	15512.7	15311.2	14405.1	9681.4	7990.63	13611.2	12842.3	15068.2	18124.4	14361.3	16453	15275.8	19242.4	25706.9	17270.6	17273.3	10766.8	19859	14195.1	13069.1	29126.5	14133.7	15142.5	13706.9	22090	25084.3
2.08_189.0768m/z	189.077	2.07595	neg	3-Hydroxysuberic acid	HMDB0000325	Organic acids and derivatives	Hydroxy acids and derivatives	Medium-chain hydroxy acids and derivatives	M-H	C8H14O5	49.1	50.4	-0.478574	21.8395	36.5158	25.1592	18.2648	22.1244	25.5689	16.9734	22.8028	31.4763	2.20568e-08	82.1438	390.861	111.071	2.20568e-08	2.20568e-08	2.20568e-08	2.20568e-08	2.20568e-08	0.59364	2.20568e-08	2.20568e-08	6.56431	2.20568e-08	2.77943	2.01802	34.5884	69.1162	8.45928	2.57817	19.8373	2.22534	122.934
2.10_234.1006n	217.097	2.09785	pos	5-Methoxytryptophan	HMDB0002339	Organoheterocyclic compounds	Indoles and derivatives	Tryptamines and derivatives	M+H-H2O, M+NH4	C12H14N2O3	49.1	49.5	0.846682	608.926	615.242	637.482	581.007	559.329	597.577	623.736	608.717	761.681	778.641	846.693	560.87	601.913	884.591	703.529	806.485	751.669	858.039	666.125	506.879	348.271	375.369	384.107	365.088	629.124	255.256	610.553	564.97	555.571	499.64	514.322	572.941
2.66_209.1171m/z	209.117	2.66383	pos	12-oxo-5E,8E,10Z-dodecatrienoic acid	74733	Lipids and lipid-like molecules	Fatty Acyls	Fatty Acids and Conjugates	M+H	C12H16O3	49.1	48.3	-0.428665	882.33	867.601	908.022	862.554	841.077	848.761	893.103	898.378	905.672	912.062	1065.97	793.587	799.605	1026.82	1133.28	1236.44	1167.08	1258.96	1129.93	1240.64	992.363	899.637	1084.94	1028.49	940.841	894.296	920.44	832.395	837.717	919.064	702.271	923.491
2.89_205.0737n	206.081	2.89482	pos	Indolelactic acid	71	Organoheterocyclic compounds	Indoles and derivatives	Indolyl carboxylic acids and derivatives	M+H-H2O, M+H	C11H11NO3	49.1	49.4	-1.14354	171.863	212.509	176.773	215.526	193.61	219.144	192.561	192.755	181.625	389.211	4.11148	1.66295	2.03289	21.2819	1561.29	837.631	1199.93	1071.98	852.983	445.031	4.96866	158.384	4.67196	74.1054	24.113	12.1756	13.299	20.0993	332.264	23.5676	9.97027	18.485
2.94_195.1025m/z	195.102	2.94342	neg	11-oxo-undeca-5,8-dienoic acid	LMFA01060220	Lipids and lipid-like molecules	Fatty Acyls	Fatty Acids and Conjugates	M-H	C11H16O3	49.1	50.7	-1.07218	165.34	165.979	162.024	169.47	166.057	194.542	168.724	162.938	209.435	211.458	207.438	97.3925	128.838	209.272	240.212	223.569	181.481	208.293	209.635	236.396	113.147	125.392	119.708	133.589	140.178	178.213	247.339	150.788	152.049	171.231	178.534	245.546
5.05_374.2805n	357.277	5.05155	pos	15-hydroxy-tetracosa-6,9,12,16,18-pentaenoic acid	LMFA01050438	Lipids and lipid-like molecules	Fatty Acyls	Fatty Acids and Conjugates	M+H-H2O, 2M+H, M+H	C24H38O3	49.1	51	-4.15293	49421.8	48764.8	48595.1	47897.3	46798.6	46564.9	46665.7	47086.3	31145.8	43029.1	73637.4	56988.5	90507.3	93027.4	24341.1	20465.7	20897.5	22256.8	35251.6	39996.2	66946.3	64107.6	43915.1	67924.5	63552.7	44601.6	32286.1	53866.2	39361.4	51763.7	70179.2	31002.7
6.55_412.1904n	411.183	6.54503	neg	17α,20β-Hydroxyprogesterone sulfate	3562	Unclassified	Unclassified	Unclassified	M-H, 2M-H	C21H32O6S	49.1	52.3	-3.7443	24020	25579.7	26065.1	26248.3	27021.1	27047	27987.9	28559.8	4647.6	13064.3	35895.5	6303.04	16322.8	11124.2	19504.6	12727.2	12306.6	12236.8	11965	7511.82	17927.8	24234.4	15757.5	27685.7	28429.7	37968	21408.1	13937.1	15151.4	12875.8	20557.1	25384.5
7.23_183.1371m/z	183.137	7.22727	pos	2E,4E-undecadienoic acid	34888	Lipids and lipid-like molecules	Fatty Acyls	Fatty Acids and Conjugates	M+H	C11H18O2	49.1	62.5	-4.54802	26.1511	46.6398	43.8679	30.7265	45.2801	33.7364	53.1294	48.1173	59.5375	35.9955	2.20568e-08	3.31532	2.20568e-08	15.8846	168.505	141.866	138.627	132.469	121.755	146.517	41.2113	40.0038	44.701	35.5312	28.0126	3.69876	2.20568e-08	15.4835	12.7942	7.53173	11.8128	2.20568e-08
1.50_233.1492m/z	233.149	1.49722	pos	Ethylenediamine-N,N'-di-a-butyric acid	2589	Unclassified	Unclassified	Unclassified	M+H	C10H20N2O4	49	49.7	-1.52896	2347.17	2303.5	2337.2	2277.03	2252.37	2258.35	2276.35	2273.35	2084.35	2308.8	2307.62	2619.54	2922.04	2293.23	1209.26	1089.9	1203.94	1272.86	1720.46	2602.62	1826.21	2561.12	1732.02	3034.19	1892.29	3631.85	3713.69	2301.28	3268.26	2465.93	3229.03	3892.55
3.19_331.1179m/z	331.118	3.18613	pos	Americanol	93172	Organoheterocyclic compounds	Benzodioxanes	Phenylbenzodioxanes	M+H	C18H18O6	49	53.2	0.921867	1225.46	1202.27	1153.95	1242.42	1220.74	1305.74	1319.98	1269.63	1431.99	1432.56	1254.75	1587.37	1526.05	1847.03	1664.69	1331.69	1445.93	1527.53	1447.57	1496.44	1341.07	1393.92	1198.38	1525.61	1332.25	1368.18	1392.06	1316.72	1223	1222.47	1456.72	1342.27
3.32_176.0702m/z	176.07	3.31763	pos	4-Hydroxy-5-phenyltetrahydro-1,3-oxazin-2-one	HMDB0060389	Benzenoids	Benzene and substituted derivatives	Unclassified	M+H-H2O	C10H11NO3	49	51.8	-2.11454	359.233	319.274	335.754	355.056	351.433	308.743	299.118	340.777	218.188	511.75	243.181	96.0961	223.852	548.286	523.585	456.361	534.255	535.012	465.817	429.567	315.146	359.311	327.701	383.75	277.644	364.567	731.176	343.447	512.58	374.152	504.05	710.308
7.86_323.2817n	324.289	7.85623	pos	Linoleoyl Ethanolamide	3718	Organic nitrogen compounds	Organonitrogen compounds	Amines	M+H, M+Na	C20H37NO2	49	48.6	-2.20017	2669.46	3660.51	4398.9	4320.14	4280.02	4246.77	4197.85	4279.99	1192.66	731.774	254.92	1628.09	1016.73	1668.74	680.996	399.463	576.24	664.056	1034.99	1684.25	2528.89	3676.49	1490.15	1735.17	3956.45	683.381	1777.64	804.659	1568.57	1817.91	2212.71	1478.67
8.17_373.2729m/z	373.273	8.17288	pos	3α-Hydroxy-5β-chola-7,9(11)-dien-24-oic Acid	42909	Unclassified	Unclassified	Unclassified	M+H	C24H36O3	49	56.8	-2.10977	83.3835	120.492	234.914	190.279	217.954	266.851	275.918	260.602	137.843	253.998	341.181	169.273	170.276	252.129	87.0332	79.0926	65.5116	81.7892	135.137	245.04	72.733	184.911	130.258	130.453	171.691	334.824	217.568	143.186	198.71	217.433	129.763	276.318
1.97_206.0459m/z	206.046	1.96863	neg	Quinoline-4,8-diol	HMDB0060289	Organoheterocyclic compounds	Quinolines and derivatives	Quinolones and derivatives	M+FA-H	C9H7NO2	48.9	47	0.193907	14832.9	15109.9	14678.7	12982.3	15504.5	16570.4	13167.4	13275.9	19730.6	17146.3	22363.7	3437.79	3957.39	19470.2	23374.2	18470.7	19605.2	20532.3	18446.3	19866.8	13818.4	14500.4	13992.3	12708.3	13770	14423.7	8191.21	8176.79	11472.9	7832.19	7557.28	9462.14
0.63_168.0654m/z	168.065	0.630433	pos	Pyridoxal (Vitamin B6)	2203	Unclassified	Unclassified	Unclassified	M+H	C8H9NO3	48.8	52.5	-0.803744	265.558	285.136	267.926	261.757	263.041	265.427	280.527	274.665	355.417	353.318	333.907	330.258	330.823	294.862	307.402	275.08	290.938	291.445	267.559	263.646	319.742	285.231	304.348	283.092	329.818	290.525	239.079	273.795	282.857	285.963	223.083	243.279
0.82_174.0408m/z	174.041	0.821683	neg	N-acetylaspartate	3769	Unclassified	Unclassified	Unclassified	M-H	C6H9NO5	48.8	47.9	0.207575	76.6088	64.6597	70.9945	70.5346	67.8935	74.5624	55.3672	63.2535	92.4959	50.5217	38.2124	56.2356	65.5916	31.3086	24.6486	28.0317	28.3806	23.1699	68.1449	232.804	28.6589	68.7789	29.3955	81.8904	44.3172	86.6212	193.749	70.3944	95.7899	63.5355	97.5872	141.245
4.31_264.1359n	265.143	4.31192	pos	γ-CEHC	44822	Unclassified	Unclassified	Unclassified	M+H-H2O, M+H	C15H20O4	48.8	55.3	-1.11072	349.609	348.315	453.54	368.453	381.481	332.299	356.124	372.578	426.097	474.52	438.902	76.4754	312.101	1037.29	502.604	480.865	376.205	436.727	512.302	927.607	53.4321	298.91	39.3017	497.204	524.432	216.587	670.559	315.63	311.052	385.562	796.513	465.528
7.69_385.2376m/z	385.238	7.69318	neg	Bufalin	41800	Unclassified	Unclassified	Unclassified	M-H	C24H34O4	48.8	57.3	-2.20866	9.92413	10.9231	12.2159	12.3396	13.0369	15.5995	13.0554	17.4541	2.20568e-08	5.24286	9.23166	2.20568e-08	1.99653	2.17803	2.20568e-08	2.20568e-08	2.20568e-08	2.20568e-08	1.68174	2.20568e-08	2.20568e-08	1.04402	2.20568e-08	2.20568e-08	1.61853	2.60377	85.637	7.51541	8.0355	5.4336	13.1553	85.5838
0.61_150.0527n	149.045	0.6097	neg	D-Xylose	HMDB0000098	Organic oxygen compounds	Organooxygen compounds	Carbohydrates and carbohydrate conjugates	M-H, M+FA-H	C5H10O5	48.7	48.5	-0.665845	240.124	285.974	234.627	244.219	261.613	279.683	217.307	244.352	319.318	265.235	299.639	229.04	278.643	267.389	301.825	384.412	448.658	306.476	317.117	256.378	223.266	239.412	184.294	281.496	307.481	185.631	267.677	163.377	172.009	180.753	252.788	270.007
0.82_198.0408m/z	198.041	0.821683	neg	(S)-alpha-Amino-4-carboxy-3-furanpropanoic acid	HMDB0029414	Organic acids and derivatives	Carboxylic acids and derivatives	Amino acids, peptides, and analogues	M-H	C8H9NO5	48.7	46.3	-0.185638	141.773	153.601	145.153	146.419	142.417	158.656	135.375	152.339	169.532	141.558	174.095	205.377	177.158	144.685	174.86	154.106	152.111	170.807	137.878	80.3797	135.156	130.543	147.607	89.639	155.607	120.54	147.926	174.355	152.672	166.629	151.928	150.108
1.46_153.0191m/z	153.019	1.46382	neg	Gentisic acid	HMDB0000152	Benzenoids	Benzene and substituted derivatives	Benzoic acids and derivatives	M-H	C7H6O4	48.7	53.1	-1.4308	19.2593	23.6755	20.235	21.8948	24.022	18.8137	19.0363	17.7884	6.84756	18.6295	2.20568e-08	2.20568e-08	2.20568e-08	1.50078	122.886	140.673	137.424	102.393	97.4801	81.5052	2.20568e-08	7.59238	1.50439	10.0875	2.20568e-08	7.13367	7.05861	2.20568e-08	8.45024	8.51184	1.93735	2.20568e-08
3.32_277.1436m/z	277.144	3.31763	pos	Acetylpterosin C	87183	Benzenoids	Indanes	Indanones	M+H	C16H20O4	48.7	54.4	0.766632	65.4327	48.3679	57.8632	64.79	57.3332	50.7656	49.7701	48.5141	42.4388	47.9631	79.4942	54.7203	84.9132	63.8878	122.867	115.977	102.995	115.881	96.0388	68.1651	15.1243	31.0669	19.0286	45.5344	81.255	18.8846	30.958	83.4445	65.2027	89.4218	78.9793	2.20568e-08
3.39_243.1233m/z	243.123	3.39322	neg	Polyethylene, oxidized	HMDB0032472	Lipids and lipid-like molecules	Fatty Acyls	Fatty acids and conjugates	M-H	C12H20O5	48.7	49.3	-2.08463	593.52	620.629	593.546	600.374	595.993	601.169	618.965	615.588	677.62	723.617	587.96	184.415	151.927	453.322	1310.93	1210.28	1299.65	1246.33	1192.59	1442.61	461.257	569.424	516.687	920.359	523.748	604.045	308.413	413.143	609.931	395.539	333.942	366.98
4.02_279.1599m/z	279.16	4.02087	neg	2,7(14)-Illudadiene-10,15-diol	HMDB0038796	Unclassified	Unclassified	Unclassified	M+FA-H	C15H22O2	48.7	46.3	-1.37386	964.264	979.472	950.078	907.898	920.351	931.64	889.341	930.455	868.104	1332.39	1337.99	918.956	1044.89	1972.78	1327.46	1227.28	1148.5	1317.06	1135.22	830.736	759.711	660.847	642.012	985.334	826.624	636.823	961.808	997.615	869.728	1010.91	1096.12	850.249
4.78_254.1516n	507.317	4.78498	neg	C75	44901	Unclassified	Unclassified	Unclassified	M-H, 2M-H	C14H22O4	48.7	47.3	-0.841798	521.386	542.68	472.561	574.037	548.008	532.12	509.892	469.337	776.891	718.162	731.518	1190.16	1563.41	743.119	665.825	729.508	661.24	782.669	699.327	593.631	703.351	565.1	685.639	655.336	496.592	622.875	705.402	658.704	656.243	802.405	768.274	683.561
5.32_350.2452n	333.242	5.3232	pos	5-trans U-44069	45679	Unclassified	Unclassified	Unclassified	M+H-H2O, 2M+Na, 2M+K, M+H, M+NH4, M+Na	C21H34O4	48.7	48.2	-1.58428	41705.5	41688.5	40865.1	41599.2	40374.9	40321.5	41383.6	41213.9	51270.9	48587.2	24882.1	38889	60505.7	62581.2	25022.6	21722.3	22064	24067	29087.3	42521.9	57623.4	54208.5	58234.8	50478.6	38056.4	57843.4	28555.3	44293.1	44488.8	48873.9	56205.5	28535.3
5.47_291.2305m/z	291.231	5.47118	pos	Androsterone	2797	Lipids and lipid-like molecules	Steroids and steroid derivatives	Androstane steroids	M+H	C19H30O2	48.7	65.7	-4.54128	42.9244	47.3055	45.2351	58.5644	50.024	34.9132	57.9674	30.426	2.20568e-08	87.5487	99.9894	2.20568e-08	16.2278	120.167	88.6824	33.5092	51.1727	72.7008	51.7943	64.701	3.01304	8.82917	2.20568e-08	2.20568e-08	45.7408	2.20568e-08	164.65	2.20568e-08	2.20568e-08	17.9916	7.02917	190.322
6.40_261.1495m/z	261.149	6.40307	neg	1,2-Dehydro-alpha-cyperone	HMDB0036589	Lipids and lipid-like molecules	Prenol lipids	Sesquiterpenoids	M+FA-H	C15H20O	48.7	44.7	-0.773453	3159.34	3229.4	3145.92	3169.59	3199.24	3127.6	3331.91	3167.04	3516.25	2158.36	3219.6	2806.7	3424.95	3105.5	4297.53	3589.75	3212.17	4452.75	3661.38	3912.9	1774.49	2387.08	1404.5	2897.11	2885	3768.56	6588.51	3795.93	3250.31	3838.64	3864.53	7103.42
8.33_354.2760n	355.283	8.32872	pos	MG(18:2(9Z,12Z)/0:0/0:0)[rac]	4252	Unclassified	Unclassified	Unclassified	M+H, M+Na, M+H-H2O	C21H38O4	48.7	49.6	-2.92722	2516.44	3710.45	3907.48	3487.8	3287.14	3068.13	3090.12	3049.73	515.888	141.579	248.157	2128.41	1947.22	997.047	994.88	262.584	562.226	565.315	1575.31	2637.53	474.482	1560.57	266.618	1800.01	2012.64	199.661	4405.42	372.945	746.326	978.123	856.991	4837.57
2.54_217.1079m/z	217.108	2.5431	neg	6-propionyl n-caproic acid	LMFA01060026	Lipids and lipid-like molecules	Fatty Acyls	Fatty Acids and Conjugates	M+FA-H	C9H16O3	48.6	51.3	-1.60146	247.604	244.857	246.787	217.95	227.058	241.872	260.87	238.971	254.876	236.873	145.856	275.821	248.417	337.514	338.175	276.477	354.818	288.305	292.129	282.599	205.896	211.414	226.305	211.405	186.102	239.913	311.828	211.002	244.889	202.579	227.428	275.321
4.51_202.1219m/z	202.122	4.5109	pos	1-(2,3-Dihydro-6-methyl-1H-pyrrolizin-5-yl)-1,4-pentanedione	HMDB0040006	Organoheterocyclic compounds	Pyrrolizines	Unclassified	M+H-H2O	C13H17NO2	48.6	60.7	-3.1668	17.8915	32.8548	39.7265	39.2144	33.3077	56.1677	37.4685	56.2834	126.161	48.5941	104.633	48.5473	64.5175	51.5961	52.4395	71.4221	57.5366	63.3665	55.6032	53.7936	36.6294	48.6844	52.1642	41.2383	67.091	49.0739	25.4423	35.7188	18.7178	39.9334	40.3311	36.2492
5.32_314.2249n	315.231	5.3232	pos	Methyl dehydroabietate	265055	Unclassified	Unclassified	Unclassified	M+H-H2O, M+H	C21H30O2	48.6	51.3	0.916596	6976.39	6953.42	6746.06	6730.21	6707.72	6329.24	6710.15	6731.8	8076.62	7631.98	4241.16	6846.3	11416.3	9802.23	4290.36	3687.1	3685.74	4137.07	4880.74	6807.17	9471.57	8915.88	9704.07	7933.09	6554.35	8994.65	5184.8	7248.83	7278.64	8281.99	9406.94	5092.46
6.75_323.2221m/z	323.222	6.75255	neg	TOFA	34518	Unclassified	Unclassified	Unclassified	M-H	C19H32O4	48.6	55.7	-2.12844	659.078	724.321	685.535	639.794	696.926	610.524	701.729	699.258	1049.58	1635.76	907.57	627.466	954.863	1491.74	779.101	728.474	777.209	743.882	691.449	517.674	354.906	517.426	373.381	367.913	842.078	1129.4	353.62	451.04	415.058	558.811	410.393	339.727
8.73_310.2501n	311.257	8.73087	pos	13(S)-HODE methyl ester	45152	Unclassified	Unclassified	Unclassified	M+H, M+Na, M+H-H2O	C19H34O3	48.6	50	-2.2436	1993.16	2598.29	4758.64	4591.2	4783.86	5190.96	4788.83	5089.09	1742.58	725.312	462.615	5281.18	3500.6	1554.16	1216.96	673.023	1082.47	1132.56	2425.26	5265.16	1521.87	3242.49	724.376	3976.04	3650.7	667.207	3786.16	700.215	1032.69	1831.85	2060.83	3562.23
0.04_436.3411m/z	436.341	0.0432833	pos	24-northornasterol A	LMST01010320	Lipids and lipid-like molecules	Sterol Lipids	Sterols	M+NH4	C26H42O4	48.5	52.8	-2.40682	77.8668	102.176	92.2131	131.586	107.676	102.633	116.435	97.0055	140.525	129.416	106.666	112.781	126.347	154.055	128.695	103.202	133.666	112.575	119.012	152.973	116.184	146.374	111.423	171.868	119.046	118.538	97.4762	104.967	102.928	117.762	141.297	119.158
1.12_160.1331m/z	160.133	1.11707	pos	DL-2-Aminooctanoic acid	5923	Organic acids and derivatives	Carboxylic acids and derivatives	Amino acids, peptides, and analogues	M+H	C8H17NO2	48.5	51.4	-0.972058	123.326	138.011	145.308	113.249	136.846	133.791	149.831	115.273	26.5757	204.734	2.20568e-08	2.20568e-08	39.3938	145.883	215.354	208.615	209.598	252.011	153.224	33.7688	196.207	130.934	341.989	29.6495	80.8441	82.4221	54.9762	91.173	127.565	86.5223	86.169	69.1128
2.11_179.0348m/z	179.035	2.10978	neg	4-Hydroxyphenylpyruvic acid	HMDB0000707	Benzenoids	Benzene and substituted derivatives	Phenylpyruvic acid derivatives	M-H	C9H8O4	48.5	45.4	-0.831275	27.9457	29.5186	27.6168	18.8515	34.128	26.0961	22.7458	27.2196	83.3371	9.05561	14.8509	22.282	22.6058	16.1947	80.7551	47.4362	88.1868	48.9984	53.9112	41.5146	5.90922	17.7699	4.57864	19.0782	13.6049	11.4681	8.09145	13.7193	22.1067	19.921	21.3893	11.8336
2.20_231.1128m/z	231.113	2.19502	pos	(1xi,3xi)-1,2,3,4-Tetrahydro-1-methyl-beta-carboline-3-carboxylic acid	HMDB0037942	Alkaloids and derivatives	Harmala alkaloids	Unclassified	M+H	C13H14N2O2	48.5	44.5	0.149189	585.36	583.555	573.407	561.146	604.332	571.751	565.891	554.911	712.081	557.632	734.902	658.462	673.957	777.212	545.975	597.278	616.751	630.483	568.545	547.909	585.101	574.563	645.826	521.561	635.122	592.686	690.515	631.598	640.334	660.814	571.141	644.767
2.29_346.2148n	347.221	2.29352	pos	algestone	LMST02030171	Lipids and lipid-like molecules	Sterol Lipids	Steroids	M+H-H2O, M+H	C21H30O4	48.5	57.2	1.1409	10795	11202.3	10720.4	10604	10289.6	10723.5	11012.4	10341.1	8505.86	7790.94	11982.8	10739.2	17727	8160.73	8729.5	7088.8	7679.19	8196.44	7678.15	5743.28	14697.3	11659	16380.8	9497.75	11379.7	9239.59	13993.5	8353.37	8927.95	9160.66	10031.8	13501.5
2.40_170.1173m/z	170.117	2.40268	pos	7-oxo-8-amino-nonanoic acid	LMFA01060168	Lipids and lipid-like molecules	Fatty Acyls	Fatty Acids and Conjugates	M+H-H2O	C9H17NO3	48.5	56.6	-1.1411	23.8095	17.8204	34.2474	32.7206	39.8546	30.8844	35.8731	30.9041	83.5575	41.2069	22.995	25.5976	16.7206	49.0131	51.5698	18.2356	23.2768	71.2723	39.7832	30.7316	32.3155	46.6117	15.3538	63.5546	58.6724	34.4302	38.8385	17.9424	15.3576	52.6231	48.862	39.6185
2.43_135.1162m/z	135.116	2.4345	pos	xi-p-Mentha-1(7),2-dien-4-ol	HMDB0037303	Lipids and lipid-like molecules	Prenol lipids	Monoterpenoids	M+H-H2O	C10H16O	48.5	49.7	-3.9765	742.813	718.334	692.381	696.953	711.905	686.344	716.708	716.016	946.315	726.773	790.445	723.049	785.416	870.734	858.768	812.545	904.832	891.033	825.142	810.835	812.574	806.697	896.979	983.239	837.154	713.532	737.964	720.254	748.179	803.562	669.155	732.877
5.75_323.2575m/z	323.258	5.75485	pos	11-deoxy-PGF1β	36141	Unclassified	Unclassified	Unclassified	M+H-H2O	C20H36O4	48.5	50.8	-1.62055	1416.73	1556.88	1560.59	1541.87	1480.67	1482.89	1494.05	1521.77	925.086	1573.29	2005.6	1051.79	1101.04	1768.11	3801.61	2679.99	2719	3521.3	3037.14	4286.24	626.917	552.326	511.149	614.519	582.07	643.862	4588.39	626.38	539.208	584.065	546.206	5076.73
2.31_160.0404m/z	160.04	2.30812	neg	Adrenochrome	HMDB0012884	Organoheterocyclic compounds	Indoles and derivatives	Unclassified	M-H2O-H	C9H9NO3	48.4	45.6	-0.216359	1506.25	1339.39	1520.66	1462.75	1510.63	1408.96	1611.33	1768.92	1105.5	1296.03	1966.81	1606.18	1428.64	3785.7	1239.41	612.266	566.799	1836.04	1312.19	1045.27	1135.19	1378.06	730.678	1808.51	2173.01	1768.69	2537.14	824.448	521.847	1055.25	1194.66	2489.92
2.36_240.1724n	519.291	2.35602	pos	(1S,2S)-3-oxo-2-pentyl-cyclopentanebutanoic acid	74961	Lipids and lipid-like molecules	Fatty Acyls	Octadecanoids	2M+K, M+H	C14H24O3	48.4	63.5	-0.631159	406.802	493.561	409.498	401.811	347.047	378.409	347.703	366.971	450.503	316.084	428.453	478.39	554.841	308.484	328.409	214.888	246.929	347.588	268.42	107.629	501.818	402.722	559.112	192.353	337.52	360.107	529.27	470.163	419.385	499.569	498.42	550.842
2.56_181.0869m/z	181.087	2.55927	neg	10-oxo-5,8-decadienoic acid	LMFA01060085	Lipids and lipid-like molecules	Fatty Acyls	Fatty Acids and Conjugates	M-H	C10H14O3	48.4	53.1	-0.408086	97.7327	118.364	146.487	84.4301	88.0703	119.444	105.619	110.2	96.9584	97.8432	92.9137	128.71	155.156	148.933	207.782	183.211	184.245	150.553	151.693	89.1275	143.638	94.9991	104.562	89.8212	81.8777	77.5271	80.8273	68.9057	82.4457	92.7072	81.2027	90.4569
4.22_294.1466n	277.143	4.21825	pos	Tocopheronic acid	HMDB0030555	Lipids and lipid-like molecules	Prenol lipids	Sesquiterpenoids	M+H-H2O, M+H	C16H22O5	48.4	46.1	-0.546765	1506.03	1600.48	1539.04	1520.79	1505.55	1501.09	1476.65	1539.93	1165.56	1271.88	1092.86	528.369	330.525	998.489	1201.89	1711.57	1278.98	1186.71	1884.85	4519.22	924.43	1575	1072.09	1654.29	2443.86	1554.1	3457.99	1024.79	1516.1	1361.53	1687.28	6323.36
4.50_422.1616n	423.169	4.4959	pos	Losartan	1031	Benzenoids	Benzene and substituted derivatives	Biphenyls and derivatives	M+H, 2M+H, M+H-H2O	C22H23ClN6O	48.4	44.9	-1.34414	34336.3	35132.2	33975.9	32948.2	33215.8	32519.5	33009.2	32991.4	196.369	350.578	198.434	1531.55	514.494	414.49	301.346	174.547	165.45	228.339	200.288	275.945	425.19	412.5	465.492	135.424	345.478	554.987	12.675	71.6928	108.735	90.9726	46.308	17.2312
8.26_313.2727m/z	313.273	8.25788	pos	Ricinoleic Acid methyl ester	45190	Unclassified	Unclassified	Unclassified	M+H	C19H36O3	48.4	47.8	-3.18665	998.121	1328.65	1839.69	1827.72	1846.76	1852.15	1835.76	1862.87	316.437	71.1023	37.2564	1680.07	1826.52	471.516	203.16	96.4439	81.8447	121.341	407.334	469.638	828.096	1214.25	248.92	289.011	798.445	102.99	579.494	311.077	383.639	690.953	1380.41	770.552
0.55_147.1121m/z	147.112	0.552933	pos	D-Lysine	6919	Organic acids and derivatives	Carboxylic acids and derivatives	Amino acids, peptides, and analogues	M+H	C6H14N2O2	48.3	50.7	-4.9437	198.706	278.319	208.339	198.948	209.857	234.687	241.964	182.703	232.711	235.83	234.151	183.212	221.838	263.296	261.185	279.858	244.122	221.928	287.795	350.91	206.088	265.712	116.552	221.642	158.37	205.59	466.757	267.755	347.71	175.716	243.057	303.013
1.26_223.0478n	206.045	1.26123	pos	4-(2-Amino-3-hydroxyphenyl)-2,4-dioxobutanoic acid	HMDB0004083	Organic oxygen compounds	Organooxygen compounds	Carbonyl compounds	M+H-H2O, M+H	C10H9NO5	48.3	48.2	-1.03853	380.935	404.91	388.203	367.848	353.571	366.067	380.286	386.865	461.644	579.081	370.603	23.6586	32.5584	136.075	479.606	756.12	686.811	641.472	597.986	955.975	473.962	378.31	759.508	200.177	269.953	441.079	111.393	128.093	311.604	137.865	52.0289	123.09
1.37_220.1178m/z	220.118	1.37057	pos	Pantothenic acid	HMDB0000210	Organooxygen compounds	Alcohols and polyols	Polyols	M+H	C9H17NO5	48.3	43.7	-0.468266	3199.62	3335.12	3306.08	3358.54	3194.41	3274.75	3346.91	3277.81	2840.63	2674.9	2147.86	3246.25	4179.09	7184.99	6077.42	7185.39	7842.41	4921.49	5455.42	2869.81	3710.43	2902.99	4322.2	2374.08	2291.72	1795.7	5369.66	2745.14	3359.56	2756.26	3778.06	4790.41
1.55_123.0448m/z	123.045	1.54965	neg	1-(2-Furanyl)-2-propanone	HMDB0032917	Organoheterocyclic compounds	Heteroaromatic compounds	Unclassified	M-H	C7H8O2	48.3	52.4	-2.54748	7.67024	7.40813	5.98566	7.39901	9.31461	8.78822	8.21521	7.74031	9.20928	10.9546	6.7863	6.68144	5.74192	7.9634	10.9765	6.10021	8.96609	13.2989	9.62287	12.8192	5.46588	5.50183	3.87093	8.34069	5.21719	6.22927	6.3858	6.68432	2.81132	4.46018	4.7258	4.72303
1.62_234.0407m/z	234.041	1.61815	neg	N-Salicyloylaspartic acid	HMDB0039506	Organic acids and derivatives	Carboxylic acids and derivatives	Amino acids, peptides, and analogues	M-H2O-H	C11H11NO6	48.3	55.1	-0.406538	11.4792	12.4429	8.73957	9.6056	13.4957	13.1977	12.7398	11.7291	5.86682	5.82662	16.3125	2.20568e-08	2.20568e-08	7.47026	14.1378	17.3295	14.8744	15.1988	16.833	35.5396	5.48926	15.5684	8.30926	27.35	22.5617	17.1322	2.20568e-08	9.24282	9.95532	7.96046	8.18123	2.20568e-08
3.17_210.0773m/z	210.077	3.17223	neg	3-Pyridinebutanoic acid	HMDB0001007	Organoheterocyclic compounds	Pyridines and derivatives	Unclassified	M+FA-H	C9H11NO2	48.3	50	0.435107	75.4045	73.9237	71.5668	62.8106	62.1849	157.562	109.49	103.061	49.1989	48.9133	5.67374	540.187	594.045	217.602	246.359	135.289	193.712	329.894	170.837	9.78404	5.02763	41.6207	2.20568e-08	35.7733	149.163	42.6321	2.20568e-08	2.20568e-08	5.6548	5.22638	2.20568e-08	11.5844
4.10_613.2180m/z	613.218	4.09918	neg	GlcNAcβ1-3Galβ1-4Glcβ-Sp	3620	Unclassified	Unclassified	Unclassified	M-H	C22H38N4O16	48.3	56.8	-4.92984	72.9454	69.9905	85.4051	76.8951	79.2491	72.4012	60.5082	70.7236	40.2656	167.575	2.20568e-08	2.20568e-08	2.20568e-08	99.0885	27.9197	107.238	59.803	80.2543	72.8421	130.42	118.129	100.062	218.13	96.0647	17.667	88.6946	27.261	104.432	79.348	43.5863	5.7212	46.7641
4.20_315.2328m/z	315.233	4.20308	pos	17a-Hydroxypregnenolone	HMDB0000363	Lipids and lipid-like molecules	Steroids and steroid derivatives	Pregnane steroids	M+H-H2O	C21H32O3	48.3	47.8	2.82793	2437.68	2602.89	2514.06	2725.92	2754.83	2672.11	2703.16	2245.55	2325.08	2136.92	2163.27	2715.23	3828.43	3105.84	2132.02	1601.27	1842.49	1830.86	2044.88	1867.64	3225.62	2850.45	3059.57	2920.99	3627.82	2668.9	4808.16	2991.41	2734.07	2605.63	3156	5218.46
5.35_328.2252n	311.221	5.3527	pos	9S,11R,15S-trihydroxy-2,3-dinor-13E-prostaenoic acid-cyclo[8S,12R]	36203	Lipids and lipid-like molecules	Fatty Acyls	Eicosanoids	M+H, M+NH4, M+H-H2O	C18H32O5	48.3	53.5	0.708133	2110.89	2156.39	2154.57	2176.12	2146.17	2130.09	2281.51	2260.17	2569.25	950.509	1388.51	3860.25	1814.22	1470.85	4900.57	5290.2	5063.25	5013.6	4701.53	6375.04	2214.76	1847.13	2676.55	1673.92	1280.4	1756.73	2090.73	1498.36	1950.75	1740.05	1185.72	2299.51
5.95_321.2065m/z	321.206	5.94643	neg	17-hydroxy-1-oxo-2,3-seco-androstan-3-oic acid	LMST02020113	Lipids and lipid-like molecules	Sterol Lipids	Steroids	M-H	C19H30O4	48.3	44.8	-2.02868	1632.62	1733.36	1801.07	1608.23	1701.51	1733.88	1795.49	1765.83	1340.55	1725.21	1888.04	1020.41	754.254	2175.54	2946.49	2654.29	2706.65	2523.38	2601.61	3114.97	862.066	1086.27	623.354	1013.26	1810.5	1851.45	1920.02	1482.44	1450.4	1360.12	1390.54	1906.15
6.48_369.2629m/z	369.263	6.48213	pos	15-methyl-15(S)-PGE1	36127	Unclassified	Unclassified	Unclassified	M+H	C21H36O5	48.3	47.6	-1.85315	774.669	822.468	940.301	949.775	868.603	844.952	852.963	856.385	940.121	828.056	841.938	765.793	652.929	835.103	1381.88	1408.1	1741.58	1868.43	1413.55	1394.83	539.776	738.555	481.769	1306.14	682.257	628.761	870.903	501.632	562.655	519.102	444.025	1082.84
8.60_203.1790m/z	203.179	8.60287	pos	4-Nonylphenol	HMDB0038982	Benzenoids	Benzene and substituted derivatives	Phenols and derivatives	M+H-H2O	C15H24O	48.3	59.1	-2.12094	21.0388	32.8708	44.4812	41.7402	42.6406	47.5446	42.2441	46.0972	10.6976	1.933	3.61565	43.2117	17.8643	36.6483	2.51182	2.20568e-08	0.735496	1.67981	11.64	17.0972	20.1482	13.0539	4.56182	13.029	31.0487	6.28942	34.1392	1.06248	14.8396	15.2502	20.2475	37.7336
2.15_229.0971m/z	229.097	2.14585	pos	N-acetyltryptophan	HMDB0013713	Organic acids and derivatives	Carboxylic acids and derivatives	Amino acids, peptides, and analogues	M+H-H2O	C13H14N2O3	48.2	43	-0.305332	491.571	467.297	477.386	467.798	432.014	446.296	474.163	426.099	670.798	479.255	594.633	612.739	675.595	600.983	555.098	556.676	552.304	557.835	457.931	176.832	488.39	435.982	472.33	361.93	520.968	397.608	384.504	527.261	454.785	554.668	504.186	437.703
2.40_278.1857m/z	278.186	2.40268	pos	N-Acetylprocainamide	2102	Benzenoids	Benzene and substituted derivatives	Benzoic acids and derivatives	M+H	C15H23N3O2	48.2	60	-2.00157	233.048	231.23	262.527	250.782	215.562	237.672	233.382	230.197	108.624	93.6326	433.691	217.823	151.331	59.2295	182.679	203.459	199.972	223.084	490.482	1524.8	359.808	374.338	462.814	570.835	169.06	411.966	277.083	98.6466	108.552	145.22	107.794	282.666
4.09_331.0810m/z	331.081	4.08993	pos	Malvidin	3462	Unclassified	Unclassified	Unclassified	M+H	C17H14O7	48.2	49.5	-0.643236	389.119	362.295	400.157	365.517	347.622	338.081	356.427	349.186	543.819	262.788	357.712	329.748	314.176	349.722	594.842	418.491	523.905	397.45	513.8	793.523	270.679	466.107	306.732	719.717	332.103	456.23	417.755	261.902	322.392	279.156	220.954	355.611
4.68_406.2713n	407.279	4.67873	pos	3β,7α,12α-Trihydroxychol-5-en-24-oic Acid	42812	Unclassified	Unclassified	Unclassified	M+H, 2M+H, M+NH4	C24H38O5	48.2	54.3	-1.57778	8793.46	9104.03	8700.46	8819.7	8523.77	8557.91	8691.98	8493.93	8039.05	5792.42	7288.2	10256.8	13465	9898.82	6925.43	7132.38	7078.5	6607.95	7228.53	7595.72	9566.62	13472.3	13176.3	8133.81	8792.08	8256	14498.5	9604.53	11540.5	12386.3	9369	14314.6
4.79_207.0647m/z	207.065	4.7874	pos	3-(3-hydroxy-4,5-dimethoxyphenyl)prop-2-enoic acid	HMDB0141325	Phenylpropanoids and polyketides	Cinnamic acids and derivatives	Hydroxycinnamic acids and derivatives	M+H-H2O	C11H12O5	48.2	48.2	-2.00638	414.932	351.223	341.039	396.352	365.836	304.139	400.556	306.108	2.20568e-08	2.20568e-08	2.20568e-08	2.20568e-08	2.20568e-08	2.20568e-08	22.1978	2.20568e-08	2.20568e-08	2.20568e-08	4.36196	3.97392	274.952	1129.37	322.957	1031.39	2738.32	970.911	2.20568e-08	2.20568e-08	2.20568e-08	2.20568e-08	2.20568e-08	2.20568e-08
4.79_387.2543m/z	387.254	4.7874	pos	(22E)-1α,3β-Dihydroxychola-5,16,22-trien-24-oic Acid	42921	Unclassified	Unclassified	Unclassified	M+H	C24H34O4	48.2	54.9	3.47429	4358.05	4441.34	4410.09	4475.59	4209.35	4270.04	4331.66	4228.41	5142.83	3819.08	4553.62	5141.4	6364.34	4651	3738.61	3573.19	3279.37	3604.89	3885.78	4364.71	4695.88	5024.88	5180.15	6107.22	4140.16	5384.58	4890.18	5159.92	5439.99	5736.25	5419.01	4990.06
4.87_371.2573m/z	371.257	4.86988	pos	Rimexolone	43326	Lipids and lipid-like molecules	Steroids and steroid derivatives	Oxosteroids	M+H	C24H34O3	48.2	48.4	-2.02816	6543.73	6757.87	6571.32	6307.6	6316.26	6214.11	6342	6288.88	5812.71	4958.33	3217.71	4664.46	5603.43	6250.93	4449.77	5798.36	4588.91	4222.94	4828.75	5556.77	6594.11	9234.93	12043.5	7124.57	7120.32	5301.08	9896.91	7575.46	13081.9	11040.6	8081.6	12241.7
5.40_391.2827m/z	391.283	5.39753	pos	3alpha,12alpha,16alpha-Trihydroxy-5beta-cholan-24-oic Acid	LMST04010111	Lipids and lipid-like molecules	Sterol Lipids	Bile acids and derivatives	M+H-H2O	C24H40O5	48.2	46.8	-3.94016	115627	114024	112121	110638	114217	117778	114747	116399	148488	133346	122431	129677	178324	164370	54252.7	46353.2	46133.3	55150	80544.9	139877	66549.7	121483	114515	153827	94291.6	194434	88070.6	122833	165672	161374	90959.7	94938.9
1.61_207.0765m/z	207.076	1.61105	pos	2,3-dihydro-2-oxo-1H-Benzimidazole-1-propanoic acid	2386	Unclassified	Unclassified	Unclassified	M+H	C10H10N2O3	48.1	44.7	0.237775	86.5268	84.9181	79.6924	100.992	99.4667	80.4326	79.0871	84.4407	101.141	89.6906	118.666	144.769	94.0789	124.889	94.8837	87.1613	77.6461	73.7374	82.8765	94.7105	146.509	140.387	148.973	181.924	114.471	133.126	93.1669	128.866	118.612	130.794	111.228	71.7276
1.91_196.1208n	197.128	1.9107	pos	L-alpha-Amino-1H-pyrrole-1-hexanoic acid	95039	Organic acids and derivatives	Carboxylic acids and derivatives	Amino acids, peptides, and analogues	M+H, M+NH4	C10H16N2O2	48.1	44.8	-1.93479	1106.26	1086.52	1068.47	1042.87	993.805	1005.33	1059.24	1051.13	1179.1	1176.92	1414.43	527.341	750.778	1345.23	728.635	1050.76	978.526	704.523	880.279	987.322	981.111	904.716	949.709	613.282	1166.21	915.546	1367.77	1152.06	1273.22	1212.18	1262.26	1173.81
2.36_222.1618n	223.169	2.35602	pos	9Z-Dodecen-7-ynyl acetate	46246	Lipids and lipid-like molecules	Fatty Acyls	Fatty esters	M+H, M+NH4, M+H-H2O	C14H22O2	48.1	44.2	-0.682319	1011.22	981.086	1021.8	974.95	1015.66	975.345	907.789	944.881	1073.32	836.358	1488.81	535.226	1403.34	1067.16	154.706	189.068	185.396	232.715	329.625	367.791	1488.45	1151.52	1546.97	756.128	1296.3	1079.21	1286.77	1054.48	961.709	1168.41	963.387	1198.26
3.53_335.1144m/z	335.114	3.52572	neg	3,4,5-trihydroxy-6-[3-hydroxy-2-(3-methylbut-2-en-1-yl)phenoxy]oxane-2-carboxylic acid	HMDB0126175	Organic oxygen compounds	Organooxygen compounds	Carbohydrates and carbohydrate conjugates	M-H2O-H	C17H22O8	48.1	51	2.04306	336.388	299.782	298.791	299.802	353.439	294.358	317.776	275.662	36.4807	2.78917	36.848	40.8191	47.206	48.0959	75.0804	18.8346	51.1589	31.7721	52.3498	85.3586	1023.07	1247.94	1151.71	1071.59	1194.74	2106.55	105.327	44.6113	64.8009	51.0275	47.5993	97.3572
3.54_301.1440m/z	301.144	3.54188	neg	Enterodiol	58292	Lignans, neolignans and related compounds	Dibenzylbutane lignans	Dibenzylbutanediol lignans	M-H	C18H22O4	48.1	50	-1.81212	389.636	408.784	392.031	373.513	378.123	346.331	378.856	344.226	573.594	807.69	196.367	100.999	108.264	545.314	650.784	444.915	524.231	413.614	525.235	973.374	144.144	421.616	218.139	357.384	412.971	395.853	277.347	462.406	969.56	415.622	416.265	313.897
4.10_273.0761m/z	273.076	4.09918	neg	5,6-Dihydro-5-hydroxy-6-methyl-2H-pyran-2-one	HMDB0034270	Phenylpropanoids and polyketides	Kavalactones	Unclassified	M+FA-H	C14H12O3	48.1	47.2	-3.18617	39.6452	30.742	31.1871	34.037	25.3002	27.9812	27.9278	28.0051	17.8956	2.20568e-08	13.8161	2.20568e-08	7.33207	5.74173	14.5198	11.5676	2.20568e-08	14.21	208.115	1204.23	2.20568e-08	20.2672	2.20568e-08	18.2301	2.20568e-08	2.20568e-08	6.5266	0.832489	2.20568e-08	4.7356	13.5094	7.31781
4.19_306.2190n	289.216	4.18692	pos	1,17-dihydroxy-androstan-3-one	LMST02020111	Lipids and lipid-like molecules	Sterol Lipids	Steroids	M+H-H2O, M+H	C19H30O3	48.1	47.4	-1.57815	2038.05	2118.92	2076.1	2033.44	2062.05	1997.98	2046.11	1906.74	1767.23	1686.74	1556.54	2528.86	3546.92	1676.3	1524.65	1278.34	1340.14	1496.87	1543.73	1637.08	3677.18	2713.47	3143.32	2648.18	2800.71	2388.76	2963.97	2089.06	2095.28	2138.07	2482.52	3065.8
7.05_323.2572m/z	323.257	7.05278	pos	2alpha-(Hydroxymethyl)-5alpha-androstane-3beta,17beta-diol	70469	Unclassified	Unclassified	Unclassified	M+H	C20H34O3	48.1	55.4	-2.63712	276.124	320.16	379.834	318.821	388.561	340.008	388.48	379.088	283.354	387.872	382.169	326.787	333.197	496.87	552.133	571.042	579.544	444.12	492.089	399.211	443.018	351.052	368.289	303.316	445.858	371.997	318.364	338.107	263.2	297.741	296.211	373.371
0.55_124.0862m/z	124.086	0.552933	pos	L-Histidinol	HMDB0003431	Organic nitrogen compounds	Organonitrogen compounds	Amines	M+H-H2O	C6H11N3O	48	51.9	-4.89626	168.272	182.999	191.938	173.884	163.395	182.452	190.975	193.797	347.772	229.148	283.347	208.713	279.394	154.376	292.092	234.373	253.491	216.819	190.729	63.6523	161.834	157.362	137.867	89.596	247.429	256.263	160.055	305.455	312.293	270.469	198.096	161.31
1.80_178.0540m/z	178.054	1.80047	neg	Cyclohexylsulfamate	65844	Organic acids and derivatives	Sulfamic acid derivatives	Cyclamates	M-H	C6H13NO3S	48	47.7	-1.8498	239.209	282.453	233.16	256.782	255.224	275.478	265.401	218.765	314.922	454.977	330.491	213.87	260.267	379.973	146.338	248.788	186.309	126.985	161.462	64.2267	181.026	169.986	258.433	100.986	179.868	186.211	138.646	262.671	263.218	262.979	165.85	143.682
2.64_184.0982m/z	184.098	2.6351	neg	L-Acetylcarnitine	HMDB0000201	Lipids and lipid-like molecules	Fatty Acyls	Fatty acid esters	M-H2O-H	C9H17NO4	48	52	1.32523	63.7788	30.4459	71.3537	55.2517	53.6173	42.038	45.4073	65.0184	6.06399	11.0466	18.4998	31.27	44.2645	14.124	24.1925	17.6993	22.9099	17.558	26.7495	48.8898	63.008	66.238	31.9306	94.3222	75.6562	84.3817	64.8485	72.2567	32.5691	29.6337	119.7	70.8568
3.46_253.0502m/z	253.05	3.45988	neg	3,7-DIHYDROXYFLAVONE	44411	Lipids and lipid-like molecules	Polyketides	Flavonoids	M-H	C15H10O4	48	45.8	-1.62657	342.677	325.992	346.161	341.571	389.122	345.925	385.168	349.753	352.888	280.855	180.941	265.519	240.751	373.37	347.919	250.942	255.183	303.796	635.39	2488.78	106.893	377.207	68.8417	445.923	329.107	206.334	528.598	230.259	288.547	233.619	279.902	509.945
6.31_293.2106m/z	293.211	6.30515	pos	9-OxoOTrE	45173	Unclassified	Unclassified	Unclassified	M+H	C18H28O3	48	49.7	-1.69812	1468.4	1626.51	1705.15	1572.71	1656.93	1617.1	1607.83	1652.11	2088.04	1112.79	1364.17	988.821	441.661	897.476	2063.74	1999.01	3105.65	2088.36	3110	8643.64	1009.55	1576.93	1586.24	2850.87	866.252	1656.49	1523.18	1258.42	1380.29	1155.28	785.055	2807.79
1.59_115.0747m/z	115.075	1.59488	pos	6-Hydroxyhexanoic acid	HMDB0012843	Organic acids and derivatives	Hydroxy acids and derivatives	Medium-chain hydroxy acids and derivatives	M+H-H2O	C6H12O3	47.9	51.8	-4.74802	56.1319	43.8454	54.7716	55.5101	53.6109	52.3016	73.7834	57.3966	66.3097	55.7037	62.9675	89.0577	112.564	106.037	16.4854	13.2714	7.85567	17.5664	24.2556	34.4076	78.5669	62.7595	70.1698	86.0033	66.6428	67.4701	68.2137	75.0986	61.6956	91.7001	64.8794	77.195
3.28_237.1847m/z	237.185	3.28463	pos	8-Hydroxy-4(6)-lactarene-5,14-diol	HMDB0035780	Organooxygen compounds	Alcohols and polyols	Secondary alcohols	M+H-H2O	C15H26O3	47.9	44.1	-0.791779	576.453	586.016	521.656	549.243	540.388	552.305	545.956	530.966	510.001	361.722	642.056	470.45	473.19	478.625	762.412	721.692	735.808	803.276	702.668	555.15	331.208	291.579	298.063	285.837	412.515	340.811	799.735	450.26	371.629	478.678	350.262	724.602
3.50_332.1498m/z	332.15	3.49828	pos	6-Hydroxyenterolactone	HMDB0041700	Lignans, neolignans and related compounds	Furanoid lignans	Tetrahydrofuran lignans	M+NH4	C18H18O5	47.9	51.2	1.59902	315.979	331.634	328.738	336.607	351.977	312.156	337.819	365.239	508.078	479.905	273.815	67.8453	24.2374	436.327	721.031	545.936	681.213	595.894	511.772	390.072	563.992	500.386	508.357	518.404	659.961	420.495	152.512	298.88	308.234	268.832	307.851	150.897
3.59_281.1386m/z	281.139	3.59278	pos	Phaseic acid	64131	Unclassified	Unclassified	Unclassified	M+H	C15H20O5	47.9	53	1.06989	138.468	170.463	130.13	163.29	161.283	181.146	198.471	189.168	214.562	300.188	164.531	173.393	174.238	364.126	88.2151	112.023	97.4465	105.395	131.41	214.691	151.849	119.381	135.882	126.867	101.454	123.236	170.51	207.581	156.945	223.256	144.712	159.746
6.32_253.1793m/z	253.179	6.31982	pos	Epioxylubimin	HMDB0035613	Lipids and lipid-like molecules	Prenol lipids	Sesquiterpenoids	M+H	C15H24O3	47.9	49.5	-2.05845	319.477	328.799	314.666	300.767	314.225	317.167	336.46	329.779	571.028	306.052	113.369	226.606	428.375	205.435	637.629	504.66	625.57	678.702	549.96	602.881	122.118	317.906	143.43	540.332	171.691	233.249	382.123	263.457	239.035	239.601	301.453	380.465
7.12_363.2527m/z	363.253	7.12105	neg	16,16-dimethyl-PGA1	4122	Unclassified	Unclassified	Unclassified	M-H	C22H36O4	47.9	53.2	-3.74768	352.441	444.08	513.823	432.958	503.601	471.581	481.042	552.412	133.759	151.601	136.516	242.725	178.836	270.666	192.161	213.922	223.781	165.695	364.111	597.933	142.228	148.104	58.2857	147.088	269.555	152.349	850.33	105.332	149.41	148.423	247.029	850.877
7.50_457.3654m/z	457.365	7.50025	pos	(+-)-Ethyl 3-hydroxy-2-methylbutyrate	88304	Lipids and lipid-like molecules	Prenol lipids	Triterpenoids	M+H	C30H48O3	47.9	54.1	-4.95154	844.902	947.946	1185.84	1180.49	1147.32	1166.15	1214.33	1104.87	303.53	135.123	130.458	262.496	273.234	182.713	1177.13	933.386	1001.36	1662.1	1123.09	975.085	110.162	375.737	112.827	635.425	464.274	172.738	688.195	165.783	667.511	381.393	404.783	839.256
0.80_134.0471m/z	134.047	0.804517	neg	FAPy-adenine	HMDB0004816	Organoheterocyclic compounds	Diazines	Pyrimidines and pyrimidine derivatives	M-H2O-H	C5H7N5O	47.8	43	-0.773956	189.246	110.466	94.627	103.125	114.98	100.825	210.139	138.5	131.823	343.986	156.292	22.1539	29.6232	206.163	76.8136	59.5321	78.6303	169.94	108.767	153.101	65.6418	210.709	228.665	247.573	250.362	388.978	44.0842	259.635	479.311	501.721	124.051	31.1528
0.96_260.1967m/z	260.197	0.96475	pos	Leucyl-Lysine	85837	Organic acids and derivatives	Carboxylic acids and derivatives	Amino acids, peptides, and analogues	M+H	C12H25N3O3	47.8	46.5	-0.457473	1185.13	1223.81	1227.99	1355.35	1411.6	1481.33	1287.49	1157.48	1318.33	1204.01	1384.19	1690.39	2460.75	1219.13	286.167	281.161	293.391	341.526	687.277	907.448	1008.77	1516.57	1167.66	2439.64	963.391	1970.9	2184.87	1075.87	1369.46	1115.88	1698.65	2395.31
1.15_143.0348m/z	143.035	1.14683	neg	Dimethyl fumarate	HMDB0031257	Lipids and lipid-like molecules	Fatty Acyls	Fatty acid esters	M-H	C6H8O4	47.8	47.5	-1.164	18.8285	16.6126	15.7674	15.3565	14.1346	18.8267	15.8326	12.8854	24.4031	23.2718	23.659	16.1094	20.6516	14.5453	18.9622	20.9678	22.4529	15.9934	17.2686	17.5877	13.2041	15.3365	17.6321	17.8995	18.1395	14.3118	8.121	18.0594	19.1063	19.6642	9.22549	4.92121
2.42_121.1005m/z	121.101	2.4185	pos	exo-2-Methyl-3-methylenebicyclo[2.2.1]heptan-2-ol	HMDB0036092	Lipids and lipid-like molecules	Prenol lipids	Monoterpenoids	M+H-H2O	C9H14O	47.8	48	-4.53986	297.174	286.96	315.224	296.289	343.484	334.974	350.773	313.194	324.706	300.581	375.493	342.178	366.779	401.812	202.934	191.998	194.751	255.491	247.876	360.613	364.076	358.186	433.317	363.381	346.896	314.107	341.774	323.401	319.303	363.781	307.509	336.933
3.70_269.1749m/z	269.175	3.70162	pos	ent-Corey PG-Lactone Diol	64780	Unclassified	Unclassified	Unclassified	M+H	C15H24O4	47.8	49.2	0.454245	93.8922	110.6	90.4159	98.4311	110.325	104.568	99.1232	127.86	109.161	91.5349	111.675	77.5388	140.681	123.213	80.8348	89.6197	96.3816	107.981	104.176	150.827	89.7792	99.3742	129.339	52.5252	88.5086	177.683	136.935	104.371	111.712	120.136	92.3911	103.982
5.58_388.2609n	389.268	5.57518	pos	1α-hydroxy-25,26,27-trinorvitamin D3 24-carboxylic acid	41963	Unclassified	Unclassified	Unclassified	M+H, 2M+NH4, M+NH4, M+H-H2O	C24H36O4	47.8	47.7	-1.20578	26709	26340.9	25989.7	25476.7	24911.7	25503.5	24656.3	25960.1	46619.6	21003.5	22673.9	30488	35220	19318.1	24441.6	27284.7	25800.4	27659.8	28346.1	39859.1	12488.7	25650	27602.6	29532.8	11365.4	48928.3	29992.3	18377.1	35816.6	31454.2	12654.1	32721.2
6.35_146.0593m/z	146.059	6.34915	pos	3-Methyldioxyindole	HMDB0004186	Organoheterocyclic compounds	Indoles and derivatives	Indolines	M+H-H2O	C9H9NO2	47.8	54.3	-4.44582	19.6459	57.1099	41.5394	21.4477	60.3964	48.4173	44.6343	57.3187	66.9431	46.9541	89.5802	39.0798	25.9627	48.2363	141.444	71.665	103.776	102.651	78.6285	25.6774	24.3576	26.3843	29.7065	37.4557	11.123	55.6633	31.7529	35.9878	47.6474	22.024	57.5585	31.4488
6.86_309.1909m/z	309.191	6.85662	pos	(R)-1-O-b-D-glucopyranosyl-1,3-octanediol	86223	Lipids and lipid-like molecules	Fatty Acyls	Fatty acyl glycosides	M+H	C14H28O7	47.8	45.6	0.435617	191.458	203.975	223.654	256.576	230.918	249.855	240.684	245.903	222.828	235.504	226.467	158.071	99.2282	265.689	335.359	412.846	365.31	370.089	360.66	424.706	330.758	308.422	314.079	329.633	420.934	323.99	171.974	230.002	241.865	264.537	212.931	226.76
7.12_272.2348n	271.228	7.12105	neg	2-hydroxyhexadecanoic acid	34495	Unclassified	Unclassified	Unclassified	M-H, 2M-H	C16H32O3	47.8	41	-1.257	4648.4	4895.02	4963.97	4849.56	4952.29	4983.99	5332.71	5162.46	5278.19	9653.72	7372.82	5141.15	3718.07	8490.3	7580.33	7329.26	8457.3	8276.23	7143.21	6781.41	5569.82	5285.31	5550.54	5929.09	4959.21	7355.51	3916.69	5022.47	3997.2	4352.52	4137.1	3733.44
8.00_402.2242n	403.231	7.9979	pos	Acetyl tributyl citrate	89746	Organic acids and derivatives	Carboxylic acids and derivatives	Tricarboxylic acids and derivatives	M+H, 2M+NH4, 2M+Na, M+NH4, M+Na, M+K	C20H34O8	47.8	43.2	-2.92541	35851.6	42822.5	58063.4	55507.1	61986.8	61159.5	58854	56656.6	63948.1	63722.6	53300.3	61183.4	62440.5	84226.4	68924.7	67085.3	64201.8	66083.6	69249.7	70572.5	64065.1	69322.4	59209.5	67161.9	60695	85375.1	56014.8	78844.8	66787.8	64980.9	76318	59540.4
0.68_159.0299m/z	159.03	0.675533	neg	Oxoadipic acid	HMDB0000225	Organic acids and derivatives	Keto acids and derivatives	Medium-chain keto acids and derivatives	M-H	C6H8O5	47.7	45.7	0.123535	111.211	127.903	102.487	110.252	108.427	112.915	114.148	109.021	140.902	120.464	158.25	41.2433	121.572	78.8066	136.017	150.655	155.883	136.499	144.325	183.671	61.8053	84.6018	87.8004	65.3585	80.6898	111.851	70.1188	85.3742	117.872	94.9291	71.7935	90.8896
1.37_217.1546m/z	217.155	1.37057	pos	Valyl-Valine	86032	Organic acids and derivatives	Carboxylic acids and derivatives	Amino acids, peptides, and analogues	M+H	C10H20N2O3	47.7	42.2	-0.260787	658.901	689.111	672.093	687.62	651.033	629.956	706.888	685.214	814.892	875.403	714.478	1316.82	1021.5	816.84	592.126	585.381	590.504	608.904	539.647	325.471	810.565	696.122	1230.69	430.841	714.748	621.639	769.406	645.936	820.427	703.269	731.292	852.268
3.69_309.0872m/z	309.087	3.68545	pos	Flazine	89289	Alkaloids and derivatives	Harmala alkaloids	Unclassified	M+H	C17H12N2O4	47.7	53	0.624305	77.2697	81.3435	75.4784	71.7653	80.4314	83.6168	73.945	64.9777	82.187	75.2641	71.6505	94.0174	127.209	78.2526	108.051	93.475	89.326	87.1353	90.0395	105.923	58.9134	77.8988	54.144	79.3462	82.7492	83.2442	77.2644	60.0681	61.6762	49.2985	70.4733	83.5562
5.81_317.2111m/z	317.211	5.8131	neg	Hispanolone	85117	Unclassified	Unclassified	Unclassified	M-H	C20H30O3	47.7	63	-3.53856	20.5078	22.0015	16.5352	14.5535	21.5349	6.75404	8.25904	14.0848	2.20568e-08	2.20568e-08	47.284	2.20568e-08	2.20568e-08	2.20568e-08	66.5856	27.2111	24.4569	39.3841	55.847	153.597	2.20568e-08	15.5594	2.20568e-08	62.8836	21.516	2.20568e-08	21.3358	2.20568e-08	2.20568e-08	2.20568e-08	2.20568e-08	14.3157
6.06_167.0695m/z	167.07	6.05683	pos	Ethyl salicylate	86522	Benzenoids	Benzene and substituted derivatives	Benzoic acids and derivatives	M+H	C9H10O3	47.7	49.2	-4.54748	50.9169	44.558	45.8953	52.7191	50.1488	76.0416	57.3803	48.9277	71.4037	73.9836	62.191	58.7842	59.2274	84.6764	70.3839	58.4644	71.5228	74.4703	69.2229	63.8845	61.7472	61.772	61.0486	65.3264	58.7746	93.5337	60.7997	87.4125	68.093	78.7664	92.6976	49.3128
8.13_568.3595m/z	568.36	8.13198	neg	PE(21:0/0:0)	LMGP02050026	Lipids and lipid-like molecules	Glycerophospholipids	Glycerophosphoethanolamines	M+FA-H	C26H54NO7P	47.7	45.1	-4.68487	1947.15	2421.22	3063.99	2811.47	2824.1	2769.71	2695.04	2755.36	178.228	74.7872	42.4663	1023.98	796.837	572.672	92.164	18.2599	34.7557	35.705	726.467	1056.86	2269.11	1880.33	482.455	434.159	1761.24	317.94	1767.72	360.342	847.73	1163.03	795.654	1259.33
0.74_117.0191m/z	117.019	0.739683	neg	Succinic acid	114	Organic acids and derivatives	Carboxylic acids and derivatives	Dicarboxylic acids and derivatives	M-H	C4H6O4	47.6	42.9	-1.75484	171.314	183.879	162.197	164.283	163.636	159.919	155.471	171.348	13.7573	25.4373	35.6235	47.4907	150.53	155.502	7.17676	22.4475	20.1812	28.2399	35.9425	23.7981	43.3145	445.818	37.7436	1239.25	68.6312	7.73397	72.7975	15.8006	9.43197	13.1175	69.0257	118.407
2.43_194.1303n	195.137	2.4345	pos	Cucujolide IV	LMFA07040036	Lipids and lipid-like molecules	Fatty Acyls	Fatty esters	M+H-H2O, M+H	C12H18O2	47.6	43.2	-1.85359	1300.06	1239.48	1254.44	1219.94	1278.24	1225.59	1258.34	1194.83	1604.77	1308.17	1360.43	1334.86	1349.53	1441.83	1603.2	1488.22	1583.25	1586.83	1492.54	1501.75	1407.97	1386.56	1532.89	1630.11	1454.66	1294.37	1283.06	1268.39	1285.39	1468.95	1162.98	1297.33
2.75_221.1535m/z	221.153	2.74598	pos	13-Nor-6-eremophilene-8,11-dione	HMDB0037606	Lipids and lipid-like molecules	Prenol lipids	Sesquiterpenoids	M+H	C14H20O2	47.6	44.5	-0.57741	392.434	394.622	373.789	402.209	400.32	397.78	408.045	401.513	376.799	255.573	102.757	1042.98	230.843	434.283	941.8	881.128	859.848	970.551	848.137	931.927	454.235	412.121	417.846	732.784	102.585	281.83	282.844	556.147	506.956	578.13	493.377	254.525
4.13_345.2272m/z	345.227	4.13218	neg	2-methyl-hexadecanedioic acid	LMFA01170023	Lipids and lipid-like molecules	Fatty Acyls	Fatty Acids and Conjugates	M+FA-H	C17H32O4	47.6	42.8	-3.44254	13810.4	13753.9	13634.3	13102.6	13751.1	13716.5	13782.6	13493.2	7744.38	6606.83	23730	8030.46	8783.35	11428.3	30462.4	30182.6	28365	25700.7	22181.1	9714.73	4284.51	7125.2	4585.82	8491.42	14585.7	7892.28	9648.26	5164.04	5585.68	5024.44	4351.78	10424.1
4.75_327.2168m/z	327.217	4.75367	neg	12-hydroxy-8E,10E-heptadecadienoic acid	LMFA01050194	Lipids and lipid-like molecules	Fatty Acyls	Fatty Acids and Conjugates	M+FA-H	C17H30O3	47.6	46.8	-3.2496	4834.62	4756.4	4466.81	4660.55	4789.06	4579.69	4570.02	4621.6	3900.21	3957.34	4855.87	7008.11	4344.35	6026.64	8005.5	7508.9	7724.96	7690.97	7291.27	7006.15	4287.71	3513.54	3795.1	4692.18	3297.5	4221.18	7610.54	4139.79	3645.24	4253.65	3881.69	8028.98
5.86_389.2681m/z	389.268	5.8571	neg	12-Ketodeoxycholic acid	HMDB0000328	Lipids and lipid-like molecules	Steroids and steroid derivatives	Bile acids, alcohols and derivatives	M-H	C24H38O4	47.6	44.6	-4.12232	26291.6	27586.2	26227.7	25027.9	25678.2	25445.1	25751.9	26584.8	31956.1	27711.5	23098.7	28336.6	39064.5	32325	30545	33970.8	32276	28868.2	30079.8	29486.8	20567.8	29246.7	27580	37659.5	23234.1	35644.9	26643.8	25396.1	32747.1	30423.3	24532.1	27493.6
6.89_432.3224n	415.319	6.88612	pos	(6R)-6,19-epidioxy-1α-hydroxy-6,19-dihydrovitamin D3 / (6R)-6,19-epidioxy-1α-hydroxy-6,19-dihydrocholecalciferol	42213	Unclassified	Unclassified	Unclassified	M+H-H2O, M+H	C27H44O4	47.6	46.7	-3.65368	1329.74	1427.1	1730.71	1837.44	1624.43	1779.88	1665.11	1778.91	2547.94	1005.46	1410.98	1159.39	3170.16	1400.09	1480.88	1106.13	1152.35	1239.6	1495.8	2297.95	1487.02	2258.53	1974.98	4222.36	2250.34	1787.05	1366.68	1473.15	1465.2	1745.56	1880.83	1404.64
8.13_523.3625n	524.37	8.1304	pos	PC(0:0/18:0)	40342	Unclassified	Unclassified	Unclassified	M+H, M+K, M+Na	C26H54NO7P	47.6	43.2	-2.40901	7812.57	9652.15	13172.1	11102.6	11094.1	12207.9	11687.6	11462.8	462.359	219.158	150.03	3624.54	2885.48	1175.33	291.86	155.038	175.186	185.165	2212.42	2758.42	9992.72	6704.12	1870.33	1260.81	7634.68	713.565	7834.22	938.014	2703.43	4459.24	2832.08	5232.56
8.71_299.2368m/z	299.237	8.71187	pos	6Z,9Z,12Z,15Z,18Z-heneicosapentaenoic acid	LMFA01030823	Lipids and lipid-like molecules	Fatty Acyls	Fatty Acids and Conjugates	M+H-H2O	C21H32O2	47.6	42.6	-0.439754	135.302	208.805	544.521	541.679	564.087	539.529	546.36	592.489	67.354	42.81	51.9644	37.5392	114.646	102.632	94.6742	24.7682	25.6986	37.8913	119.372	238.531	119.613	394.113	61.4289	48.841	1427.79	417.868	813.034	53.0833	119.24	112.001	192.753	910.358
0.66_124.0388m/z	124.039	0.6631	pos	Picolinic acid	HMDB0002243	Organoheterocyclic compounds	Pyridines and derivatives	Pyridinecarboxylic acids and derivatives	M+H	C6H5NO2	47.5	43.6	-4.12539	1243.53	1267.47	1198.83	1212.89	1228.99	1216.54	1312	1244.33	1133.55	998.603	1311.22	1280.89	1855.08	2183.83	2199.82	2077.14	2106.72	2188.38	1887.73	1184.7	1103.79	1067.55	882.584	1210.63	1352.72	844.759	2052.49	977.605	1069.07	1067.88	1270.44	2389.04
0.73_168.0290m/z	168.029	0.72775	pos	Quinolinic acid	HMDB0000232	Organoheterocyclic compounds	Pyridines and derivatives	Pyridinecarboxylic acids and derivatives	M+H	C7H5NO4	47.5	40.8	-0.779367	102.947	101.429	87.2589	87.6454	84.18	83.1314	77.1156	88.0373	31.8546	60.5732	2.7916	230.345	206.318	198.604	14.6698	7.6177	7.74513	5.0007	21.0196	10.2302	96.8939	211.62	165.078	121.197	45.1141	42.9487	7.2887	115.469	119.04	163.825	191.959	0.251029
2.18_149.0241m/z	149.024	2.17778	neg	4-Hydroxyphthalide	HMDB0032598	Organoheterocyclic compounds	Isocoumarans	Isobenzofuranones	M-H	C8H6O3	47.5	48.3	-2.2121	25.0262	35.5795	46.2134	25.7887	26.026	27.5546	42.9943	31.5637	41.0418	57.8233	60.2261	23.5016	22.3784	95.3618	17.9564	19.4068	19.7685	15.2338	31.4459	50.0696	21.9717	17.8165	8.89642	17.0267	28.4594	8.84692	37.5871	16.0447	37.7941	12.8627	13.4869	31.892
3.91_362.2096n	345.206	3.91177	pos	1alpha,17alpha,21-trihydroxy-20-oxo-22,23,24,25,26,27-hexanorvitamin D3 / 1alpha,17alpha,21-trihydroxy-20-oxo-22,23,24,25,26,27-hexanorcholecalciferol	LMST03020005	Lipids and lipid-like molecules	Sterol Lipids	Secosteroids	M+H-H2O, M+H	C21H30O5	47.5	41.8	0.857402	7148.93	7393.14	7125.45	7016.86	7275.36	7362.02	7395.33	7270.08	14948.4	3608.26	13822.4	1897.32	7044.13	5084.58	11485.6	8831.51	9035.83	10616.8	9769.77	10028.9	2801.96	4536.33	3194.79	3675.76	5106.22	8955.73	30774.1	6839.89	5853.71	6650.52	9031.87	31015
4.33_277.1441m/z	277.144	4.33452	neg	Furanogermenone	HMDB0036766	Lipids and lipid-like molecules	Prenol lipids	Sesquiterpenoids	M+FA-H	C15H20O2	47.5	44.5	-1.67589	889.858	798.925	809.707	723.312	817.278	788.038	876.003	804.966	552.196	1024.79	954.738	319.728	565.752	1520.25	873.81	604.83	464.079	808.508	770.34	982.522	405.499	420.866	340.878	314.177	570.522	573.589	2245.68	716.117	697.606	802.318	1338.18	2360.97
4.44_317.2471m/z	317.247	4.4359	pos	C21:5n-3,6,9,12,15	74359	Unclassified	Unclassified	Unclassified	M+H	C21H32O2	47.5	52.1	-1.40608	4070.36	4136.73	3990.38	4102.59	3927.97	4973	4437.72	3854.06	3966.52	6144.67	4498.52	2854.39	5870.37	6662.91	4714.98	4572.58	4134.12	4727.99	4503.4	4495.61	4883.78	4757.79	4802.95	4731.98	4729.73	6764.58	4253.67	3631.58	3288.36	3798.68	4267.39	4672.24
5.35_281.2111m/z	281.211	5.3527	pos	methyl (2E,6E,10R,11S)-10,11-epoxy-3,7,11-trimethyltrideca-2,6-dienoate	45877	Lipids and lipid-like molecules	Fatty Acyls	Fatty Acids and Conjugates	M+H	C17H28O3	47.5	48.3	-0.00259644	76.1727	78.0671	88.3693	74.5725	80.6334	86.7274	94.8542	87.2591	2.20568e-08	2.20568e-08	20.2978	615.872	826.93	2.20568e-08	20.4817	1.47809	0.00928709	11.1133	5.85979	2.20568e-08	139.473	101.656	63.4119	2.20568e-08	16.6351	2.20568e-08	0.563136	140.513	39.039	90.9233	190.915	22.2712
6.53_278.2243n	279.231	6.52732	pos	Pinolenic Acid	35008	Unclassified	Unclassified	Unclassified	M+H-H2O, M+H	C18H30O2	47.5	40.1	-1.1247	4404.2	4486.79	4364.95	4474.25	4386.19	4154.11	4197.33	4199.88	4804.84	4551.47	4206.84	1741.79	1141.07	2251.79	5079.4	6144.9	8328.27	7491.04	7587.87	15536.5	3227.82	3927.58	4538.18	6342.97	2642.35	5140.22	3287.39	3018.54	3929.2	3276.65	1372.37	3827.14
1.53_138.0543m/z	138.054	1.52972	pos	2-Pyridylacetic acid	1308	Organoheterocyclic compounds	Pyridines and derivatives	Unclassified	M+H	C7H7NO2	47.4	45	-4.47849	285.127	338.024	259.172	277.178	280.962	319.649	305.347	305.231	182.886	347.962	254.465	356.143	400.468	538.754	86.2983	149.109	103.441	102.426	173.162	224.51	391.866	352.222	394.534	303.983	350.483	340.79	295.824	417.779	428.466	440.149	550.485	270.117
2.21_196.0731n	179.07	2.21135	pos	Hydroferulic acid	HMDB0062121	Phenylpropanoids and polyketides	Phenylpropanoic acids	Unclassified	M+H-H2O, M+H	C10H12O4	47.4	43.2	-2.14736	507.842	428.569	484.479	422.508	491.1	447.508	425.593	419.289	762.813	402.893	546.823	306.385	439.425	535.952	541.721	577.934	632.796	514.365	568.838	634.96	291.456	418.671	277.623	589.708	507.674	422.574	654.202	434.724	438.02	516.565	427.305	522.793
2.70_233.0928m/z	233.093	2.70142	neg	Antipyrine	HMDB0015503	Organoheterocyclic compounds	Azoles	Pyrazoles	M+FA-H	C11H12N2O	47.4	41.6	-2.12627	108.499	125.157	105.115	113.58	101.412	131.498	110.779	112.359	70.8125	112.156	8.68563	8.96378	67.7426	54.8883	114.998	156.91	163.28	151.009	142.243	226.097	105.749	68.3917	87.2189	60.4132	11.5475	18.0646	30.4837	34.0497	49.7717	34.0897	43.0189	45.658
2.78_309.1351m/z	309.135	2.78025	neg	3-O-Benzyl-4,5-O-(1-methylethyldiene)-b-D-fructopyranose	85019	Unclassified	Unclassified	Unclassified	M-H	C16H22O6	47.4	47.6	2.40576	518.179	522.569	539.55	532.876	542.88	594.473	613.393	593.458	654.479	509.028	824.223	568.155	669.283	525.197	433.61	421.047	420.869	503.809	456.936	494.108	468.762	577.265	561.436	572.805	569.302	562.268	860.95	567.127	474.876	582.647	530.498	844.16
3.19_295.0964m/z	295.096	3.18613	pos	Glyzarin	HMDB0029534	Phenylpropanoids and polyketides	Isoflavonoids	Isoflav-2-enes	M+H	C18H14O4	47.4	39.4	-0.425598	4926.6	5005.08	4745.18	4649.33	4646.84	4628.65	4707.78	4534.33	5183.01	4890.14	4878.89	5965.22	5515.72	6234.67	5673.22	4887.57	5226.59	5490.78	5244.72	5400.46	5147.76	5175.59	5006.5	5859.07	4792.03	5073.08	5532.67	4665	5027.66	5182.11	5699.45	5115.16
5.44_350.2683m/z	350.268	5.44153	pos	16-a-Hydroxypregnenolone	HMDB0000315	Lipids and lipid-like molecules	Steroids and steroid derivatives	Pregnane steroids	M+NH4	C21H32O3	47.4	49.6	-2.16241	599.387	612.481	645.473	717.032	653.199	625.609	566.171	607.301	1458.72	869.688	157.783	518.676	1814.83	792.384	292.599	417.475	361.153	420.884	386.687	591.034	303.403	485.542	735.143	347.918	488.006	829.937	247.516	593.745	901.397	841.857	498.619	355.052
6.39_369.2420m/z	369.242	6.39382	pos	3,12-Dioxo-5beta-chol-14-en-24-oic Acid	LMST04010295	Lipids and lipid-like molecules	Sterol Lipids	Bile acids and derivatives	M+H-H2O	C24H34O4	47.4	42.3	-1.01506	1431.51	1593.34	1576.58	1543.04	1580.13	1540.29	1599.02	1543.12	1773.88	1793.31	2268.01	1632.36	1895.91	1980.11	457.513	557.201	470.543	497.339	989.017	2222.58	2448.08	1731.26	1579.76	1680.54	1400.5	2762.74	1193.91	1179.05	987.641	1329.74	1127.66	1075.37
7.23_262.2291n	263.236	7.22727	pos	6-[3]-ladderane-1-hexanol	LMFA05000065	Lipids and lipid-like molecules	Fatty Acyls	Fatty alcohols	M+H-H2O, M+H	C18H30O	47.4	43.7	-2.12289	3296.94	3402.12	3990.08	3527.16	3874.31	3677.04	3832.06	3695.05	4177.34	2753.09	1261.67	1063.74	687.067	2126.33	10722.8	8224.96	8708.32	8999.95	8127.17	10991.6	5135.29	4031.01	4332.28	3371.21	2865.35	2306	786.907	1729.01	1502.75	1646.92	1504.81	911.602
0.61_146.0458m/z	146.046	0.6097	neg	L-4-Hydroxyglutamate semialdehyde	HMDB0006556	Organic acids and derivatives	Carboxylic acids and derivatives	Amino acids, peptides, and analogues	M-H	C5H9NO4	47.3	47.1	-0.660891	560.383	585.196	565.756	549.69	562.72	560.963	553.749	543.296	800.515	376.103	513.026	453.513	617.944	590.992	553.271	510.47	488.044	444.909	629.328	1044.1	420.574	646.832	182.908	597.774	642.552	414.54	992.161	495.864	675.428	396.851	738.137	783.086
2.27_137.0243m/z	137.024	2.27478	neg	Ascladiol	HMDB0029610	Organoheterocyclic compounds	Dihydrofurans	Furanones	M-H2O-H	C7H8O4	47.3	39.8	-0.605946	706.119	650.783	637.605	606.014	608.098	580.082	589.248	635.513	1068.94	1300.64	969.37	677.17	716.875	1807.16	492.907	581.244	408.681	436.973	643.008	706.071	748.207	501.549	676.898	516.254	443.937	343.966	614.526	737.861	630.324	711.394	826.855	597.583
2.27_215.0925m/z	215.093	2.27478	neg	1,4-Ipomeadiol	HMDB0030471	Organoheterocyclic compounds	Heteroaromatic compounds	Unclassified	M+FA-H	C9H14O3	47.3	46	0.267831	59.8492	58.0391	43.4891	57.4693	52.9556	47.2375	47.3608	49.4602	37.814	46.4307	38.3456	57.1255	58.9539	55.3113	44.6198	75.2077	67.3554	54.0668	66.2252	100.59	34.179	58.0808	35.1012	88.495	61.0697	60.2793	59.3938	46.871	45.0343	47.6836	56.5029	41.3903
3.67_193.0868m/z	193.087	3.66622	neg	3-Hydroxyphenyl-valeric acid	HMDB0041666	Lipids and lipid-like molecules	Fatty Acyls	Fatty acids and conjugates	M-H	C11H14O3	47.3	42.1	-1.12209	361.058	343.611	398.696	338.886	361.699	392.955	364.759	355.267	369.18	301.359	418.685	307.947	355.285	915.964	261.072	179.86	138.42	323.842	346.384	400.296	202.772	277.066	186.38	405.582	495.489	372.174	630.55	328.816	183.682	320.936	548.587	546.41
4.03_286.1204n	269.117	4.0251	pos	Bifemelane (M4)	1339	Unclassified	Unclassified	Unclassified	M+H-H2O, M+NH4, M+H	C17H18O4	47.3	39.1	-0.312771	1868.44	1879.66	1858.87	1726.97	1772.69	1758.88	1728.23	1746.3	2140.12	2167.37	2147.84	2113.6	1630.15	2192.9	2476.01	2268.09	2449.84	2557.66	2361.93	2407.58	1912.9	1686.24	1751.03	2036.36	1486.13	1862.06	2259.65	1680.29	1686.77	1787.57	1865.6	2270.57
4.40_265.1442m/z	265.144	4.395	neg	1alpha-Hydroxyarbusculin A	HMDB0037059	Lipids and lipid-like molecules	Prenol lipids	Terpene lactones	M-H	C15H22O4	47.3	46.1	-1.43216	534.714	390.807	376.836	446.15	346.457	440.476	451.229	424.157	511.205	580.23	737.225	296.491	307.248	434.508	1052.88	944.334	819.566	895.59	850.478	1063.57	88.9383	169.773	59.7654	202.901	311.616	237.758	672.686	261.59	258.39	296.533	298.863	658.96
4.41_426.3200m/z	426.32	4.40575	pos	3alpha,11alpha,12alpha-Trihydroxy-5beta-cholan-24-oic Acid	LMST04010370	Lipids and lipid-like molecules	Sterol Lipids	Bile acids and derivatives	M+NH4	C24H40O5	47.3	44.9	-3.35221	15275.4	15992.9	15951.6	15824.8	16024.5	16224.4	16496.1	16558.8	7827.94	11353.9	7624.68	11101.5	9575.12	26268.1	11167.8	11670.5	10858.6	10238.6	11219.9	7648.75	27269	24415.3	24107.3	22846.2	33159.9	10849	22168.4	20667.1	18096.3	19624.4	27725.5	20314.1
5.90_308.1992n	309.206	5.90317	pos	Methylgingerol	86546	Benzenoids	Benzene and substituted derivatives	Methoxybenzenes	M+H, M+Na	C18H28O4	47.3	54.9	1.34689	358.35	411.234	405.161	411.412	387.163	399.416	419.353	370.693	528.072	435.24	468.941	327.175	193.11	417.244	729.848	604.133	662.952	605.513	666.525	1147.93	356.27	377.129	426.555	529.708	342.757	464.141	525.644	451.097	331.025	402.68	294.364	612.266
6.72_326.0701n	327.077	6.72313	pos	Triphenyl phosphate	69897	Unclassified	Unclassified	Unclassified	M+H, M+NH4	C18H15O4P	47.3	43.5	-2.09921	3558.04	3827.81	4049.62	3918.14	3847.87	3902.61	3931.96	3899.42	4395.62	4597.17	3721.82	4029.67	4465.75	6664.74	5180.21	4577.7	4911.17	4877.73	5112.46	4387.78	4411.09	5202.42	4160.42	4694.01	4255.43	7891.42	4432.04	7198.79	4637.24	4213.95	5825.04	4199.99
6.91_353.2674m/z	353.267	6.90622	pos	1-O-(2R-hydroxy-4Z-hexadecenyl)-sn-glycerol	LMGL01020055	Lipids and lipid-like molecules	Glycerolipids	Monoradylglycerols	M+Na	C19H38O4	47.3	45	3.59434	1109.1	864.223	1233.48	1290.63	921.495	1182.91	1080.46	903.304	885.223	447.444	808.589	504.012	726.832	1296.67	1655.81	940.869	2266.8	1537.46	1677.66	2694.66	197.895	1184.21	290.616	2694.5	588.918	422.033	1804	564.134	433.896	426.759	400.535	1631.83
7.80_344.2791m/z	344.279	7.79958	pos	Dodecanoylcarnitine	34490	Lipids and lipid-like molecules	Fatty Acyls	Fatty acid esters	M+H	C19H37NO4	47.3	43.8	-1.15006	148.371	213.503	437.99	486.032	358.542	348.165	397.844	400.211	106.955	34.2684	35.4517	131.329	110.283	58.9805	134.793	71.033	111.777	71.642	135.002	173.209	552.649	451.27	93.4347	168.173	361.072	17.2041	253.858	75.8326	239.263	137.426	112.182	199.763
0.64_174.0408m/z	174.041	0.64285	neg	Pyroglutamic acid	HMDB0000267	Organic acids and derivatives	Carboxylic acids and derivatives	Amino acids, peptides, and analogues	M+FA-H	C5H7NO3	47.2	42.8	-0.327081	97.868	81.171	82.06	80.4911	87.9263	83.8152	102.493	90.6558	98.7	50.2548	66.0463	76.9442	119.76	57.2345	33.9957	44.7864	43.3333	47.8446	82.0468	226.155	35.8747	82.4877	39.4044	115.344	64.0373	89.3851	277.646	88.2072	108.545	74.2291	130.01	229.376
4.06_271.0599m/z	271.06	4.0576	pos	Genistein	3398	Phenylpropanoids and polyketides	Isoflavonoids	Isoflav-2-enes	M+H	C15H10O5	47.2	43.7	-0.606374	323.059	288.601	353.353	331.843	308.656	325.468	309.181	309.743	448.726	384.216	117.081	221.313	92.3043	388.827	291.266	340.42	254.89	239.561	491.451	1491.67	137.319	529.994	84.7548	452.882	240.737	238.819	176.574	268.71	258.621	241.693	422.505	93.4423
5.86_431.3142m/z	431.314	5.8585	pos	(24R,25R)-25,26-epoxy-1α,24-dihydroxyvitamin D3 / (24R,25R)-25,26-epoxy-1α,24-dihydroxycholecalciferol	42119	Unclassified	Unclassified	Unclassified	M+H	C27H42O4	47.2	55.9	-3.14301	1021.87	1168.42	1214.46	1211.14	1159.33	1167.16	1130.2	1100.33	2078.19	924.662	989.805	1361.14	1470.92	1094.89	1296.91	1033.73	983.69	1079.25	1194.29	1565.27	1335.83	1427.44	1427.23	1897.08	1047.53	1751.52	1756.86	976.618	965.795	1142.38	1023.02	1766.5
6.26_279.2325m/z	279.232	6.25742	neg	(Z)-6-Nonenal	HMDB0030958	Organooxygen compounds	Carbonyl compounds	Aldehydes	2M-H	C9H16O	47.2	39.8	-1.70862	584.996	554.363	591.675	576.486	563.725	520.971	524.658	494.923	1088.16	2002.66	532.458	540.175	1159.17	1515.08	859.35	705.075	696.125	891.937	700.368	518.207	247.332	381.052	261.939	148.019	397.047	1231.98	105.148	213.109	216.787	204.083	175.114	79.3173
6.33_335.2221m/z	335.222	6.33025	neg	PGA1	407	Lipids and lipid-like molecules	Fatty Acyls	Eicosanoids	M-H	C20H32O4	47.2	52.7	-1.98773	425.632	378.746	457.973	413.226	468.996	436.279	446.277	541.242	319.828	396.657	195.123	44.9275	94.297	153.998	376.47	1034.55	631.561	338.459	991.176	3182.23	209.861	437.721	284.838	243.218	266.531	299.405	376.113	201.584	293.855	173.265	206.631	405.901
8.53_325.2974n	326.305	8.53203	pos	Oleoyl Ethanolamide	24103	Unclassified	Unclassified	Unclassified	M+H, M+Na	C20H39NO2	47.2	41.8	-2.22264	911.649	1479.2	2775.03	2672.18	2739.29	2659.5	2799.94	2649.2	348.475	109.924	30.9016	1267.3	634.039	876.017	240.385	50.4353	122.534	156.718	457.318	650.453	1776.7	1790.94	646.673	674.299	3074.95	292.578	1292.02	378.508	1088.63	1471.33	1723	1470.8
0.63_132.0421n	177.04	0.626033	neg	2-C-Methyl-1,4-erythrono-D-lactone	HMDB0029884	Organoheterocyclic compounds	Lactones	Gamma butyrolactones	M-H, M+FA-H	C5H8O4	47.1	41	-0.998142	332.249	337.215	308.631	329.768	327.426	354.286	321.894	325.262	428.949	550.322	297.677	282.031	509.124	355.367	329.693	354.042	375.338	295.977	404.686	828.968	268.892	309.622	209.864	294.603	356.565	212.162	433.983	192.398	278.765	154.483	201.504	450.256
0.89_293.1479n	294.155	0.890083	pos	N-(1-Deoxy-1-fructosyl)leucine	HMDB0037840	Organic acids and derivatives	Carboxylic acids and derivatives	Amino acids, peptides, and analogues	M+H-H2O, M+H	C12H23NO7	47.1	42.5	1.42382	7518.47	7590.37	7366.94	8342.54	7630.33	8269.01	7903.95	7056.3	4988.23	4728.13	2701.81	4246.85	4501.01	9693.52	9168.89	7691.67	8899.46	8761.36	9627.71	11734.5	7362.32	6878.87	3718.3	8314.96	8020.46	5334.38	12010.1	6724.32	6903.25	7348.93	16615	11589.6
1.60_131.0712m/z	131.071	1.60098	neg	Leucinic acid	64935	Lipids and lipid-like molecules	Fatty Acyls	Fatty acids and conjugates	M-H	C6H12O3	47.1	38.9	-1.39136	304.061	292.202	272.872	262.766	283.089	282.376	286.14	283.706	258.873	291.399	312.484	459.121	495.344	468.959	118.957	99.6046	98.5657	136.129	152.917	154.052	370.062	299.538	323.734	354.854	344.843	320.169	376.376	392.586	308.219	406.99	364.625	376.866
1.60_210.0410m/z	210.041	1.60098	neg	5-(L-alanin-3-yl)-2-hydroxy-cis,cis-muconate 6-semialdehyde	LMFA01170073	Lipids and lipid-like molecules	Fatty Acyls	Fatty Acids and Conjugates	M-H2O-H	C9H11NO6	47.1	47.4	0.934372	46.8237	59.7056	55.4813	43.4547	53.2569	47.2448	49.4917	54.1936	58.6988	54.5016	52.4311	61.075	46.9003	56.9123	68.992	65.5503	65.1545	66.5351	60.9266	58.4886	57.5632	55.2017	61.0659	53.5991	55.8716	49.4291	53.1024	57.2737	56.8994	64.9628	44.3098	55.6581
2.40_123.0435m/z	123.044	2.40268	pos	2-Hydroxybenzaldehyde	HMDB0034170	Benzenoids	Benzene and substituted derivatives	Benzaldehydes	M+H	C7H6O2	47.1	48.3	-4.15996	36.4056	12.2315	31.2001	50.8466	43.2273	52.2319	31.5134	27.875	30.6865	94.9483	41.775	23.5997	26.476	87.3367	40.3533	40.7105	40.785	24.2408	43.8091	82.2569	78.8155	41.9092	53.2033	24.1836	50.6695	10.4607	88.3147	31.4842	55.4632	15.4898	18.978	72.0321
3.03_121.0656m/z	121.066	3.02673	neg	4-Ethylphenol	HMDB0029306	Benzenoids	Phenols	1-hydroxy-2-unsubstituted benzenoids	M-H	C8H10O	47.1	46.8	-2.29042	33.6268	37.2541	49.7985	24.5992	39.9379	57.38	15.555	28.9177	33.3095	71.8259	27.1335	2.20568e-08	2.20568e-08	419.303	23.8399	24.2884	21.3161	87.6754	32.905	20.5972	27.4076	21.2272	11.0137	24.2642	25.5141	33.8369	25.0282	9.30231	38.0826	26.81	21.8437	19.9537
4.19_350.2466n	333.243	4.18692	pos	5-trans U-46619	45680	Unclassified	Unclassified	Unclassified	M+H-H2O, 2M+H, M+H	C21H34O4	47.1	44.9	2.55148	32020.2	32985.5	32033.4	31160.7	31501.8	31285.9	31228.6	30825.6	26783.5	24851.1	30992.3	31243.8	46462.6	31975.2	25919.9	21766.6	22208	25223.8	26133.6	27241.9	38622.4	34817.9	35895.1	37597.1	38771.6	33195.2	54740.1	35395	33904.4	36491.5	47256.6	57702
5.29_301.2519m/z	301.252	5.29353	pos	Allylestrenol	41879	Lipids and lipid-like molecules	Steroids and steroid derivatives	Estrane steroids	M+H	C21H32O	47.1	54.6	-2.33215	69.7151	67.2144	67.3589	29.206	40.3244	45.1269	56.2574	52.5774	139.935	2.20568e-08	69.0839	2.20568e-08	2.20568e-08	72.3852	23.188	2.20568e-08	0.0696232	2.20568e-08	55.6895	2.20568e-08	41.2958	33.2062	20.2559	1.62394	121.558	14.503	117.936	53.7542	2.20568e-08	9.54693	100.59	100.643
5.53_392.2911n	391.284	5.53145	neg	Deoxycholic acid	265	Lipids and lipid-like molecules	Steroids and steroid derivatives	Bile acids, alcohols and derivatives	M-H, 2M-H	C24H40O4	47.1	49.8	-3.98346	94430.8	96273.9	93572.9	94194.7	94722.5	95028.6	96324.6	94652.6	56235.8	99482.1	160841	94359	118518	180073	67131.3	67124.2	59533.3	64164.7	76271.2	79921.8	155278	131840	110195	162410	177690	76739.5	87443.6	115303	76888.3	94124.3	142459	83433.7
6.81_254.2235n	255.231	6.81212	pos	cis-7-Hexadecenoic Acid	45058	Unclassified	Unclassified	Unclassified	M+H-H2O, M+H	C16H30O2	47.1	47.7	-4.32005	120.272	89.5833	132.628	125.63	130.158	142.284	142.274	131.311	70.0484	44.4243	55.3668	78.1729	42.1132	55.8497	383.911	292.116	295.911	318.913	278.106	300.153	490.437	227.915	259.048	101.169	147.649	46.9591	67.1012	65.5127	31.0224	53.183	81.7737	68.192
6.86_469.3293m/z	469.329	6.85662	pos	Actinidic acid	HMDB0037963	Lipids and lipid-like molecules	Prenol lipids	Triterpenoids	M+H-H2O	C30H46O5	47.1	62.5	-3.93548	170.157	330.199	409.395	476.564	458.98	410.016	470.275	478.864	500.122	409.326	390.425	423.697	623.429	595.63	386.416	331.611	324.135	396.426	380.475	344.133	401.728	534.453	410.213	578.561	581.056	426.854	387.859	360.479	490.256	414.653	487.603	451.627
7.34_345.2421m/z	345.242	7.34243	pos	19(20)-EpDPE	45396	Lipids and lipid-like molecules	Fatty Acyls	Lineolic acids and derivatives	M+H	C22H32O3	47.1	48.5	-0.805209	11.871	25.063	50.8872	60.1458	61.8172	60.1342	58.224	53.5944	80.2817	75.4443	59.4117	34.5523	55.2713	56.4513	96.1624	120.318	104.998	107.343	100.602	143.529	123.433	81.4224	105.845	62.1617	58.4016	80.4352	15.2493	48.2919	40.3574	49.3081	46.3139	29.46
7.93_275.2013m/z	275.201	7.93083	neg	9,12-Octadecadiynoic Acid	35194	Lipids and lipid-like molecules	Fatty Acyls	Fatty Acids and Conjugates	M-H	C18H28O2	47.1	38.8	-1.23679	596.519	694.638	776.585	708.225	695.87	707.722	791.04	803.346	431.034	1146.1	525.412	299.053	215.781	762.502	1000.01	905.241	832.938	822.95	856.202	779.795	681.171	667.472	601.281	666.003	793.634	1024.85	330.416	314.928	345.122	377.7	259.868	227.517
0.61_112.0500m/z	112.05	0.613767	pos	Cytosine	HMDB0000630	Organoheterocyclic compounds	Diazines	Pyrimidines and pyrimidine derivatives	M+H	C4H5N3O	47	44.5	-4.4846	207.046	222	209.969	215.758	224.167	213.84	237.1	231.971	442.604	367.352	308.776	254.912	305.75	215.917	204.335	267.446	235.307	154.077	229.447	348.873	184.422	255.485	169.11	338.873	359.038	246.076	147.401	209.811	223.054	211.147	272.917	204.08
3.96_233.1530m/z	233.153	3.96027	pos	10E-Pentadecen-6,8-diynoic acid	LMFA01031097	Lipids and lipid-like molecules	Fatty Acyls	Fatty Acids and Conjugates	M+H	C15H20O2	47	52.4	-2.69705	27.3344	25.3195	22.8437	21.8909	27.339	26.9906	22.4523	15.0947	14.6721	27.7982	48.8724	20.3406	20.4983	63.6681	35.3057	17.7564	19.5273	30.3686	35.2657	53.4475	16.8748	15.0656	14.3315	35.8125	2.20568e-08	23.3747	31.0779	9.58394	13.0057	23.2897	17.6712	44.2295
6.11_349.2370m/z	349.237	6.10842	pos	Protomycinolide IV	71020	Unclassified	Unclassified	Unclassified	M+H	C21H32O4	47	49.1	-0.886971	136.237	158.847	172.437	141.26	143.646	155.729	151.358	195.298	216.677	187.21	181.041	140.166	255.86	219.285	274.938	273.078	313.805	313.766	281.801	327.176	175.207	176.48	170.126	259.932	210.709	227.399	329.888	156.324	171.534	172.108	177.629	378.571
7.64_325.2361m/z	325.236	7.64358	pos	methyl-10-hydroperoxy-8E,12Z,15Z-octadecatrienoate	74463	Lipids and lipid-like molecules	Fatty Acyls	Fatty Acids and Conjugates	M+H	C19H32O4	47	51.2	-3.95718	215.558	271.308	297.968	298.287	295.941	301.496	315.182	337.7	286.908	53.5507	97.0726	322.387	305.479	92.4345	195.469	167.542	279.608	167.257	293.799	822.623	63.116	410.204	157.617	249.31	83.2468	76.8461	255.071	192.504	105.542	97.5145	160.818	512.145
0.84_160.0614m/z	160.061	0.839517	neg	Fructosamine	HMDB0002030	Organic oxygen compounds	Organooxygen compounds	Carbohydrates and carbohydrate conjugates	M-H2O-H	C6H13NO5	46.9	43.3	-0.784191	89.6143	113.302	87.1379	93.6094	93.1007	93.2003	93.2453	110.278	207.819	74.3676	103.396	85.0333	48.6842	48.4795	75.9171	104.068	76.121	54.2251	84.1211	131.996	107.231	145.728	104.359	106.544	134.866	103.803	51.1592	138.821	196.671	145.805	146.428	53.9962
0.89_144.0653m/z	144.065	0.890083	pos	6-Oxopiperidine-2-carboxylic acid	HMDB0061705	Organic acids and derivatives	Carboxylic acids and derivatives	Amino acids, peptides, and analogues	M+H	C6H9NO3	46.9	41	-1.44676	86.0485	69.89	75.5816	81.6468	104.948	126.253	68.1994	82.1889	224.091	49.5601	10.3496	69.3391	64.0446	36.8779	527.727	534.161	457.204	458.036	377.017	255.142	7.64903	37.0971	17.2951	93.5451	2.20568e-08	27.7775	15.9741	35.9439	66.4545	19.26	2.20568e-08	24.7779
1.75_167.0349m/z	167.035	1.75047	neg	PHLORACETOPHENONE	44660	Unclassified	Unclassified	Unclassified	M-H	C8H8O4	46.9	43.4	-0.460317	46.1036	56.2435	74.9179	56.6559	49.625	52.195	47.0864	54.1107	56.2752	100.747	93.5235	2.20568e-08	2.27762	108.714	19.7233	17.6589	20.3356	8.8145	32.9723	48.5771	19.8351	26.2047	22.9883	46.4338	56.4357	4.43069	211.699	20.0689	46.4372	20.6569	23.3472	199.252
3.50_314.1155n	315.123	3.49828	pos	7-Hydroxyenterolactone	96061	Lignans, neolignans and related compounds	Furanoid lignans	Tetrahydrofuran lignans	M+H-H2O, M+H	C18H18O5	46.9	38.4	0.254986	3255.1	3187.46	3146.63	3318.15	3186.19	3119.01	3159.45	3161.99	5022.6	4006.1	3008.16	727.019	618.546	4282.14	5713	5023.43	5790.74	5693.93	4482.17	3410.59	6357.29	5234.41	5345.88	5853.5	6117.98	4308.38	1371.95	3240.67	2739.72	3270.28	3090.38	1622.88
4.24_227.1289m/z	227.129	4.24418	neg	3-Hydroxydodecanedioic acid	HMDB0000413	Organic acids and derivatives	Hydroxy acids and derivatives	Medium-chain hydroxy acids and derivatives	M-H2O-H	C12H22O5	46.9	43.5	-0.00155998	582.46	667.57	579.536	532.134	605.233	651.807	590.603	622.184	863.632	794.699	748.547	432.792	390.478	755.68	947.215	916.637	953.345	1086.29	901.959	794.376	529.193	485.31	467.512	476.135	564.143	539.813	617.385	373.785	473.151	515.556	579.741	566.41
4.60_306.2190n	289.216	4.60123	pos	11-Hydroxyandrosterone	HMDB0002984	Lipids and lipid-like molecules	Steroids and steroid derivatives	Androstane steroids	M+H-H2O, M+H	C19H30O3	46.9	47.9	-1.521	265.419	307.215	252.078	269.097	258.129	275.011	234.915	254.922	392.343	381.384	212.449	249.23	584.751	470.633	239.633	169.602	148.725	209.063	213.24	257.477	304.406	231.641	262.026	74.4052	318.155	150.114	252.292	220.461	222.949	243.945	262.937	254.872
5.20_429.2998m/z	429.3	5.20353	pos	1,25-Dihydroxy-24-oxo-16-ene-vitamin D3	42534	Unclassified	Unclassified	Unclassified	M+H	C27H40O4	46.9	42.5	-0.286391	1664.06	1751.01	1667.21	1713.12	1563.09	1607.28	1739.47	1620.05	2106.45	1363.3	1648.15	2084.65	2251.42	1431.06	1952.86	1850.06	1928.18	1778.98	1849.78	1710.62	1762.25	2024.36	1760.9	2170.27	1965.27	1721.86	2297.7	1888.58	2150.33	2089.73	2191.37	2600.64
5.35_348.2306n	349.237	5.3527	pos	15(R)-15-methyl Prostaglandin A2	45405	Unclassified	Unclassified	Unclassified	M+H-H2O, M+H	C21H32O4	46.9	41	1.54942	3473.5	3550.59	3424.75	3452.94	3393.05	3323.48	3470.98	3565.5	3209.19	1602.97	3644.03	1088.26	2668.22	2354.85	3545.64	2309.91	2208.57	3124.37	3643.61	4273.64	1397.24	2214.12	1535.32	1770.6	2948.56	4176.41	13087.2	4980.02	4776.85	5129.14	6656.93	14283.9
7.41_269.2119m/z	269.212	7.41203	neg	11-Oxohexadecanoic acid	HMDB0030978	Lipids and lipid-like molecules	Fatty Acyls	Fatty acids and conjugates	M-H	C16H30O3	46.9	40.7	-1.09946	561.895	490.494	516.855	509.867	641.994	541.393	547.09	596.272	1124.75	926.43	827.196	633.856	530.211	797.946	1069.65	1019.99	1194.98	1106.36	986.709	1074.62	392.464	548.569	696.848	766.39	369.259	820.897	642.49	577.864	702.5	604.729	349.833	595.345
8.34_300.2889m/z	300.289	8.34288	pos	Sphingosine	HMDB0000252	Organic nitrogen compounds	Organonitrogen compounds	Amines	M+H	C18H37NO2	46.9	39.5	-2.82824	586.608	934.102	1339.62	1360.44	1265.94	1241.21	1360.37	1260.49	252.732	68.8917	24.5698	477.036	297.57	320.315	191.475	67.251	121.809	136.341	278.339	418.271	861.403	780.919	248.27	225.785	1257.89	94.9795	696.759	288.368	752.626	952.605	980.825	815.14
8.60_428.3641n	411.361	8.60287	pos	Mangiferdesmethylursanone	HMDB0036018	Organic oxygen compounds	Organooxygen compounds	Alcohols and polyols	M+H-H2O, M+H	C29H48O2	46.9	40.1	-3.1915	16075.4	19536.5	23153.7	25226	23590	25029.9	24928.7	22979.8	5589.23	2472.69	2566.03	23896.6	11220.6	16221	2559.65	546.671	881.505	1359.72	7622.55	8560.69	9766.97	8300.93	4565.72	6900.28	20412.4	3875.97	25313	4015.8	8065.82	11001	12256.9	22226.8
1.51_156.1014m/z	156.101	1.51355	pos	SCOPOLINE	43998	Unclassified	Unclassified	Unclassified	M+H	C8H13NO2	46.8	44.7	-3.14845	71.1417	86.7545	71.1958	84.8963	73.6431	76.647	88.9935	85.984	94.3956	81.453	68.0206	187.756	163.225	150.523	103.841	97.4254	89.9936	108.279	99.2489	111.505	84.8269	105.103	120.34	117.148	116.977	103.418	46.1623	69.8642	63.2956	76.5734	45.8111	35.8676
3.12_225.1121m/z	225.112	3.1218	pos	Diplosporin	HMDB0030680	Organoheterocyclic compounds	Pyrans	Pyranones and derivatives	M+H	C12H16O4	46.8	45	-0.0227738	58.8613	60.9468	64.4808	51.3158	58.0263	53.8826	74.1272	64.1248	88.4971	52.8416	63.4176	31.2602	61.1739	92.1076	90.5632	72.2843	75.0842	88.0719	81.8421	103.122	30.0245	51.1304	26.804	65.7505	81.2747	63.3025	99.6781	40.6887	52.6405	50.9142	57.6439	85.9805
3.96_366.2394n	365.232	3.95937	neg	Prostaglandin D2 methyl ester	45020	Unclassified	Unclassified	Unclassified	M-H, 2M-H, M+FA-H	C21H34O5	46.8	41.8	-3.44722	24563.4	24981.2	23983.6	23613.5	24314.1	24262	24159.5	23994.1	19429.2	17055.8	21410.2	20438	37152.5	23578.1	43599.2	27985.5	30260.9	34033.3	28933.6	18150.2	37408.5	33940.3	37199.6	41924.8	25709	32428.9	22982.3	22130.7	20949.2	22761.4	33765.3	21372.4
4.06_228.1358n	211.133	4.0576	pos	Traumatic Acid	5882	Lipids and lipid-like molecules	Fatty Acyls	Fatty acids and conjugates	M+H-H2O, M+H	C12H20O4	46.8	42.8	-1.47992	417.844	425.725	412.58	414.461	406.586	412.481	410.723	424.04	203.535	179.312	404.329	243.616	248.689	378.938	887.918	571.834	673.031	752.155	736.674	933.773	257.008	355.291	240.694	525.985	198.594	311.886	1082.2	251.366	229.514	246.061	312.448	1171.85
4.20_293.1387m/z	293.139	4.19968	neg	Heliannuol C	HMDB0035131	Organoheterocyclic compounds	Benzoxepines	Unclassified	M+FA-H	C15H20O3	46.8	41.5	-3.15178	373.639	360.984	383.495	374.202	397.195	396.453	426.188	401.947	321.77	370.636	291.249	131.166	80.0461	278.62	393.025	564.287	374.248	361.876	552.621	1267.17	170.48	332.313	207.385	387.242	583.243	380.468	832.432	248.778	391.164	362.478	430.585	1625.92
7.93_344.2795m/z	344.28	7.92707	pos	Avocadyne 2-acetate	HMDB0031047	Lipids and lipid-like molecules	Fatty Acyls	Fatty alcohols	M+NH4	C19H34O4	46.8	40.7	-0.0258206	17.466	35.924	87.2546	86.3881	88.9886	84.6725	84.1964	82.7668	30.8112	17.2106	14.1674	50.0472	96.5847	23.816	85.4618	51.519	63.5681	58.7155	75.2734	139.318	55.6225	46.5338	31.442	34.4366	57.9924	15.0847	42.874	36.7998	61.7235	62.7433	55.3453	67.9255
2.77_217.1080m/z	217.108	2.76542	neg	9-hydroxy-5Z-nonenoic acid	LMFA01050232	Lipids and lipid-like molecules	Fatty Acyls	Fatty Acids and Conjugates	M+FA-H	C9H16O3	46.7	42.1	-0.58319	181.082	229.5	208.239	177.754	173.483	218.054	230.544	202.192	45.5768	283.637	369.701	22.1733	51.2212	261.158	286.963	341.189	489.968	259.561	301.585	271.323	142.983	190.933	135.7	205.165	171.821	151.692	293.967	78.9968	204.495	105.348	95.9733	276.975
2.86_299.0917m/z	299.092	2.86148	pos	Coumafuryl	72399	Unclassified	Unclassified	Unclassified	M+H	C17H14O5	46.7	41.9	0.880446	363.209	376.224	367.169	380.958	374.707	377.116	350.213	407.328	468.665	437.4	482.339	518.605	535.59	513.358	338.629	370.487	363.59	354.904	316.676	178.615	367.631	335.174	360.601	239.002	408.035	320.377	471.615	397.497	330.423	379.413	363.91	469.382
3.33_144.0802m/z	144.08	3.33413	pos	3,4-Dihydro-4-[(5-methyl-2-furanyl)methylene]-2H-pyrrole	HMDB0040048	Organoheterocyclic compounds	Heteroaromatic compounds	Unclassified	M+H-H2O	C10H11NO	46.7	48.4	-3.53603	8.73608	11.8909	15.2639	12.6937	13.6865	18.6894	12.9718	20.7437	44.821	18.3374	19.8617	11.4792	32.5627	11.6669	12.92	7.93085	14.2272	12.1467	13.2331	6.53968	12.9002	36.5386	15.6645	24.5996	56.0098	8.69735	15.5938	4.79423	12.1574	5.16951	5.97772	8.84357
3.90_117.0910m/z	117.091	3.89543	pos	Polypropylene glycol (m w 1,200-3,000)	HMDB0032478	Organooxygen compounds	Alcohols and polyols	Secondary alcohols	M+H-H2O	C6H14O3	46.7	40.7	-0.0687827	39.5692	51.7601	47.5359	85.7654	42.9454	70.7921	47.2826	49.9462	2.20568e-08	7.53426	62.6458	66.1564	49.0403	93.6725	2.20568e-08	2.20568e-08	2.20568e-08	2.20568e-08	12.3046	2.65682	26.749	31.8276	27.0002	44.5822	37.3915	44.6411	111.41	65.6663	36.728	60.4983	116.02	122.256
4.50_257.0817m/z	257.082	4.49983	neg	O-Desmethylangolensin	HMDB0004629	Phenylpropanoids and polyketides	Alpha-methyldeoxybenzoin flavonoids	Unclassified	M-H	C15H14O4	46.7	40.7	-0.778526	800.397	780.56	704.079	763.019	730.837	861.367	803.394	820.972	540.082	909.126	441.4	357.109	184.547	1221.79	1161.74	511.705	634.155	1116.8	1093.93	2490.26	242.897	832.179	141.36	828.161	2547.09	577.39	584.198	491.681	371.652	483.747	633.905	710.98
4.54_289.1799m/z	289.18	4.5409	pos	4-hydroxyestradiol	41825	Lipids and lipid-like molecules	Steroids and steroid derivatives	Estrane steroids	M+H	C18H24O3	46.7	51.8	0.208527	22.5708	41.8592	22.4323	59.4038	42.2014	64.1535	48.8929	67.4827	58.7258	51.1421	145.921	136.672	136.044	19.3202	166.31	189.845	206.455	217.689	172.548	187.938	46.1113	72.7781	85.6063	135.389	29.2912	140.271	115.111	88.7892	17.7044	67.8729	25.5264	110.041
5.07_344.2715n	327.268	5.06688	pos	(22R)-22-hydroxy-24,25,26,27-tetranorvitamin D3 / (22R)-22-hydroxy-24,25,26,27-tetranorcholecalciferol	LMST03020015	Lipids and lipid-like molecules	Sterol Lipids	Secosteroids	M+H-H2O, M+K, M+Na	C23H36O2	46.7	38.8	-0.139791	2876.34	2761.99	2800.1	2655.98	2789.74	2618.42	2824.19	2831.53	4594.96	2367.57	2319.16	3602.59	4679.78	2325.81	2728.29	2738.54	2731.02	2962.93	2974.68	4057.53	1571.26	2825.89	2789.43	4389.05	1809.58	3913.6	3319.8	2459.11	3707.81	3746.06	1954.96	3705.47
5.74_307.2271m/z	307.227	5.74018	pos	10-HODTA methyl ester	65404	Unclassified	Unclassified	Unclassified	M+H	C19H30O3	46.7	49.3	1.20061	85.6033	105.584	81.0657	82.0241	91.8803	87.404	106.82	130.845	55.4482	2.20568e-08	47.0693	466.934	803.587	54.3158	84.1108	79.3676	61.3636	18.4603	59.1548	90.8346	124.68	123.47	104.964	60.9079	14.0967	28.4915	44.6158	147.995	66.9349	128.35	209.252	126.129
7.15_299.2573m/z	299.257	7.15478	pos	Ricinoleic acid	35485	Lipids and lipid-like molecules	Fatty Acyls	Fatty acids and conjugates	M+H	C18H34O3	46.7	41	-2.67023	1096.24	1211.92	1728.16	1305.01	1336.17	1328.88	1302.74	1437.47	1131.43	1027.51	511.538	593.136	571.806	1290.25	1474.43	1438.8	1384.64	1395.11	1244.64	1137.42	2877.26	2084.07	2575.62	1757.96	1393.5	1088.6	585.686	1082.41	930.531	975.46	1130.21	641.809
7.79_264.2446n	265.252	7.78542	pos	9,12,15-Octadecatrien-1-ol	LMFA05000216	Lipids and lipid-like molecules	Fatty Acyls	Fatty alcohols	M+H-H2O, M+H	C18H32O	46.7	38.9	-2.83573	1525.18	1863.7	2050.57	2059.32	1940.51	1897.24	1996.7	2013.73	1664.14	1652.91	1005.9	1751.2	584.767	1054.97	4205.48	3163.08	3464.54	3513.92	3212.19	3537.28	3686.32	2454.24	2282.71	1679.03	2168.97	2394.68	840.424	1082.81	987.643	1223.44	889.787	607.139
1.24_196.0604m/z	196.06	1.2449	pos	4-Carboxyphenylglycine	6439	Organic acids and derivatives	Carboxylic acids and derivatives	Amino acids, peptides, and analogues	M+H	C9H9NO4	46.6	44	-0.267174	68.0383	78.7061	68.0731	69.3959	62.426	62.5889	67.5088	61.6763	60.8134	61.0468	63.3921	55.7654	72.2897	65.0366	81.7303	71.6348	75.8845	72.8447	66.5626	45.9369	75.5737	64.6438	64.2414	63.1163	80.7169	62.0013	69.6558	88.1806	101.299	94.0711	82.8389	81.0044
1.51_189.1230m/z	189.123	1.51355	pos	Glycylleucine	HMDB0000759	Organic acids and derivatives	Carboxylic acids and derivatives	Amino acids, peptides, and analogues	M+H	C8H16N2O3	46.6	35.6	-1.74235	2077.76	2011.86	2018.48	1961.08	1990.55	1939.36	1939.89	1975.25	1943.17	2137.64	1895.14	1656.87	1074.03	2057.37	1507.06	1207.98	1479.94	1474.92	2013.55	3233.15	1844.14	2209.69	1431.26	2803.61	1576.14	2731.4	2916.3	2083.09	3041.62	2344.64	3063.92	2708.54
1.56_227.1748m/z	227.175	1.56238	pos	1,8-Diazacyclotetradecane-2,9-dione	66151	Unclassified	Unclassified	Unclassified	M+H	C12H22N2O2	46.6	41.8	-2.70779	65.6901	68.9378	81.2086	79.4354	77.3314	67.3429	76.0864	64.9383	49.8013	64.676	37.2585	19.2082	62.7531	98.8561	44.3503	29.1223	34.0997	26.9139	45.485	56.6233	35.0823	55.6932	36.6045	70.1009	40.4443	65.6815	76.6804	48.9109	32.9686	40.0694	71.5336	84.5598
2.34_211.0976m/z	211.098	2.33927	neg	3-Hydroxy-p-mentha-1,8-dien-7-al	HMDB0041584	Lipids and lipid-like molecules	Prenol lipids	Monoterpenoids	M+FA-H	C10H14O2	46.6	42.4	0.0883436	159.67	110.666	148.834	100.728	191.615	133.303	146.302	272.775	173.597	124.344	136.15	111.872	98.9326	120.385	118.898	132.073	130.977	157.188	138.37	164.747	126.115	133.338	228.146	144.663	73.1644	127.104	117.893	117.098	148.368	102.919	134.726	174.806
3.64_139.1115m/z	139.111	3.63795	pos	2-Hydroxy-2,6,6-trimethylcyclohexanone	HMDB0037023	Organic oxygen compounds	Organooxygen compounds	Carbonyl compounds	M+H-H2O	C9H16O2	46.6	44.7	-1.62306	226.113	198.751	232.057	182.531	233.259	313.401	191.589	248.297	324.785	193.377	265.613	250.026	200.227	342.687	217.751	243.03	274.726	204.76	237.925	264.574	157.569	186.247	182.507	288.071	220.115	239.989	201.597	282.324	174.883	212.751	153.896	284.912
4.47_325.2012m/z	325.201	4.47017	neg	2,3-dinor Prostaglandin E1	45460	Unclassified	Unclassified	Unclassified	M-H	C18H30O5	46.6	50	-2.7396	396.358	463.754	492.188	416.542	440.715	470.12	514.883	443.629	480.469	415.206	554.942	603.54	492.55	393.172	681.485	638.644	653.353	652.652	661.372	899.779	506.594	412.299	503.066	570.278	375.226	471.723	589.857	439.404	305.827	479.677	342.883	681.101
5.01_255.1600m/z	255.16	5.00965	neg	3-Hydroxytetradecanedioic acid	HMDB0000394	Lipids and lipid-like molecules	Fatty Acyls	Fatty acids and conjugates	M-H2O-H	C14H26O5	46.6	44	-0.816406	548.092	514.129	545.651	597.218	619.051	613.654	529.442	617.276	512.13	664.459	540.417	416.636	392.509	604.214	491.34	870.594	707.443	601.717	638.687	810.879	1052.52	833.727	1022.31	1240.84	818.062	622.755	343.734	435.198	500.822	435.897	583.484	307.972
5.68_362.2470m/z	362.247	5.68152	pos	Sphingosine 1-phosphate	HMDB0000277	Lipids and lipid-like molecules	Sphingolipids	Phosphosphingolipids	M+H-H2O	C18H38NO5P	46.6	48.1	4.12144	2013.79	1942.28	1995.6	1967.07	1821.97	1849.06	1900.18	1937.6	2235.77	2323.41	2137.66	2169.74	1880.26	2142.29	2023.32	2000.27	2139.84	2316.86	1699.17	437.472	2079.91	1609.16	2200.33	691.289	2389.13	1216.06	1616.56	2410.46	1851.79	2209.41	2726.75	1513.3
0.61_158.0689n	141.066	0.613767	pos	1-(Hydroxymethyl)-5,5-dimethyl-2,4-imidazolidinedione	HMDB0031670	Organoheterocyclic compounds	Azolidines	Imidazolidines	M+H-H2O, M+H	C6H10N2O3	46.5	38.9	-1.60881	1038.85	1076.59	1032.04	1015.96	1007.07	1041.32	1092.38	1086.07	914.977	573.591	999.917	682.615	896.589	783.656	1087.26	1041.1	1082.72	877.415	1278.72	2759.83	924.99	1191.97	609.404	1510.21	1187.04	899.439	633.439	944.853	1366.78	880.149	802.676	618.441
2.73_345.2182m/z	345.218	2.72933	pos	OXYPHENCYCLIMINE	44371	Organoheterocyclic compounds	Diazines	Pyrimidines and pyrimidine derivatives	M+H	C20H28N2O3	46.5	50	2.59283	1458.17	1370.6	1368.93	1422.3	1356.34	1371.81	1430.61	1381.62	1711.29	1247.97	1792.31	1466.23	1821.64	1228.6	1355.88	1335.51	1345.26	1317.43	1334.08	1396.16	1627.54	1634.89	1949.83	1474.33	1440.09	1782.87	2053.71	1439.34	1546.95	1579.23	1311.43	2118.17
3.17_261.1128m/z	261.113	3.17223	neg	Helenalin	67729	Unclassified	Unclassified	Unclassified	M-H	C15H18O4	46.5	46.5	-1.51712	100.186	82.0845	95.3411	102.274	100.559	89.3697	115.696	88.0134	91.633	165.909	125.055	92.833	87.1337	142.727	129.752	131.885	134.627	126.841	133.393	170.439	119.613	142.072	134.405	166.237	188.744	150.119	63.445	87.3493	83.3448	121.271	70.9263	61.9319
3.73_321.2062m/z	321.206	3.73137	neg	(±)8-GINGEROL	84966	Unclassified	Unclassified	Unclassified	M-H	C19H30O4	46.5	44.6	-3.04846	123.59	128.295	139.8	124.334	118.345	134.814	123.844	132.595	97.1009	97.6733	183.024	57.3498	94.0926	158.237	54.7208	40.0943	38.8919	50.6551	98.1959	220.008	197.316	130.142	123.656	100.452	144.835	198.127	176.732	107.767	65.2188	121.48	154.156	172.68
4.78_307.1181m/z	307.118	4.78498	neg	Armexifolin	HMDB0035596	Lipids and lipid-like molecules	Prenol lipids	Terpene lactones	M+FA-H	C15H18O4	46.5	40.2	-2.29353	1829.59	1681	1786	1920.66	2057.83	1872.41	1875.99	1865.08	2853.09	689.75	3797.96	2412.08	1194.16	849.265	606.248	548.081	529.517	492.737	1138.63	870.759	1006.31	2106.93	1162.82	3503.56	1771.37	3623.95	5879.97	1142.1	1240.5	1088.58	1618.83	4199.86
4.83_228.1955m/z	228.196	4.83288	pos	9-tridecynoic acid	LMFA01030602	Lipids and lipid-like molecules	Fatty Acyls	Fatty Acids and Conjugates	M+NH4	C13H22O2	46.5	42.7	-1.44266	478.668	462.556	371.817	374.027	349.676	394.165	378.811	371.926	604.207	623.044	459.514	383.725	545.837	862.853	607.154	433.101	487.871	550.355	531.947	442.627	577.728	489.79	404.388	442.667	282.935	714.093	663.121	607.098	434.012	511.654	594.31	243.695
5.40_294.1826n	293.175	5.39928	neg	Tanacetol A	HMDB0035722	Lipids and lipid-like molecules	Prenol lipids	Sesquiterpenoids	M-H, M+FA-H	C17H26O4	46.5	39.7	-1.88084	1280.38	1225.67	1265.36	1328.4	1293.8	1377.63	1425.05	1342.78	584.296	502.272	1472.02	741.568	689.63	1758.46	819.988	1166.1	1413.46	1201.06	946.432	552.017	1058.23	1194.05	1221.14	1380.19	1638.83	812.341	1322.91	576.952	890.499	347.049	701.433	495.781
6.83_457.3307m/z	457.331	6.82695	pos	3beta,12alpha-Dihydroxy-5beta-cholestan-26-oic acid	LMST04030055	Lipids and lipid-like molecules	Sterol Lipids	Bile acids and derivatives	M+Na	C27H46O4	46.5	48.9	4.32275	8435.86	9254.62	9984.62	9792.96	9614.05	9492.13	9566.83	9663.65	10908	10809.4	6169.64	15540.9	19197.3	11589.3	6220.89	5744.69	5524.19	5827.84	6058.43	4688.58	12557.8	11317.3	11202.1	8308.52	17315.2	10112.2	6112	12131	12137.1	12978.3	13074	5543.09
7.08_179.1422m/z	179.142	7.08212	pos	3-Methyl-1-phenyl-3-pentanol	87902	Benzenoids	Benzene and substituted derivatives	Unclassified	M+H	C12H18O	46.5	42.7	-4.66451	313.316	343.658	432.207	419.062	399.84	377.573	392.917	357.029	410.074	404.249	330.728	140.367	76.5413	324.444	479.069	517.502	755.067	526.808	614.294	1188.27	419.818	429.315	416.829	498.44	298.455	629.424	268.739	331.533	340.368	270.048	217.609	386.39
7.11_432.2882n	433.295	7.11128	pos	1α,25-dihydroxy-24-oxo-22-oxavitamin D3 / 1α,25-dihydroxy-24-oxo-22-oxacholecalciferol	41980	Unclassified	Unclassified	Unclassified	M+H, M+NH4, M+H-H2O	C26H40O5	46.5	41.5	1.47837	910.222	1127.26	1318.21	1098.13	1134.63	1059.8	1152.17	1199.5	735.884	609.035	395.298	506.699	713.398	577.715	385.341	318.722	268.505	283.364	892.952	2910.71	2274.19	2573.28	4873.39	598.057	1247.64	5167.63	885.974	790.631	986.722	944.085	650.792	893.475
7.17_319.2263m/z	319.226	7.16927	pos	PGF2α 1,9-lactone	45674	Unclassified	Unclassified	Unclassified	M+H-H2O	C20H32O4	46.5	46.3	-1.5413	125.145	200.259	295.984	229.845	268.326	223.542	269.121	253.126	267.178	372.643	178.006	84.4602	148.187	196.972	277.17	529.673	349.686	302.251	454.132	1173.28	228.862	357.958	349.014	371.066	181.815	255.813	127.199	197.698	222.543	191.286	161.157	110.491
0.61_116.0701m/z	116.07	0.613767	pos	L-Proline	HMDB0000162	Organic acids and derivatives	Carboxylic acids and derivatives	Amino acids, peptides, and analogues	M+H	C5H9NO2	46.4	38.8	-4.66905	1410.41	1418.38	1350.85	1408.85	1338.96	1374.96	1482.4	1397.87	1569.07	1531.49	1385.01	1144.71	1146.9	1719.44	1763.32	1517.03	1527.05	1487.37	1689.8	2097.45	1990.08	1585.33	1062.19	1845.21	1653.03	1514.37	1454.24	1516.87	1770.86	1537.84	1563.01	1134.24
0.63_221.0666m/z	221.067	0.626033	neg	Ethyl glucuronide	HMDB0010325	Organic oxygen compounds	Organooxygen compounds	Carbohydrates and carbohydrate conjugates	M-H	C8H14O7	46.4	41.1	-0.353327	145.889	149.217	166.864	156.863	146.047	155.468	155.237	146.969	156.462	205.888	172.906	119.104	151.264	199.592	281.782	357.126	319.679	354.358	269.916	151.868	149.26	140.211	110.913	86.0555	163.789	150.983	154.696	107.714	169.325	111.201	158.629	141.358
1.30_147.0451m/z	147.045	1.30083	neg	Cinnamic acid	HMDB0000567	Phenylpropanoids and polyketides	Cinnamic acids and derivatives	Cinnamic acids	M-H	C9H8O2	46.4	37.4	-0.288828	228.891	221.943	214.567	225.205	204.614	254.057	210.719	218.077	208.371	197.349	208.883	148.514	130.519	177.103	250.669	215.809	239.401	212.699	265.575	426.215	198.425	282.385	135.23	266.609	184.442	222.201	278.591	241.175	248.657	209.501	279.041	227.714
1.62_189.0768m/z	189.077	1.61815	neg	Botryodiplodin	HMDB0036594	Organoheterocyclic compounds	Tetrahydrofurans	Unclassified	M+FA-H	C7H12O3	46.4	39.9	0.00480025	27.5087	27.8184	25.1424	20.422	25.0985	20.6534	23.5343	21.9433	18.6661	18.9793	18.2021	4.76023	5.18952	16.7446	41.3157	43.5084	39.3588	44.0144	44.5251	68.3663	12.6487	17.9345	14.823	17.8019	18.8914	17.3688	17.0116	16.081	23.4172	11.1887	7.61316	16.4109
1.69_136.0522n	181.05	1.68632	neg	4-Hydroxyphenylacetaldehyde	HMDB0003767	Benzenoids	Benzene and substituted derivatives	Phenylacetaldehydes	M-H, M+FA-H	C8H8O2	46.4	38.7	-1.48061	271.998	282.259	261.888	250.101	261.594	261.162	258.292	264.53	697.702	193.334	71.8874	116.906	217.996	103.001	1023.46	382.973	770.95	467.212	611.693	998.044	40.9479	545.667	71.4107	254.256	83.3719	64.028	84.7325	117.846	248.112	78.9725	43.3778	201.625
2.13_157.0967m/z	157.097	2.12968	pos	Valyl-Glycine	HMDB0029127	Organic acids and derivatives	Carboxylic acids and derivatives	Amino acids, peptides, and analogues	M+H-H2O	C7H14N2O3	46.4	41.3	-2.58508	112.599	109.222	112.248	98.2022	111.773	95.0329	145.791	115.139	82.8439	66.3499	165.129	107.149	74.8831	167.546	58.6515	31.6501	42.3356	33.7004	98.3908	157.174	44.238	73.5229	46.5572	109.136	42.2592	108.987	282.115	108.971	170.452	115.974	234.049	330.547
2.18_207.1376m/z	207.138	2.17852	pos	(±)-Ibuprofen	572	Phenylpropanoids and polyketides	Phenylpropanoic acids	Unclassified	M+H	C13H18O2	46.4	39.8	-1.56631	127.69	120.17	127.719	123.596	119.117	119.793	120.093	120.508	91.0631	74.2447	102.787	108.539	142.136	85.6502	101.649	78.8002	70.8408	99.6903	112.59	217.07	218.41	170.282	257.253	199.667	134.09	115.729	138.463	160.37	144.333	173.815	143.819	133.832
3.47_262.2376m/z	262.238	3.46562	pos	omega-hydroxy myristic acid	LMFA01050044	Lipids and lipid-like molecules	Fatty Acyls	Fatty Acids and Conjugates	M+NH4	C14H28O3	46.4	33.6	-0.341925	1322.74	1275.07	1185.22	1264.82	1233.81	1259.56	1287.37	1251.51	4428.58	363.424	1441.58	473.155	389.104	123.861	844.231	731.598	2668.95	6492.85	1977.48	816.553	2138.88	2133.79	338.195	2823.81	1739.4	4120.11	1063.18	195.42	373.109	386.601	975.84	721.09
4.39_321.1698m/z	321.17	4.38975	pos	18-carboxy dinor Leukotriene B4	45639	Lipids and lipid-like molecules	Fatty Acyls	Fatty acids and conjugates	M+H-H2O	C18H26O6	46.4	40.9	0.564744	53.5685	54.3917	49.8381	56.0333	51.2034	46.3605	44.3689	51.3137	37.0143	94.3637	44.4992	15.0844	31.6857	134.173	72.6175	109.88	71.3065	75.6604	71.8248	54.004	46.2364	40.4935	61.586	33.0634	36.3927	22.637	16.0285	57.8871	30.0284	62.8081	62.1029	25.5075
4.84_367.1169m/z	367.117	4.839	pos	S-Adenosylhomocysteine	HMDB0000939	Nucleosides, nucleotides, and analogues	5'-deoxyribonucleosides	5'-deoxy-5'-thionucleosides	M+H-H2O	C14H20N6O5S	46.4	47.6	-3.68999	29.6635	26.806	17.5967	19.9383	28.2433	37.8118	24.3521	16.1985	20.4566	2.20568e-08	2.20568e-08	2.20568e-08	2.20568e-08	94.3583	2.20568e-08	10.6235	9.74804	21.2695	15.5925	51.9141	2.20568e-08	46.2469	2.20568e-08	37.6865	13.6646	2.20568e-08	2.20568e-08	30.5866	31.5098	27.4588	24.5741	2.20568e-08
4.93_291.1955m/z	291.196	4.93005	pos	Ecklonialactone A	65409	Unclassified	Unclassified	Unclassified	M+H	C18H26O3	46.4	45.8	0.266944	308.154	310.591	267.475	265.284	284.875	279.764	319.921	301.717	335.131	201.763	248.379	189.646	143.47	115.816	397.053	351.156	517.617	377.287	501.669	1221.86	184.334	227.895	262.291	364.77	132.99	241.367	529.752	215.644	206.243	253.994	154.889	859.639
5.34_327.2168m/z	327.217	5.34013	neg	12S-hydroxy-16-heptadecynoic acid	LMFA01050146	Lipids and lipid-like molecules	Fatty Acyls	Fatty Acids and Conjugates	M+FA-H	C17H30O3	46.4	45.1	-3.04773	1240.86	1173.24	1292.42	1171.39	1186.61	1248.03	1383.03	1328.84	1586.02	659.041	783.503	2461.45	1031.21	921.37	3069.7	3493.69	3365.8	3228.33	2979.38	3767.51	1025.79	855.402	1279.5	906.825	600.945	955.503	1233.95	795.75	840.807	808.264	506.185	1448.48
5.44_410.3252m/z	410.325	5.44153	pos	Avideoxycholic acid	LMST04010447	Lipids and lipid-like molecules	Sterol Lipids	Bile acids and derivatives	M+NH4	C24H40O4	46.4	48.8	-3.34059	3541.75	3504.58	3419.81	3490.98	3538.7	3520.49	3520.91	3589.09	2406.94	3104.52	4331.66	3866.02	4411.66	4935.53	2819.73	2586.6	2363.95	2508.2	2937.24	3554.72	6952.88	5309.89	5454.27	5431.95	5660.12	3595.24	3080.76	4738.62	3567.49	4058.53	5492.56	2958.71
5.62_405.2636m/z	405.264	5.61968	pos	7a,12a-Dihydroxy-3-oxo-4-cholenoic acid	5436	Lipids and lipid-like molecules	Steroids and steroid derivatives	Bile acids, alcohols and derivatives	M+H	C24H36O5	46.4	40.6	0.156275	1956.17	1897.87	1999.66	1861.08	1888.59	1666.91	1792.82	1774.17	3374.15	1301.63	2716.01	701.703	1361.33	1467.48	1139.64	1222.77	1070.81	1195.8	1809.07	4021.01	912.472	1688.11	1230.25	1457.37	2354.93	1988.63	2768.99	3053.81	3678.65	3381.42	3741.16	3399.16
0.63_322.0895n	321.082	0.626033	neg	Lepidimoic acid	HMDB0041096	Organooxygen compounds	Carbohydrates and carbohydrate conjugates	Sugar acids and derivatives	M-H, 2M-H	C12H18O10	46.3	44.8	-1.60431	825.894	772.191	754.563	892.143	835.756	729.927	758.008	802.135	809.775	718.504	808.317	789.565	889.379	694.104	904.354	1009.9	1107.84	964.609	880.065	708.223	765.792	707.781	621.103	586.412	785.588	582.924	818.372	696.345	754.304	636.311	639.998	656.773
2.26_220.0613m/z	220.061	2.25812	neg	5-Hydroxyindoleacetaldehyde	HMDB0004073	Organoheterocyclic compounds	Indoles and derivatives	Hydroxyindoles	M+FA-H	C10H9NO2	46.3	39.6	-1.14502	74.8569	77.906	71.4667	64.3978	69.1849	68.0386	76.8072	76.3914	118.53	77.8288	76.7973	17.63	19.2855	50.9975	222.383	147.2	208.149	183.04	155.419	126.68	48.758	64.9464	38.2643	79.7008	82.5919	73.9383	30.7752	42.4897	52.614	33.5697	36.829	39.4932
2.73_149.0590m/z	149.059	2.72933	pos	3-Phenoxypropionic acid	HMDB0002229	Benzenoids	Benzene and substituted derivatives	3-phenoxypropionic acids	M+H-H2O	C9H10O3	46.3	38.8	-4.04775	284.552	258.942	297.71	290.421	305.532	288.99	292.305	273.117	538.633	431.084	101.485	4.9653	36.1369	30.5312	829.278	609.087	651.699	637.046	550.42	541.121	116.263	339.329	396.549	451.696	312.829	389.369	24.9732	116.855	295.091	170.146	62.563	37.9017
2.86_195.0661m/z	195.066	2.85925	neg	Methyl phenylacetate	HMDB0032617	Benzenoids	Benzene and substituted derivatives	Phenylacetic acid derivatives	M+FA-H	C9H10O2	46.3	42.5	-1.00843	6.77692	9.52459	9.80842	10.2879	11.7094	13.2654	11.3787	9.90237	14.6263	30.6852	2.20568e-08	2.20568e-08	2.20568e-08	2.20568e-08	4.25203	97.147	66.1096	4.44044	41.49	76.9908	2.20568e-08	8.34827	2.20568e-08	7.9222	2.20568e-08	2.20568e-08	2.20568e-08	2.08451	21.9668	2.2313	2.20568e-08	2.20568e-08
7.05_317.2117m/z	317.212	7.05255	neg	15d-PGA1	36218	Unclassified	Unclassified	Unclassified	M-H	C20H30O3	46.3	43	-1.56574	444.993	492.52	486.09	429.245	441.758	466.349	599.153	566.422	433.771	717.498	521.716	294.327	427.48	546.352	600.281	666.719	505.154	601.021	715.464	1197.4	320.659	454.241	428.228	718.924	463.987	415.58	296.074	329.05	339.19	307.846	421.757	368.63
1.33_158.0821m/z	158.082	1.333	neg	Acetyl-DL-Valine	73550	Unclassified	Unclassified	Unclassified	M-H	C7H13NO3	46.2	40.5	-0.950646	86.5998	55.9817	64.3279	43.3967	68.3796	54.5446	64.1066	80.8015	45.891	84.0786	36.2536	6.94331	9.70204	77.0328	69.7195	101.29	90.3321	95.2392	80.4987	103.347	62.5514	90.6826	80.4807	52.5548	69.7673	88.5468	52.69	59.4586	84.702	60.2278	59.5179	40.4439
1.35_183.0299m/z	183.03	1.34865	neg	2-Methoxy-1,4-benzoquinone	HMDB0032576	Organic oxygen compounds	Organooxygen compounds	Carbonyl compounds	M+FA-H	C7H6O3	46.2	37.8	-0.247806	23.5824	13.6146	11.7712	21.9184	13.3346	21.5198	15.3181	18.0038	315.57	26.5473	245.953	2.44682	2.6059	2.20568e-08	52.7254	15.7201	44.8658	15.0416	21.3922	2.20568e-08	2.20568e-08	11.9894	2.20568e-08	2.20568e-08	2.20568e-08	71.9364	2.20568e-08	2.20568e-08	51.5346	2.20568e-08	2.20568e-08	2.20568e-08
1.39_184.0967m/z	184.097	1.38607	pos	Methylnoradrenaline	1217	Benzenoids	Benzene and substituted derivatives	Phenylpropanes	M+H	C9H13NO3	46.2	41.7	-0.725937	205.137	233.184	207.485	204.956	205.169	201.836	219.536	231.157	242.581	229.352	177.166	302.173	317.97	347.127	321.267	309.459	387.594	282.662	290.204	243.999	310.099	258.531	392.35	241.182	195.31	241.662	193.193	172.662	176.209	191.532	157.004	180.666
2.06_203.0924m/z	203.092	2.05945	neg	2-n-Propyl-4-oxopentanoic acid	HMDB0060683	Organic acids and derivatives	Keto acids and derivatives	Gamma-keto acids and derivatives	M+FA-H	C8H14O3	46.2	40.7	-0.634486	72.2102	97.2546	67.4802	64.7467	77.618	68.0471	56.4908	76.7544	49.4273	54.4213	73.5531	13.583	43.4796	70.5699	133.088	139.127	113.926	105.43	115.535	124.292	35.3055	49.7436	46.3518	64.5894	28.2268	58.4475	43.0774	43.8341	66.5169	40.872	53.9646	104.438
2.71_432.1061n	450.155	2.713	pos	Genistin	45735	Phenylpropanoids and polyketides	Isoflavonoids	Isoflavonoid O-glycosides	M+H, M+NH4	C21H20O10	46.2	42.6	0.963817	99.2949	87.1888	113.684	109.727	115.902	112.88	115.37	99.6838	180.411	188.638	39.496	36.3997	15.6822	110.956	575.151	587.534	625.786	476.413	457.643	456.517	33.672	86.2407	35.8973	193.581	80.7731	66.0534	11.8515	22.0657	108.971	23.832	30.8848	0.0417328
3.25_206.0818m/z	206.082	3.25163	pos	3-Indolehydracrylic acid	HMDB0059765	Organoheterocyclic compounds	Indoles and derivatives	Indolyl carboxylic acids and derivatives	M+H	C11H11NO3	46.2	47.1	3.12186	25.4895	32.8661	26.7827	35.0844	31.4252	33.2406	38.8027	34.8051	38.9462	68.2139	49.0354	20.1412	10.8903	41.5116	55.1476	73.3692	70.5702	74.3767	55.6423	32.2015	38.1197	33.4014	37.5954	27.6765	39.9272	42.5518	24.3429	18.9594	32.5105	20.5232	25.2186	19.3376
3.76_363.1442m/z	363.144	3.7642	neg	(S,E)-Zearalenone	HMDB0031752	Phenylpropanoids and polyketides	Macrolides and analogues	Zearalenones	M+FA-H	C18H22O5	46.2	36.7	-2.28034	3740.09	3592.82	3693.98	3705.09	3563.82	3411.65	3503.28	3538.74	3585.27	3897.1	4567.73	3996.93	3954.77	3830.97	4376.05	4489.39	4871.24	4318.54	4474.74	4789.69	3518.93	3173.77	3328.3	3387.07	3066.03	3250.05	4194.73	3027.71	3019.46	3134.95	3264.63	4093.91
4.38_301.2015m/z	301.201	4.37952	neg	xi-7-Hydroxyhexadecanedioic acid	HMDB0037830	Lipids and lipid-like molecules	Fatty Acyls	Fatty acids and conjugates	M-H	C16H30O5	46.2	36.2	-1.97561	2387.12	2241.33	2380.11	2283.94	2275.73	2239.61	2377.87	2365.15	1001.93	1223.33	2982.46	6813.92	3311.94	3864.23	3774.44	2821.89	3280.51	3570.41	3128.24	1566.98	2104.92	1372.97	1400.18	1341.79	1318.78	1710.42	3748.63	2175.56	1663.05	2370.09	2248.92	3378.11
5.77_244.1667n	227.163	5.76952	pos	2-methyl-dodecanedioic acid	LMFA01170010	Lipids and lipid-like molecules	Fatty Acyls	Fatty Acids and Conjugates	M+H-H2O, M+H	C13H24O4	46.2	43.5	-3.16379	172.801	185.317	157.155	190.528	196.21	176.174	172.736	176.75	217.736	14.5827	48.1401	1002.61	2451.69	258.962	33.318	14.854	6.85525	25.1167	33.7782	2.20568e-08	247.45	108.732	119.61	69.4094	86.0722	2.20568e-08	69.5641	258.663	72.1949	192.254	390.436	76.7096
6.99_303.2312m/z	303.231	6.99412	pos	Kempene 1	53700	Unclassified	Unclassified	Unclassified	M+H	C20H30O2	46.2	44.4	-2.2318	505.547	616.531	722.961	622.328	769.575	684.743	676.75	643.236	533.443	744.096	292.302	181.466	303.004	279.736	481.434	1331.17	773.36	521.453	1204.29	3854.31	420.239	760.842	573.271	439.713	337.121	388.549	358.215	309.784	427.198	434.87	320.03	440.291
7.01_365.2676m/z	365.268	7.00878	pos	Methyl 10-gingerol	263547	Unclassified	Unclassified	Unclassified	M+H	C22H36O4	46.2	38.7	-2.86347	202.584	219.614	315.182	322.42	321.483	274.533	268.395	293.318	301.735	358.949	374.326	303.224	239.86	369.8	472.567	366.071	438.753	419.535	408.079	443.104	334.864	333.053	334.712	373.192	342.966	436.569	251.602	305.273	290.414	348.847	274.747	304.06
0.43_192.1376m/z	192.138	0.4261	pos	(R)-11,12,13-Trinor-1(5),6,9-guaiatrien-8-one	HMDB0039153	Hydrocarbon derivatives	Tropones	Unclassified	M+NH4	C12H14O	46.1	42.5	-4.02605	142.612	163.654	146.509	132.674	129.822	120.091	121.019	114.167	137.107	149.544	108.127	126.452	125.091	167.565	163.487	147.906	160.892	166.015	153.571	151.388	127.614	144.536	119.28	152.901	132.11	137.266	166.008	145.008	155.94	146.357	178.711	146.861
1.09_200.1281m/z	200.128	1.08573	pos	N-hexanoyl-L-Homoserine lactone	45094	Unclassified	Unclassified	Unclassified	M+H	C10H17NO3	46.1	41.7	-0.112924	675.821	685.113	643.414	656.585	623.136	660.942	625.002	580.561	598.05	406.398	317.556	531.058	495.692	664.134	637.791	552.554	599.346	578.971	722.959	991.156	730.089	651.926	372.784	889.632	641.646	549.721	1109.81	580.977	618.669	609.599	855.412	995.244
1.81_196.0601m/z	196.06	1.81453	pos	4,7-Dihydroxy-2H-1-benzopyran-2-one	HMDB0032951	Phenylpropanoids and polyketides	Coumarins and derivatives	Hydroxycoumarins	M+NH4	C9H6O4	46.1	42.9	-2.09942	26.8228	15.4795	34.3759	20.349	28.328	18.1077	13.4382	27.8775	15.2024	22.7503	26.0175	22.9856	21.9321	27.1875	49.6609	33.4267	14.54	26.5398	26.619	20.8884	29.42	25.4004	19.759	55.3651	23.19	15.6294	31.9712	26.4037	29.5486	30.8798	71.8436	24.6053
2.47_365.2326m/z	365.233	2.467	pos	Tetrahydrocortisone	1915	Lipids and lipid-like molecules	Steroids and steroid derivatives	Hydroxysteroids	M+H	C21H32O5	46.1	45.7	0.899915	24056.1	23699.6	23340.9	23109.1	23024.5	23055.8	23461.5	22508.5	16213.6	15581.1	24649.3	19361.1	32977.1	19621	18015.9	15606.8	16018.7	16819.6	17672.9	20392.6	28939.5	29432	30501.4	31844.8	27705	39557.4	45055.8	30118.2	27352.2	31644.5	34730.1	46435.3
2.49_165.0556m/z	165.056	2.49343	neg	Lentialexin	HMDB0038997	Lipids and lipid-like molecules	Fatty Acyls	Fatty alcohols	M+FA-H	C8H8O	46.1	34.5	-0.573189	130.031	124.562	123.665	133.704	137.896	156.075	139.245	131.247	359.408	147.253	25.3872	1.98269	7.3384	8.08819	518.349	335.254	410.629	533.785	357.264	335.468	50.2687	191.651	135.152	239.221	181.395	79.66	2.20568e-08	70.7924	263.66	49.5456	14.0873	5.71123
2.83_327.0871m/z	327.087	2.82832	pos	Cuneatin methyl ether	43810	Unclassified	Unclassified	Unclassified	M+H	C18H14O6	46.1	49	2.36443	51.5025	42.1023	51.0114	49.297	48.082	35.8959	43.4481	44.0577	76.4277	39.9776	64.3767	95.4822	101.043	96.3111	0.385028	2.20568e-08	2.20568e-08	2.20568e-08	16.7822	29.3349	65.3256	50.2863	61.4207	57.5843	47.1317	33.9186	61.6653	61.5832	25.5407	50.3675	46.035	59.2
3.04_180.1018m/z	180.102	3.04348	pos	2,4-octadienoylglycine	HMDB0094787	Organic acids and derivatives	Carboxylic acids and derivatives	Amino acids, peptides, and analogues	M+H-H2O	C10H15NO3	46.1	41.6	-0.527954	106.815	86.1047	95.9854	89.7611	112.079	99.17	97.2651	105.967	65.9298	42.1584	39.4675	117.411	299.606	144.02	71.3258	60.1537	47.1445	91.6461	75.3737	54.7353	239.343	162.725	191.6	137.623	154.622	83.8153	186.79	193.457	169.309	150.968	216.434	100.643
4.36_243.1017m/z	243.102	4.35842	pos	(±)-Equol	45445	Unclassified	Unclassified	Unclassified	M+H	C15H14O3	46.1	40.1	0.330461	96.3375	96.8078	117.409	106.962	95.5193	78.0466	76.7237	75.8772	101.456	65.7682	139.551	83.9806	60.4665	99.5354	285.727	203.856	199.124	242.342	218.726	229.213	7.68975	37.9759	3.9654	36.1262	66.2455	88.5323	117.752	92.796	82.0138	83.0722	102.738	100.707
4.95_193.0870m/z	193.087	4.94932	neg	Cuminaldehyde	HMDB0002214	Lipids and lipid-like molecules	Prenol lipids	Monoterpenoids	M+FA-H	C10H12O	46.1	41.1	-0.0436919	91.4512	53.4718	86.5187	95.4952	58.5671	64.1938	112.361	75.7489	81.4718	60.2946	95.9603	78.2209	62.9704	138.354	73.7086	73.1568	118.362	71.5233	73.3645	55.9907	87.0043	68.3059	33.4544	70.3341	98.45	107.832	79.7631	59.4392	107.712	52.3839	88.4301	70.7185
6.50_314.1881n	315.195	6.49713	pos	4-oxo-Retinoic acid	HMDB0006285	Lipids and lipid-like molecules	Prenol lipids	Retinoids	M+H, 2M+NH4, M+NH4	C20H26O3	46.1	36.8	-0.198574	678.794	759.857	834.741	791.9	762.274	791.322	837.691	840.068	1078.86	949.413	1194.53	659.928	1016.99	644.513	2241.55	1273.84	1032.4	938.96	1009.39	206.012	698.386	830.217	1053.63	484.992	1119.6	1121.03	1073.67	1383.21	662.759	1376.06	758.671	593.984
0.82_243.0618m/z	243.062	0.821683	neg	Uridine	90	Nucleosides, nucleotides, and analogues	Pyrimidine nucleosides	Unclassified	M-H	C9H12N2O6	46	41.2	-1.97676	239.314	270.317	263.607	261.67	234.716	241.143	226.5	235.778	103.935	166.284	332.394	332.114	443.293	268.145	256.662	207.079	229.086	257.371	213.349	124.014	202.128	170.246	217.321	136.022	215.361	162.107	489.089	157.554	141.643	187.234	235.183	563.387
0.89_228.0744n	227.067	0.887683	neg	2'-Deoxyuridine	91	Nucleosides, nucleotides, and analogues	Pyrimidine nucleosides	Pyrimidine 2'-deoxyribonucleosides	M-H, M+FA-H	C9H12N2O5	46	39.1	-1.00217	1851.58	1944.36	1688.53	1816.89	1786.8	1774.04	1747.09	1740.23	1315.04	2232.21	2438.2	1720.85	2223.21	2325.17	1809.8	2234.59	2019.14	1702.21	1852.17	1351.14	2452.82	1934.16	2319.71	1256.89	2725.1	1977.76	2712.93	1792.01	2094.75	1754.64	1874.23	2058.18
1.92_176.0353m/z	176.035	1.9198	neg	Dopaquinone	HMDB0001229	Organic acids and derivatives	Carboxylic acids and derivatives	Amino acids, peptides, and analogues	M-H2O-H	C9H9NO4	46	37.2	-0.308619	59.5801	50.586	46.064	47.4365	42.0769	38.2134	31.6623	38.377	67.9855	26.6728	34.1827	46.2509	55.7741	33.0371	60.5417	56.8645	55.3083	63.7891	56.7623	45.9203	58.7629	46.2932	34.9221	51.3348	47.3107	35.6838	58.9324	100.316	60.0684	66.2127	63.5942	56.1322
2.51_195.0296m/z	195.03	2.5096	neg	HAEMATOMMIC ACID	44619	Unclassified	Unclassified	Unclassified	M-H	C9H8O5	46	42.2	-1.31911	13.8148	4.70441	14.0988	12.1465	8.26529	11.6864	13.8611	10.9434	6.14883	5.41212	17.3878	23.932	38.3881	11.6117	4.44928	2.20568e-08	3.26445	2.20568e-08	5.83146	3.67594	13.7585	6.93043	4.02011	11.6895	9.07328	3.04111	15.4923	10.2609	10.3495	4.57119	7.67889	22.7977
2.62_173.0819m/z	173.082	2.6196	neg	Cyclohexanecarboxylic acid	HMDB0031342	Organic acids and derivatives	Carboxylic acids and derivatives	Carboxylic acids	M+FA-H	C7H12O2	46	30.8	-0.452768	1120.08	1150.84	1023.94	1045.21	1111.63	1152.84	1197.01	1111.29	1076.91	991.012	1204.72	1532.2	1290.04	1396.32	1185.03	1198.85	1071.09	1250.14	1212.69	1514.7	1019.36	1172.63	884.358	1552.87	1444.81	1357.66	1244.99	1066	929.629	1029.87	1037.8	1160.53
3.80_348.1945n	349.202	3.79912	pos	Gibberellin A14	41227	Unclassified	Unclassified	Unclassified	M+H-H2O, M+H	C20H28O5	46	45.1	2.23338	1136.94	1198.21	1150.42	1038.11	1031.87	1123.46	1008.14	1182.02	986.836	913.123	1356.2	1703.8	1830.62	1485.7	621.09	623.058	602.609	841.139	867.779	1219.43	1663.5	1424.17	1751.56	1324.96	1091.69	1584.71	1568.37	1331.21	1203.83	1488.24	1416.24	1216.61
3.94_194.1301n	195.138	3.9441	pos	(±)-Myrtenyl acetate	90464	Lipids and lipid-like molecules	Prenol lipids	Monoterpenoids	M+H-H2O, M+H	C12H18O2	46	41.1	-2.87491	169.577	180.495	191.226	176.349	166.617	162.711	167.722	165.275	129.222	288.77	199.362	100.496	118.74	388.389	183.817	202.907	172.33	201.61	194.752	155.275	204.893	176.758	182.509	180.805	192.533	192.851	314.635	175.771	179.181	219.155	325.051	460.29
6.31_456.3232n	457.33	6.30515	pos	Norselic acid B	LMST01040191	Lipids and lipid-like molecules	Sterol Lipids	Sterols	M+H, M+NH4, M+H-H2O	C29H44O4	46	36.1	-1.7726	15404.9	16920.7	16987.7	16729.7	17061.7	16442.1	16125	16889.7	11899	13112.7	4901.94	23162.8	21199.6	16168	4984.66	4594.54	4946.09	4872.92	6644.88	4151.09	31097.3	27416.9	23727.7	23658.3	37668.2	15945.6	6545.3	26559.6	27695.7	26112.9	32949.5	5720.2
7.02_305.2467m/z	305.247	7.02345	pos	Arachidonic Acid (peroxide free)	193	Lipids and lipid-like molecules	Fatty Acyls	Fatty acids and conjugates	M+H	C20H32O2	46	46.5	-2.74819	268.312	359.72	431.566	342.961	408.999	403.014	405.285	390.706	246.176	356.321	377.86	296.312	336.425	394.356	476.972	589.335	508.962	460.335	604.808	1199.56	501.247	408.547	474.405	366.461	451.628	375.865	366.331	279.256	303.993	349.426	276.229	440.643
0.80_134.0214n	133.014	0.804517	neg	D-(+)-Malic acid	63096	Unclassified	Unclassified	Unclassified	M-H2O-H, M-H	C4H6O5	45.9	34.5	-1.13014	170.345	188.124	178.275	173.124	169.834	190.36	177.857	182.041	133.11	106.153	128.73	62.0691	69.4642	104.004	187.679	143.733	160.495	118.23	170.451	294.86	202.324	412.487	74.3211	322.831	279.518	123.3	156.283	144.167	127.23	105.98	268.816	111.117
1.15_173.1049n	196.097	1.1479	pos	Hexanoylglycine	HMDB0000701	Organic acids and derivatives	Carboxylic acids and derivatives	Amino acids, peptides, and analogues	M+H-H2O, M+Na	C8H15NO3	45.9	37.3	-1.42677	1053.09	1028.06	1004.68	1033.3	983.599	994.016	1046.45	1000.14	1038.7	1106.16	1282.65	1129.33	1107.79	1579.15	1160.01	1281.61	1255.69	1314.94	1266.17	1675.06	1259.87	1286.71	1569.27	1524.17	1277.01	1196.41	679.614	799.721	813.452	883.014	676.453	680.196
1.15_202.0721m/z	202.072	1.14683	neg	N-Acetylgalactosamine	HMDB0000212	Organic oxygen compounds	Organooxygen compounds	Carbohydrates and carbohydrate conjugates	M-H2O-H	C8H15NO6	45.9	36.7	0.214741	261.902	254.442	209.439	194.511	224.645	234.538	227.727	224.927	265.597	115.876	160.917	241.547	324.683	288.758	479.425	490.905	450.611	425.099	448.066	582.496	135.899	167.469	96.5024	145.626	193.247	80.8814	280.335	135.917	232.267	119.416	194.489	253.301
1.46_154.0511m/z	154.051	1.46382	neg	1-Methyl-2-pyrrolecarboxaldehyde	HMDB0040582	Organic oxygen compounds	Organooxygen compounds	Carbonyl compounds	M+FA-H	C6H7NO	45.9	37.7	1.08768	18.6335	14.9185	20.3979	11.5909	16.9688	18.1105	20.828	16.1278	18.4236	23.3015	15.8738	23.1224	14.7076	15.7584	24.168	26.3352	24.2381	23.2313	19.2754	8.07643	15.3688	16.1667	14.1902	16.8829	22.2687	12.2654	11.2673	20.9994	22.0927	19.7221	16.0183	13.7451
2.14_121.0292m/z	121.029	2.14362	neg	Benzoic acid	HMDB0001870	Benzenoids	Benzene and substituted derivatives	Benzoic acids and derivatives	M-H	C7H6O2	45.9	40	-2.35513	71.8864	90.7412	58.5535	36.7881	57.9203	68.8353	40.2864	30.8927	37.0633	23.4855	35.5959	52.0998	49.8875	196.122	108.142	56.1577	66.8674	37.3768	74.208	88.8462	28.6296	51.8989	44.3434	58.2064	26.3714	32.6475	100.815	40.3246	91.2214	32.9864	26.8284	72.0413
3.25_223.0975m/z	223.097	3.2479	neg	5-Phenylvaleric acid	HMDB0002043	Lipids and lipid-like molecules	Fatty Acyls	Fatty acids and conjugates	M+FA-H	C11H14O2	45.9	39	-0.698267	52.0963	57.0643	56.7213	41.967	70.0342	84.2046	57.0205	64.6221	68.4915	17.0166	98.5514	5.74921	69.7943	33.4723	2.20568e-08	2.20568e-08	2.20568e-08	2.20568e-08	2.20568e-08	2.20568e-08	62.7666	61.5381	41.5989	86.613	122.197	48.1442	2.20568e-08	66.3731	43.5309	64.8455	61.201	2.20568e-08
3.55_257.0808m/z	257.081	3.54695	pos	Dihydrodaidzein	HMDB0005760	Phenylpropanoids and polyketides	Isoflavonoids	Isoflavans	M+H	C15H12O4	45.9	35.2	-0.321481	234.523	246.087	233.161	190.807	178.46	213.268	251.841	203.853	129.993	73.1338	33.403	49.6788	23.7444	65.2237	245.383	104.722	128.292	192.053	403.181	1716.38	10.0157	160.347	29.0633	210.937	125.078	24.909	344.236	77.9679	162.266	92.782	85.2658	403.304
4.66_515.3023m/z	515.302	4.66417	neg	Adynerin	73553	Unclassified	Unclassified	Unclassified	M-H	C30H44O7	45.9	41.4	1.68946	26138.2	26398	26732.1	26391.6	27146.2	26226.4	25855.4	25659.8	26157	16512	25064	11239.2	12650.6	14691.5	15157.8	14637.5	15033.3	14370.4	18983.5	36070.8	33510.8	52715	48507.5	45060.1	35222.5	27272.5	14300.6	17617.1	22840.9	18646.4	19356.5	15663.6
4.86_350.2447n	349.237	4.85998	neg	5-cis Carbaprostacyclin	45623	Unclassified	Unclassified	Unclassified	M-H, 2M-H, M+FA-H	C21H34O4	45.9	37.2	-2.95745	33161.7	33250	32223.3	32492.9	31889.4	32826.5	32591.7	32734.4	37277.4	51226.8	44025.8	35089.8	68646.3	74874	44104.7	34550.1	32809.6	39571.2	37983.7	34913.6	35357.4	28562.8	22014.5	20735.8	34471.1	48847.9	44161.8	25429	21599.1	25162.9	31179.1	38947.6
7.54_296.2346n	295.227	7.54252	neg	13(S)-HODE	45667	Lipids and lipid-like molecules	Fatty Acyls	Lineolic acids and derivatives	M-H, 2M-H, M+FA-H, M-H2O-H	C18H32O3	45.9	34.5	-1.87074	22592.2	23618	23465.6	23003.9	23988.4	24178.4	24244.7	25892.4	39670	38674.7	23043.4	8617.27	6060.18	27232.1	35190	38487.2	39909.9	35622.8	34590.5	44572.5	25959.6	28392.2	32575.4	36170.6	21157.7	29814.3	10084.9	17954.2	26174.8	22641	11497.3	9734.64
2.55_151.1113m/z	151.111	2.54917	pos	Carvacrol	41096	Lipids and lipid-like molecules	Prenol lipids	Monoterpenoids	M+H	C10H14O	45.8	40.3	-2.91476	81.052	110.452	75.9479	83.3913	76.3511	91.547	82.7203	76.7958	87.6059	119.843	117.841	78.0142	100.511	86.467	117.118	113.785	116.849	113.86	116.264	137.932	90.7066	84.0548	102.08	103.088	88.6745	67.9806	112.365	82.6919	78.5632	87.0531	96.1296	93.1416
3.28_309.2057m/z	309.206	3.28463	pos	16-D1t-PhytoP	LMFA02030035	Lipids and lipid-like molecules	Fatty Acyls	Octadecanoids	M+H-H2O	C18H30O5	45.8	34.3	-1.01797	5951.02	5899.69	5514.13	6080.06	5612.62	5869.68	5928.99	5784.41	7048.78	6031.57	6891.31	5709.84	5515.55	6672.47	7043.62	7178.74	7244.23	7266.3	6752.62	6837.85	6325.36	6231.52	7528.25	6838.26	5967.74	6036.47	6665.57	6166.61	6021.86	6531.69	5801.46	6753.4
4.02_251.1286m/z	251.129	4.02087	neg	7-phenyl heptanoic acid	LMFA01140063	Lipids and lipid-like molecules	Fatty Acyls	Fatty Acids and Conjugates	M+FA-H	C13H18O2	45.8	38	-1.51343	294.503	271.479	288.158	280.934	288.355	301.37	293.015	306.394	359.61	232.279	351.897	67.7482	529.474	343.61	239.2	183.775	174.047	197.203	196.866	55.4812	221.61	223.95	206.744	298.813	236.743	360.395	534.082	471.7	346.476	475.169	600.422	565.105
4.53_395.2900m/z	395.29	4.52573	pos	15-HETE-Gly	LMFA08020143	Lipids and lipid-like molecules	Fatty Acyls	Fatty amides	M+NH4	C22H35NO4	45.8	49.5	-1.20889	4564.13	4682.83	4592.62	4717.18	4520.42	4447.28	4573.97	4426.58	5329.74	3595.03	4040.39	4401.41	3821.46	4972.08	4515.8	4405.8	4326.27	4323.77	4480.69	4441.25	3658.57	3876.58	4369.85	4053.04	3955.27	2836.85	4726.53	4630.3	4472.58	4170.96	6091.09	4780.04
5.65_359.2230m/z	359.223	5.65035	pos	Resolvin D1	36430	Lipids and lipid-like molecules	Fatty Acyls	Fatty acids and conjugates	M+H-H2O	C22H32O5	45.8	50	3.37285	64.7835	44.6886	33.2394	40.7512	60.842	61.5098	29.8331	36.6214	59.4691	37.0045	29.8997	52.853	63.8839	3.28669	90.7982	84.2273	112.22	72.375	83.593	110.187	40.7953	43.8174	69.4608	74.5564	35.5055	12.9543	70.257	64.1246	54.7686	43.8709	38.5639	78.3381
7.01_285.2208m/z	285.221	7.00878	pos	All-Trans-3,4-Didehydro Retinol	41504	Unclassified	Unclassified	Unclassified	M+H	C20H28O	45.8	41.9	-1.74953	13.1605	29.4811	25.5747	32.5487	28.4419	33.7707	21.6856	29.3561	19.4643	47.5585	15.2872	3.33784	21.3652	11.7079	18.7481	75.1201	35.2972	16.5143	68.701	256.663	4.02296	36.5126	15.033	6.4404	13.6045	11.7868	18.6536	7.72622	16.0831	13.6414	12.3555	16.9973
7.39_222.0885n	205.085	7.38543	pos	Monoisobutyl phthalic acid	58086	Benzenoids	Benzene and substituted derivatives	Benzoic acids and derivatives	M+H-H2O, M+H	C12H14O4	45.8	38	-3.23111	3538.42	3683.1	3993.48	3712.44	3765.77	3720.85	3746.09	3761.89	4322.78	4263.29	4059.9	3936.6	5198.25	6227.4	4960.18	4558.56	5021.71	4942.82	4753.14	4458.36	4208.35	4795.95	4099.33	4957.09	4091.13	5543.94	4551.85	5017.11	4710.01	4086.91	5542.61	4400.06
7.47_454.3077n	455.315	7.4716	pos	26,26,26-trifluoro-25-hydroxyvitamin D3 / 26,26,26-trifluoro-25-hydroxycholecalciferol	42070	Unclassified	Unclassified	Unclassified	M+H, M+NH4, M+H-H2O	C27H41F3O2	45.8	40.8	4.1068	759.382	1017.3	1308.43	1210.17	1362.56	1447.12	1339.84	1253.9	1834.86	1926.59	1109.29	1794.73	1901.05	2029.19	755.511	679.552	675.845	709.351	733.294	530.177	1476.37	1571.24	1976.04	671.592	1697.37	2429.13	1264.36	1454.85	2287.21	1901.09	1561.21	1047.58
8.09_333.2424m/z	333.242	8.0879	pos	Oxymetholone	43293	Unclassified	Unclassified	Unclassified	M+H	C21H32O3	45.8	42.4	-0.0152191	3.97379	10.8015	21.069	17.4867	23.1666	20.7105	23.9003	19.2624	14.0338	12.694	4.50941	32.8934	85.2593	22.9609	2.37339	2.20568e-08	2.20568e-08	2.20568e-08	5.94229	8.6471	2.98237	12.2768	5.0365	32.6654	9.56061	8.28906	23.6934	19.6364	6.389	15.3358	3.51094	48.7994
1.28_229.1541m/z	229.154	1.27757	pos	Leucylproline	HMDB0011175	Organic acids and derivatives	Carboxylic acids and derivatives	Amino acids, peptides, and analogues	M+H	C11H20N2O3	45.7	35	-2.4851	564.045	571.358	573.149	605.722	530.157	559.507	641.02	549.366	745.63	715.574	690.791	840.074	953.559	724.219	568.203	680.173	703.307	693.129	587.553	357.887	634.526	521.759	763.051	387.495	588.858	512.189	734.689	487.348	479.62	520.693	446.756	655.007
1.74_236.1161n	237.123	1.73672	pos	ALANYL-dl-PHENYLALANINE	44266	Unclassified	Unclassified	Unclassified	M+H-H2O, M+H	C12H16N2O3	45.7	35	0.00547687	420.556	452.722	420.827	403.309	396.554	422.94	435.775	441.241	406.529	528.637	369.503	233.563	257.088	241.173	836.273	329.861	358.253	737.591	559.452	652.318	272.18	433.467	267.667	546.416	244.762	638.393	465.07	554.042	942.455	456.215	381.428	334.658
2.18_242.1514n	225.148	2.17852	pos	(3S,5R,6R,7E)-3,5,6-Trihydroxy-7-megastigmen-9-one	93389	Unclassified	Unclassified	Unclassified	M+H-H2O, M+H	C13H22O4	45.7	35.4	-1.50715	466.491	483.355	475.177	468.52	456.647	453.669	471.731	461.249	397.902	272.586	379.792	515.931	577.811	462.463	379.29	274.898	268.136	369.526	411.958	737.531	675.555	572.021	770.414	684.789	509.08	428.925	570.775	622.635	508.094	612.716	530.353	574.473
2.70_244.1672n	227.164	2.6965	pos	4-methyl-dodecanedioic acid	74904	Unclassified	Unclassified	Unclassified	M+H-H2O, M+H	C13H24O4	45.7	34.2	-0.883036	300.243	302.142	312.174	299.051	279.554	307.752	334.398	339.85	323.51	284.118	328.216	361.643	355.517	381.851	380.319	341.186	317.956	334.653	325.726	330	489.312	367.726	461.463	410.171	312.918	273.321	288.082	339.932	322.451	371.177	307.774	273.521
3.42_315.0864m/z	315.086	3.41647	pos	3'-Formyl-2',4',6',beta-tetrahydroxy-5'-methylchalcone	52186	Lipids and lipid-like molecules	Polyketides	Flavonoids	M+H	C17H14O6	45.7	35.6	0.271797	332.049	347.244	348.218	328.088	325.355	321.799	323.484	325.234	467.883	397.05	445.024	384.74	420.745	487.476	414.373	328.868	388.564	412.682	310.37	121.181	217.167	246.272	226.473	209.597	376.639	232.936	398.485	373.624	316.898	373.023	324.138	424.516
3.43_182.0937n	165.09	3.43295	pos	Peperinic acid	HMDB0038181	Organoheterocyclic compounds	Benzofurans	Unclassified	M+H-H2O, M+H	C10H14O3	45.7	43.1	-3.21582	75.945	73.4836	79.4777	69.8461	90.2185	87.9127	89.3925	89.5098	106.619	65.6431	66.4722	136.996	79.5235	82.1808	130.181	80.4772	95.894	97.5038	111.528	196.213	48.5372	75.8885	54.015	101.451	119.219	88.523	107.639	70.7277	73.1544	57.9043	62.8936	78.4314
3.54_255.0659m/z	255.066	3.54188	neg	Pinocembrin	44418	Phenylpropanoids and polyketides	Flavonoids	Flavans	M-H	C15H12O4	45.7	35.1	-1.61069	308.977	301.423	269.392	283.903	270.235	305.497	276.7	273.194	195.865	99.8479	75.7935	71.9964	42.8988	85.8239	306.509	155.18	181.717	297.629	560.675	2345.77	27.2774	230.762	40.7768	260.089	192.791	52.0131	435.216	112.579	300.44	142.213	95.6762	504.719
4.46_291.1233m/z	291.123	4.45517	neg	alpha-Santonin	LMPR0103190001	Lipids and lipid-like molecules	Prenol lipids	Isoprenoids	M+FA-H	C15H18O3	45.7	37.4	-1.90336	374.343	379.516	419.654	336.596	381.385	380.498	403.267	370.414	824.352	699.769	1133.85	671.559	1049.7	570.642	760.542	554.747	677.847	832.179	721.069	1112.4	160.632	257.04	119.311	363.615	216.534	538.866	330.846	373.028	422.898	450.034	514.325	308.43
5.34_215.1653m/z	215.165	5.34013	neg	12-Hydroxydodecanoic acid	HMDB0002059	Organic acids and derivatives	Hydroxy acids and derivatives	Medium-chain hydroxy acids and derivatives	M-H	C12H24O3	45.7	41.8	0.161029	58.6828	61.3541	55.305	77.7754	43.7536	29.6825	38.8564	49.4994	40.7866	34.3973	36.8173	133.245	57.4828	93.6415	73.3883	168.435	128.765	103.368	104.044	67.0473	62.3578	46.8167	17.0061	90.5678	99.9996	10.9687	78.9741	100.448	69.0344	72.1102	17.9729	175.736
6.17_347.2564m/z	347.256	6.16817	pos	1α,22-dihydroxy-23,24,25,26,27-pentanorvitamin D3 / 1α,22-dihydroxy-23,24,25,26,27-pentanorcholecalciferol	41952	Unclassified	Unclassified	Unclassified	M+H	C22H34O3	45.7	50.7	-4.83044	308.044	246.829	276.73	266.703	290.545	257.873	265.46	359.67	312.752	442.708	271.836	194.246	257.047	299.346	602.34	559.879	406.645	458.444	445.779	388.032	273.542	304.797	252.637	357.975	264.422	500.615	441.755	206.365	349.514	185.649	212.154	344.704
6.36_261.1480m/z	261.148	6.36398	pos	1-(4-Hydroxyphenyl)-1-decene-3,5-dione	64191	Unclassified	Unclassified	Unclassified	M+H	C16H20O3	45.7	41.7	-2.10157	62.1455	86.3407	91.663	92.6528	88.5551	84.803	112.125	103.74	133.197	92.9327	211.537	96.4307	103.536	174.404	110.914	78.4188	70.4378	82.4337	93.0964	151.246	33.1876	83.6436	47.8174	151.108	132.054	107.436	188.199	133.104	121.229	141.462	180.154	152.395
7.95_419.2785m/z	419.279	7.9455	neg	Homodeoxycholic acid	LMST04070031	Lipids and lipid-like molecules	Sterol Lipids	Bile acids and derivatives	M-H	C25H40O5	45.7	37.7	-4.26563	528.891	683.785	754.213	805.204	823.243	792.588	776.814	813.562	271.405	2060	87.8128	181.791	227.774	1390.06	231.05	224.609	188.523	197.999	386.636	765.94	400.841	466.522	401.494	328.082	278.264	617.738	1321.79	779.533	1216.71	828.901	852.041	1443.38
8.04_373.2732m/z	373.273	8.0404	pos	1alpha-Hydroxy-3-oxo-5beta-cholan-24-oic Acid	LMST04010258	Lipids and lipid-like molecules	Sterol Lipids	Bile acids and derivatives	M+H-H2O	C24H38O4	45.7	40.1	-1.42191	57.6558	144.283	234.771	252.976	277.214	292.15	264.282	299.971	126.759	183.131	1004.72	140.808	152.002	160.833	223.407	193.697	120.839	231.185	242.453	444.12	121.48	277.2	141.872	156.564	358.703	535.524	264.848	120.601	182.901	188.527	135.717	327.064
0.66_160.0614m/z	160.061	0.65935	neg	Glucosamine	HMDB0001514	Organic oxygen compounds	Organooxygen compounds	Carbohydrates and carbohydrate conjugates	M-H2O-H	C6H13NO5	45.6	36.5	-0.887099	151.873	177.59	170.333	166.194	166.784	169.859	171.325	163.269	278.485	140.644	179.549	128.332	114.467	120.657	123.299	147.616	145.919	129.495	147.472	216.065	145.067	239.322	164.037	175.392	186.078	157.697	131.601	222.746	310.095	217.31	277.378	122.649
1.01_132.1014m/z	132.101	1.00892	pos	Aminocaproic acid	HMDB0001901	Lipids and lipid-like molecules	Fatty Acyls	Fatty acids and conjugates	M+H	C6H13NO2	45.6	33.4	-4.10768	20274.5	22064	20001.6	20102.2	19474.1	20840.6	21399.5	20461.9	21246.4	19172.3	20441.1	18714	14360.9	21704.9	20860	20224	20615.8	20122.1	22477.2	29272	22190.6	23655.3	18877.5	23547.2	18531.3	19877.3	27253.3	20106.4	23360.7	22774.1	24884.9	23380
1.20_132.0420n	131.035	1.19917	neg	Monoethyl malonic acid	HMDB0000576	Organic acids and derivatives	Carboxylic acids and derivatives	Dicarboxylic acids and derivatives	M-H2O-H, M-H	C5H8O4	45.6	31.1	-2.31989	992.267	980.878	923.748	935.305	929.763	971.1	926.113	967.657	598.702	614.334	909.289	706.244	686.239	1297.69	1064.84	1437.2	1276.19	969.38	1133.26	837.793	899.963	858.513	628.975	1566.91	825.198	410.365	1796.52	575.993	692.962	464.391	697.051	1817.43
1.50_170.0820m/z	170.082	1.49815	neg	N-lactoyl-Valine	HMDB0062181	Organic acids and derivatives	Carboxylic acids and derivatives	Amino acids, peptides, and analogues	M-H2O-H	C8H15NO4	45.6	39.7	-1.63698	18.1012	20.1692	20.3927	14.9347	20.7187	20.3411	21.238	20.7603	8.90337	22.9531	21.6475	18.0503	14.8363	18.6535	22.4602	23.6967	23.093	22.0198	22.9081	34.7285	17.9506	26.8861	18.5394	34.1586	42.7034	43.2588	3.53273	3.20228	2.20568e-08	1.37862	2.20568e-08	3.2936
2.65_771.2143m/z	771.214	2.64733	pos	Isovitexin 2''-O-(6'''-feruloyl)glucoside	HMDB0038042	Phenylpropanoids and polyketides	Flavonoids	Flavonoid glycosides	M+H	C37H38O18	45.6	37.7	1.5758	110.771	96.0561	110.091	111.1	117.703	109.096	87.3513	93.0994	52.1021	3.38636	2.20568e-08	5.64866	2.20568e-08	2.20568e-08	7.70979	8.71641	12.7712	3.4335	337.723	1993.71	2.20568e-08	711.379	2.20568e-08	52.5106	7.6367	5.87168	2.20568e-08	4.60702	29.3614	17.764	11.1946	2.20568e-08
3.06_233.1532m/z	233.153	3.05982	pos	Procurcumadiol	HMDB0034721	Lipids and lipid-like molecules	Prenol lipids	Sesquiterpenoids	M+H-H2O	C15H22O3	45.6	34.4	-1.51166	550.666	512.32	486.355	518.349	525.276	521.521	487.007	497.261	500.374	637.451	848.441	525.732	490.267	697.757	777.569	719.908	757.895	845.654	858.305	1357.76	478.926	483.199	560.936	1017.99	111.507	527.665	398.475	371.019	390.914	368.543	258.173	373.809
3.17_150.0908m/z	150.091	3.16963	pos	2-(2-Furanyl)-3-piperidinol	HMDB0039837	Organic nitrogen compounds	Organonitrogen compounds	Amines	M+H-H2O	C9H13NO2	45.6	36.9	-2.98058	28.8035	32.5709	23.1747	28.5295	32.4314	24.9396	22.109	32.1292	22.8879	16.3263	2.20568e-08	178.356	219.462	64.1265	115.808	52.4159	56.9681	127.648	63.3598	6.48463	3.03738	11.8993	2.20568e-08	17.7708	32.1721	12.839	2.20568e-08	2.20568e-08	2.20568e-08	2.20568e-08	2.20568e-08	2.20568e-08
3.36_261.1130m/z	261.113	3.36005	neg	Parthenin	41194	Unclassified	Unclassified	Unclassified	M-H	C15H18O4	45.6	40.5	-0.928948	85.1698	78.0567	81.6148	78.4029	71.5702	77.2204	80.7865	85.6444	58.8394	110.437	124.201	69.8611	59.9449	107.537	98.4903	125.41	113.818	104.125	117.972	173.318	70.1359	77.6198	66.8443	85.2136	81.9344	106.534	49.8147	65.7708	47.6602	64.8596	41.1307	55.4513
3.49_317.1961m/z	317.196	3.49322	neg	7(14)-Bisabolene-2,3,10,11-tetrol	HMDB0035918	Lipids and lipid-like molecules	Prenol lipids	Sesquiterpenoids	M+FA-H	C15H28O4	45.6	33.7	-3.16419	1569.15	1649.59	1571.29	1567.12	1684.21	1607.71	1580.38	1565.02	1255.74	994.812	2193.56	1764.9	1546.84	1515.45	3632.62	2998.07	2839.82	2917.7	2432.39	647.874	572.436	799.508	566.703	943.609	1318.43	934.462	2095.19	952.989	1111.56	1001.48	1007.64	1900.47
3.96_271.0608m/z	271.061	3.95937	neg	Butein	45732	Unclassified	Unclassified	Unclassified	M-H	C15H12O5	45.6	32.7	-1.33983	157.26	169.67	131.864	138.874	148.579	149.024	141.811	156.956	102.651	8.07186	15.9014	8.98424	2.20568e-08	12.1302	54.2684	41.0073	21.4321	26.6942	314.671	1739.43	2.20568e-08	444.859	2.20568e-08	173.717	70.9505	2.20568e-08	8.86774	42.6301	50.7292	26.2475	14.3781	15.0989
4.37_348.2738m/z	348.274	4.37392	pos	12,13,15-trihydroxy-9E-octadecenoic acid	LMFA01050555	Lipids and lipid-like molecules	Fatty Acyls	Fatty Acids and Conjugates	M+NH4	C18H34O5	45.6	34.7	-1.88581	2471.55	2386.89	2489.68	2431.72	2408.15	2578.56	2560.99	2503.02	2581.43	2474.8	2482.47	1214.72	1053.41	1658.33	3335.56	3426.86	4678.17	3294.16	4565.93	11269.3	1597.27	2264.74	2135.57	3639.46	1233.24	2171.55	3520.03	1684.83	1492.03	1279.7	1339.23	6166.56
5.25_318.2998m/z	318.3	5.24903	pos	17-hydroxy stearic acid	LMFA02000135	Lipids and lipid-like molecules	Fatty Acyls	Octadecanoids	M+NH4	C18H36O3	45.6	34.5	-1.47796	2510.44	2385.63	2321.17	2356.33	2146.09	2176.22	2205.61	2175.38	1661.23	331.405	579.699	622.073	368.225	500.284	618.643	552.537	1201.9	1942.24	931.244	619.498	1364.75	1255.89	363.184	1418.9	1678.25	1371.45	1447.44	432.447	463.554	528.057	1400.44	996.469
5.60_319.2268m/z	319.227	5.60468	pos	Oxymesterone	58343	Lipids and lipid-like molecules	Steroids and steroid derivatives	Androstane steroids	M+H	C20H30O3	45.6	47.5	0.220948	111.152	102.523	93.4062	85.2311	93.3039	83.1011	92.6358	122.152	85.2503	76.5064	67.1807	60.3257	76.8934	120.873	164.561	180.619	141.168	125.63	179.311	423.766	103.013	109.728	107.56	60.6344	57.2104	57.3997	148.832	81.9207	68.4207	123.185	84.245	190.613
6.41_345.2431m/z	345.243	6.40882	pos	1α-hydroxy-22-oxo-23,24,25,26,27-pentanorvitamin D3 / 1α-hydroxy-22-oxo-23,24,25,26,27-pentanorcholecalciferol	41948	Unclassified	Unclassified	Unclassified	M+H	C22H32O3	45.6	47.1	2.09641	450.64	568.019	640.822	595.861	596.313	543.812	627.372	622.502	675.728	650.621	561.861	618.402	570.085	576.472	718.208	883.813	829.15	813.345	923.543	1777.59	922.628	708.106	899.879	683.599	573.465	593.956	556.999	493.711	570.954	510.216	460.577	600.218
0.63_160.1328m/z	160.133	0.630433	pos	METHACHOLINE	43545	Organic nitrogen compounds	Organonitrogen compounds	Quaternary ammonium salts	M+H	C8H17NO2	45.5	33.1	-2.5967	1024.84	1104.97	1032.16	1055.13	1063.33	1090.54	1101.01	1055.98	516.627	1765.64	135.136	393.794	815.398	592.826	1871.72	2957.12	2616.77	1829.16	1737.07	748.672	306.72	789.471	674.182	651.021	590.946	381.937	1129.58	670.977	1361.96	458.627	709.536	1371.9
1.10_166.0510m/z	166.051	1.09633	neg	3-Methoxyanthranilate	HMDB0060374	Benzenoids	Benzene and substituted derivatives	Benzoic acids and derivatives	M-H	C8H9NO3	45.5	37	-0.0188339	31.9506	40.7027	32.1149	28.962	26.4904	25.7814	23.5638	25.439	41.0619	31.2836	29.0993	24.0784	13.5528	22.6198	42.3134	34.8286	34.2514	33.1657	30.4385	21.5276	20.9347	18.3292	30.1723	9.49776	19.7242	24.5866	29.1729	25.5952	32.6213	30.2548	19.3947	27.624
2.24_224.0918m/z	224.092	2.24402	pos	Trp derivative	65424	Unclassified	Unclassified	Unclassified	M+H	C11H13NO4	45.5	40.1	0.126282	53.0901	41.869	36.392	41.9689	42.7708	43.0201	45.9916	20.1097	32.3191	12.0825	39.8399	92.4817	87.4533	40.9031	23.7225	18.457	13.1292	41.1009	32.8934	57.8764	42.5141	34.9438	36.2012	60.7984	27.8303	34.0869	76.2539	43.9185	27.6631	39.3394	32.2574	61.6445
3.19_216.1378m/z	216.138	3.18613	pos	Thalictroidine	HMDB0034684	Organic oxygen compounds	Organooxygen compounds	Carbonyl compounds	M+H-H2O	C14H19NO2	45.5	41.2	-1.92496	67.7286	53.841	60.9658	63.1858	40.8254	56.9214	55.3055	58.9133	64.7118	47.1467	48.9201	46.798	26.9537	50.6752	78.902	86.7017	81.7104	105.546	85.8709	135.303	25.2312	53.7009	25.2851	59.8077	51.7894	44.3602	80.2068	73.4666	87.7364	48.9711	43.5045	87.9147
4.79_291.1226m/z	291.123	4.7874	pos	8-Acetylegelolide	HMDB0037772	Organoheterocyclic compounds	Cycloheptafurans	Unclassified	M+H-H2O	C16H20O6	45.5	34.7	-0.276981	228.773	216.695	241.787	225.076	201.73	179.721	213.464	216.321	499.929	59.4367	727.775	361.614	161.286	90.8081	74.6994	76.1392	73.1943	75.2626	193.003	138.517	129.128	184.834	99.1244	339.823	2.20568e-08	349.602	1026.45	180.875	230.811	193.977	302.085	754.305
7.51_326.2448n	309.242	7.51458	pos	8-methoxy-13-hydroxy-9,11-octadecadienoic acid	LMFA01080002	Lipids and lipid-like molecules	Fatty Acyls	Fatty Acids and Conjugates	M+H-H2O, M+NH4	C19H34O4	45.5	33.7	-2.7079	47.7051	44.6999	84.2571	83.9679	102.599	92.6357	80.6524	79.3504	98.5618	4.99231	18.1836	53.8903	123.45	12.9901	29.0834	43.7088	22.9743	21.6695	24.3409	18.5256	31.6873	231.102	69.148	13.6075	9.90675	12.1435	17.7158	17.2978	15.999	21.0673	40.5612	18.1155
0.96_174.1003n	175.108	0.96475	pos	L-Theanine	44433	Organic acids and derivatives	Carboxylic acids and derivatives	Amino acids, peptides, and analogues	M+H-H2O, M+H	C7H14N2O3	45.4	35.6	-0.951666	244.869	225.946	240.344	258.862	245.72	298.514	242.722	241.712	304.374	218.612	201.597	182.723	160.267	290.905	245.467	162.28	219.907	180.978	244.655	345.778	210.061	267.75	178.548	345.791	165.211	347.527	213.431	219.372	278.234	208.739	321.343	245.072
1.52_158.0822m/z	158.082	1.51532	neg	2,5-Dihydro-2,4,5-trimethyloxazole	HMDB0031199	Organoheterocyclic compounds	Azolines	Oxazolines	M+FA-H	C6H11NO	45.4	31.6	-0.293914	36.4916	32.9831	32.5491	29.7544	23.9428	30.3761	24.0511	31.634	8.81996	10.1473	25.4519	26.3157	70.8819	19.363	3.50873	11.1401	9.73818	3.25743	13.076	10.2216	4.03154	7.52113	6.38631	19.314	7.64876	3.08464	168.958	11.4086	16.5309	10.8752	12.1611	175.662
2.08_159.0661m/z	159.066	2.07595	neg	3-Methyladipic acid	3797	Lipids and lipid-like molecules	Fatty Acyls	Fatty acids and conjugates	M-H	C7H12O4	45.4	33	-1.09315	163.035	172.808	139.013	158.495	146.642	153.06	176.639	139.86	123.355	122.874	135.703	207.913	162.295	192.544	179.303	181.597	182.501	219.849	189.948	198.89	120.359	134.056	102.761	219.51	134.038	136.037	277.491	113.162	152.104	104.46	117.159	212.14
2.70_234.1003n	235.108	2.6965	pos	S-4-Hydroxymephenytoin	HMDB0013894	Organoheterocyclic compounds	Azolidines	Imidazolidines	M+H, M+NH4	C12H14N2O3	45.4	28.8	-0.483011	1049.22	1033.12	1030.61	1056.14	1073.16	1064.75	1060.75	1063.6	771.635	916.078	163.62	127.175	724.376	476.661	1224.4	1551.59	1723.95	1642.6	1499.27	2437	1083.91	780.385	1171.28	784.782	152.565	199.182	359.46	386.108	586.287	373.681	389.206	595.743
2.71_232.1222n	233.13	2.713	pos	Melatonin	73	Organoheterocyclic compounds	Indoles and derivatives	Indoles	M+H-H2O, M+H	C13H16N2O2	45.4	38.5	4.34052	134.573	139.944	115.949	136.295	134.816	160.166	116.691	144.767	65.6076	88.2293	146.67	51.6601	113.864	133.971	3.50595	13.3482	0.529803	0.232018	13.8211	14.4782	107.251	83.0715	156.036	97.3909	61.0291	62.789	11.9942	27.9655	24.2954	22.0399	21.5012	8.22314
4.59_251.1637m/z	251.164	4.5859	pos	FS4 toxin	HMDB0037064	Organic oxygen compounds	Organooxygen compounds	Alcohols and polyols	M+H	C15H22O3	45.4	40.7	-1.77893	42.4971	40.1687	45.2409	44.2498	44.1965	43.9947	45.828	38.428	24.3625	28.9097	48.3617	5.05362	9.67876	92.5794	117.152	34.7452	37.114	56.9535	61.203	110.048	2.20568e-08	17.6919	2.20568e-08	25.4571	60.8789	19.8152	196.447	6.68903	2.20568e-08	8.36956	26.2102	297.235
4.66_165.0903m/z	165.09	4.66373	pos	beta-Thujaplicin	HMDB0035213	Hydrocarbon derivatives	Tropones	Tropolones	M+H	C10H12O2	45.4	39.8	-4.53525	220.042	176.4	258.573	217.38	186.022	194.129	202.324	188.847	280.916	306.401	265.553	88.3392	150.704	497.281	245.914	188.354	166.057	222.376	240.411	351.757	93.3387	206.984	125.743	264.681	151.342	300.014	157.803	211.688	215.898	247.01	409.899	92.0828
5.96_312.2293n	330.263	5.96367	pos	8,13-DiHODE	LMFA02000166	Lipids and lipid-like molecules	Fatty Acyls	Octadecanoids	M+NH4, M+Na	C18H32O4	45.4	34.6	-2.50976	3420.9	3691.81	3426.66	3526.59	3335.3	3384.17	3448.38	3271.26	3297.26	2493.05	2649.85	1749.77	1461.05	1546.11	3780.11	4178.85	6433.83	4291.85	6282.9	17358.2	2391.05	2908.53	3370.09	4420.52	1706.43	2975.36	4758.17	2529.88	2429.91	2054.77	1194.7	8552.28
6.16_325.2016m/z	325.202	6.16375	neg	(9Z,11E)-12-((3S,5R)-5-((R)-1-hydroxypropyl)-1,2-dioxolan-3-yl)dodeca-9,11-dienoic acid	LMFA02050001	Lipids and lipid-like molecules	Fatty Acyls	Octadecanoids	M-H	C18H30O5	45.4	36.3	-1.22793	533.701	682.939	408.332	373.129	381.359	552.239	404.313	404.211	427.609	624.188	454.334	353.22	252.075	723.497	683.006	691.801	633.24	675.553	614.829	666.569	387.842	469.046	445.144	507.509	579.992	686.521	356.436	472.76	694.056	401.886	418.3	295.88
6.48_386.2891m/z	386.289	6.48213	pos	15-methyl-15S-PGE1	LMFA03010056	Lipids and lipid-like molecules	Fatty Acyls	Eicosanoids	M+NH4	C21H36O5	45.4	44	-2.73083	399.669	487.479	602.762	558.769	547.505	543.217	535.253	596.522	639.164	582.799	601.005	597.381	615.88	604.914	948.137	915.166	962.373	1171.62	856.661	645.477	468.786	508.847	364.434	781.407	513.72	407.683	619.932	358.682	343.286	373.179	347.495	669.194
1.46_190.0499m/z	190.05	1.46488	pos	α-Cyano-4-hydroxycinnamic acid	4116	Unclassified	Unclassified	Unclassified	M+H	C10H7NO3	45.3	37.5	0.0109502	35.8117	26.7098	33.6918	24.4073	34.7285	27.0935	23.8006	39.9322	17.3348	26.8365	16.5493	21.5746	20.58	26.5063	35.2333	27.4456	23.981	30.7923	29.7191	44.6091	40.0669	33.1857	29.4035	39.8975	43.2984	34.0468	2.20568e-08	17.9618	24.4909	26.3156	28.2086	7.6008
1.62_187.0611m/z	187.061	1.61815	neg	Erinapyrone A	HMDB0041426	Organoheterocyclic compounds	Pyrans	Pyranones and derivatives	M+FA-H	C7H10O3	45.3	33.3	-0.644537	59.5394	56.4337	56.4828	54.5944	55.1919	55.1329	57.5346	60.2052	44.9944	40.0121	58.5485	62.512	56.1633	55.4516	59.1644	52.6967	63.0265	55.6681	68.8079	123.976	51.505	66.0025	53.0692	79.9791	79.6805	68.4315	45.448	45.3412	45.1619	39.0385	50.5327	48.5442
1.70_161.0819m/z	161.082	1.7033	neg	2-(1-Ethoxyethoxy)propanoic acid	HMDB0059918	Organic acids and derivatives	Carboxylic acids and derivatives	Carboxylic acids	M-H	C7H14O4	45.3	32.8	-0.140412	69.0702	65.8899	77.4021	49.0793	61.3098	62.065	60.9715	65.8467	71.5268	577.517	2.20568e-08	2.20568e-08	2.20568e-08	2.20568e-08	69.4407	319.966	249.347	39.0357	135.585	135.717	7.63754	82.1392	12.3841	45.1616	29.532	2.20568e-08	2.20568e-08	2.20568e-08	455.982	2.20568e-08	2.20568e-08	2.20568e-08
2.55_133.1007m/z	133.101	2.54917	pos	4,6-Decadiyn-1-ol	HMDB0038913	Unclassified	Unclassified	Unclassified	M+H-H2O	C10H14O	45.3	40.7	-3.41505	173.206	183.383	161.475	164.005	169.614	180.855	182.765	179.004	217.707	229.459	258.699	166.388	158.164	197.851	210.781	232.77	248.064	262.901	227.44	178.976	238.375	177.602	239.955	149.927	186.657	161.388	196.505	161.52	149.209	223.939	119.346	173.819
2.73_121.0641m/z	121.064	2.72933	pos	2-Phenoxyethanol	HMDB0041607	Benzenoids	Benzene and substituted derivatives	Phenol ethers	M+H-H2O	C8H10O2	45.3	38.6	-4.72831	121.158	121.99	153.936	131.005	139.461	141.038	134.784	129.567	248.764	226.071	44.095	2.20568e-08	11.8474	2.83689	401.188	408.562	374.897	258.98	286.318	260.799	46.6388	195.588	163.384	274.644	167.051	205.49	2.20568e-08	61.3303	185.569	105.592	57.9003	2.20568e-08
3.03_316.1314n	334.165	3.02698	pos	1-(2,4-dihydroxy-6-methoxy-3,5-dimethylphenyl)-3-hydroxy-3-phenylpropan-1-one	HMDB0126610	Phenylpropanoids and polyketides	Linear 1,3-diarylpropanoids	Chalcones and dihydrochalcones	M+H-H2O, M+H, M+NH4	C18H20O5	45.3	30	1.0693	4143.23	4269.8	3959.91	4124.55	4078.88	4246.48	4304.93	4298.82	5234.28	4877.24	4482.34	5271.07	4480.4	6262.59	4975.45	4540.76	4879.34	5181.07	4294.24	2685.34	4951.79	4770.23	5256.54	4610.86	4681.63	4419.85	4213.32	4306.44	4349.6	4488.62	4244.86	4239.83
3.27_266.1517n	267.159	3.26813	pos	7-Hydroxytrichodermol	93159	Lipids and lipid-like molecules	Prenol lipids	Sesquiterpenoids	M+H-H2O, M+H	C15H22O4	45.3	33.7	-0.571872	411.876	430.904	368.051	425.254	396.304	419.394	391.269	414.985	326.241	481.685	521.168	534.44	432.333	585.469	512.503	490.756	519.835	501.942	528.092	738.566	505.607	483.362	553.659	583.053	505.656	510.89	248.864	328.653	284.1	363.465	305.534	216.893
4.12_216.1354n	215.129	4.11552	neg	Undecanedioic acid	HMDB0000888	Lipids and lipid-like molecules	Fatty Acyls	Fatty acids and conjugates	M-H2O-H, M-H	C11H20O4	45.3	32.1	-3.36488	1050.26	1125.11	1062.8	1067.66	1063.62	1068.98	1079.68	1075.73	748.563	633.393	1176.52	1428.44	1075.18	1609.45	1425.97	1193	1174.33	1586.29	1357.41	1205.55	919.341	849.212	731.411	1177.33	1061.14	994.889	1983.01	1086.95	958.836	1112.01	1056.44	1779.36
4.26_263.1064m/z	263.106	4.26442	pos	Methionyl-Hydroxyproline	HMDB0028974	Organic acids and derivatives	Carboxylic acids and derivatives	Amino acids, peptides, and analogues	M+H	C10H18N2O4S	45.3	39.2	1.57218	106.379	126.318	131.363	102.093	123.45	107.66	126.251	92.4511	89.6629	127.362	93.2946	120.684	118.771	299.437	134.04	138.84	98.7107	127.184	128.307	128.262	67.302	62.1673	23.6175	68.9771	79.6137	56.6793	237.826	105.269	118.406	104.005	107.842	188.162
4.41_290.2687m/z	290.269	4.40575	pos	16-Hydroxy hexadecanoic acid	HMDB0006294	Lipids and lipid-like molecules	Fatty Acyls	Fatty acids and conjugates	M+NH4	C16H32O3	45.3	33.6	-0.91282	620.547	581.269	527.811	490.601	488.666	526.341	558.376	529.263	1727.98	138.784	626.162	147.787	140.627	49.3354	340.968	243.776	961.39	2242.96	689.268	256.949	573.447	717.6	91.0803	826.455	572.184	1626.72	307.694	64.9929	108.826	178.091	453.552	238.548
4.98_290.2241n	291.231	4.97738	pos	4-Androstenediol	HMDB0005849	Lipids and lipid-like molecules	Steroids and steroid derivatives	Androstane steroids	M+H-H2O, M+H	C19H30O2	45.3	37.2	-1.50055	683.92	680.96	664.212	686.365	592.577	609.887	664.061	618.004	795.603	885.5	755.24	399.511	741.665	1060.82	649.407	633.453	663.912	720.214	724.119	975.945	846.768	790.494	883.44	663.356	890.151	840.477	960.294	743.104	684.892	765.752	914.259	966.444
5.01_406.2710n	389.268	5.00705	pos	3alpha,9alpha-Dihydroxy-11-oxo-5beta-cholan-24-oic Acid	LMST04010291	Lipids and lipid-like molecules	Sterol Lipids	Bile acids and derivatives	M+H-H2O, M+H	C24H38O5	45.3	37.9	-2.34335	60173.8	61111.9	58178.4	57162.4	56879.2	56231.4	57962.2	56382.9	54431	43448.1	33244.9	51080.6	55735	66184.8	39067	48299	39821.7	38213.4	45394.4	58520.4	68333.8	82549.4	110908	71436.3	66809.4	50899.3	76515.3	71915.7	104363	95944.3	78610.8	84840.9
5.99_257.1754m/z	257.175	5.9921	neg	2,6,10,10-Tetramethyl-1-oxaspiro[4.5]decan-6-ol	HMDB0037907	Organoheterocyclic compounds	Tetrahydrofurans	Unclassified	M+FA-H	C13H24O2	45.3	40.1	-2.15751	32.1687	33.3123	29.4861	31.5512	36.6675	28.9724	40.2972	36.9897	22.9586	50.0786	34.6268	34.5017	2.20568e-08	47.6349	88.3787	86.9471	76.4656	82.9525	65.4346	41.5741	31.8767	20.7937	22.8531	39.4281	2.20568e-08	30.604	34.1176	20.195	17.9185	18.8822	21.3909	51.5892
6.44_304.2991m/z	304.299	6.43782	pos	1-hexadecylpyridinium	34547	Unclassified	Unclassified	Unclassified	M+H	C21H37N	45.3	50.5	-2.67079	7.05981	27.2355	29.602	24.8061	25.5543	23.3783	23.557	17.916	17.5245	18.5072	2.20568e-08	9.60058	7.15845	20.0283	8.79593	18.4375	15.5041	2.20568e-08	11.3597	2.20568e-08	21.4922	42.458	20.3809	128.391	28.7789	28.3808	2.20568e-08	19.6291	8.09436	20.6285	17.2663	2.20568e-08
7.27_425.3397m/z	425.34	7.2706	pos	(22E,24R)-Stigmasta-4,22-diene-3,6-dione	93315	Unclassified	Unclassified	Unclassified	M+H	C29H44O2	45.3	36.2	-3.94113	2755.55	2988.73	3198.21	3539.43	3425.3	3499.84	3447.4	4077.32	1153.94	1037.72	862.965	3256.08	2093.25	1927.12	1170.13	779.345	890.32	944.705	1390.06	1188.53	1790.55	1664.27	1233.42	1360.79	3065.18	1122.79	3530.85	1315.53	1753.31	2141.79	2456.68	3360.42
8.10_481.3159n	482.323	8.10207	pos	LysoPC(15:0)	61691	Lipids and lipid-like molecules	Glycerophospholipids	Glycerophosphocholines	M+H, 2M+H, M+NH4, M+Na	C23H48NO7P	45.3	29.9	-1.97242	1579.78	1991.05	2895.2	2877.26	2797.34	2789.82	2787.6	2794.77	67.0016	63.1295	31.7202	683.464	1187.59	319.272	111.013	54.0858	75.4866	80.9653	718.765	1113.94	620.293	1362.67	231.257	278.313	1227.11	86.7658	1985.69	134.586	272.392	453.897	396.24	2212.66
1.72_267.1340m/z	267.134	1.72188	pos	Threoninyl-Phenylalanine	85961	Organic acids and derivatives	Carboxylic acids and derivatives	Amino acids, peptides, and analogues	M+H	C13H18N2O4	45.2	31.9	0.297427	393.22	360.073	355.353	328.913	333.726	294.48	365.532	328.988	297.288	367.326	358.336	407.125	453.618	300.287	133.124	196.024	157.053	214.203	245.925	347.577	288.397	387.751	346.966	440.162	295.934	458.938	515.261	442.06	533.029	441.056	461.898	372.827
3.41_199.0973m/z	199.097	3.40988	neg	(±)-Camphoric acid	HMDB0034491	Organic acids and derivatives	Carboxylic acids and derivatives	Dicarboxylic acids and derivatives	M-H	C10H16O4	45.2	34.5	-1.31012	363.489	377.741	365.692	349.089	431.284	404.795	410.854	382.218	424.9	230.896	269.011	581.002	302.441	359.275	479.84	447.398	482.179	498.632	510.561	834.76	287.376	351.781	291.491	394.535	484.948	411.085	504.989	359.392	352.493	379.831	349.397	472.868
4.63_347.2224m/z	347.222	4.63223	pos	13,14-dehydro-15-cyclohexyl Carbaprostacyclin	45624	Unclassified	Unclassified	Unclassified	M+H	C21H30O4	45.2	32.3	2.07973	1764.11	1820.35	1746.32	1661.38	1715.07	1659.42	1688.68	1769.15	1341.83	1406.2	1449.11	1135.74	2893.85	1573.45	919.22	732.19	741.072	891.704	857.836	949.55	3663.41	2357.58	3803.3	1545.87	1901.17	2333.23	1835.55	2248.22	2330.93	2288.42	2499.84	1979.36
4.79_275.1277m/z	275.128	4.7874	pos	Coriandrone B	HMDB0037775	Organoheterocyclic compounds	Benzopyrans	1-benzopyrans	M+H-H2O	C16H20O5	45.2	32.1	-0.313009	319.154	313.906	315.327	268.238	299.989	292.111	272.785	289.825	18.3588	86.2157	7.08695	13.936	8.04537	91.7277	21.6292	5.19974	5.77223	2.20568e-08	8.36054	12.0854	240.181	976.979	304.592	851.323	2547.03	807.809	27.9247	34.8293	28.0406	30.2542	26.0983	20.6655
4.95_295.2263m/z	295.226	4.94555	pos	13-HOTE	HMDB0010203	Lipids and lipid-like molecules	Fatty Acyls	Lineolic acids and derivatives	M+H	C18H30O3	45.2	33.5	-1.45811	6916.83	7104.29	6928.24	6952.7	6625.7	6847.17	6986.51	6959.23	9457.15	5154.69	6875.99	9126.93	5896.33	7741.57	10153.8	9489.81	9841.91	10335.8	9652.35	10437.7	6643.84	6665.74	8026.58	7925.66	5285.34	8154.13	10160.8	6652.42	8307.32	7861.67	5437.44	11366.2
5.71_327.2676m/z	327.268	5.71085	pos	3beta-hydroxy-24-norchol-5-en-23-al	LMST01010302	Lipids and lipid-like molecules	Sterol Lipids	Sterols	M+H-H2O	C23H36O2	45.2	37	-1.93026	585.033	606.741	633.577	666.807	626.908	622.377	587.808	577.367	934.577	593.31	527.049	761.798	1213.98	609.383	492.465	485.032	466.814	524.976	594.965	895.911	379.741	708.247	564.082	1081.08	430.922	863.021	680.134	637.818	842.817	782.264	468.618	733.137
6.93_289.1804m/z	289.18	6.93472	neg	Corchorifatty acid A	HMDB0032664	Lipids and lipid-like molecules	Fatty Acyls	Lineolic acids and derivatives	M-H2O-H	C18H28O4	45.2	31.9	-1.77571	953.163	999.324	959.128	959.995	1042.1	1018.69	1069.94	1051.48	440.583	564.315	966.955	1859.83	2067.93	717.319	1243.58	1447.67	1228.33	1968.71	1399.43	1135.6	1016.81	641.342	615.206	928.993	561.487	581.312	2086.43	829.461	491.04	692.894	720.805	2074.76
7.69_417.3004m/z	417.3	7.68625	pos	(24R,25S)-25,26-epoxy-1α,24-dihydroxy-27-norvitamin D3 / (24R,25S)-25,26-epoxy-1α,24-dihydroxy-27-norcholecalciferol	41978	Unclassified	Unclassified	Unclassified	M+H	C26H40O4	45.2	36.1	1.23075	184.143	293.025	565.439	589.557	608.825	566.981	589.539	595.629	276.455	554.602	377.86	369.418	400.664	404.065	575.627	560.812	471.822	474.691	536.467	565.906	624.688	576.015	450.035	566.425	821.917	554.802	378.254	341.601	392.954	353.687	455.45	383.916
7.83_377.2682m/z	377.268	7.8279	pos	MG(20:5(5Z,8Z,11Z,14Z,17Z)/0:0/0:0)	62362	Lipids and lipid-like molecules	Glycerolipids	Monoradylglycerols	M+H	C23H36O4	45.2	36.5	-1.25996	67.9077	106.989	215.496	174.121	143.983	142.52	144.375	158.205	55.0079	37.0557	48.2105	75.5232	81.6514	62.95	71.7804	59.0552	77.9598	77.8851	102.768	164.089	41.8687	90.6962	27.3981	182.587	129.164	17.8507	103.008	12.4453	37.2754	33.046	34.9002	120.859
1.15_160.0755m/z	160.075	1.1479	pos	5-[2H-Pyrrol-4-(3H)-ylidenemethyl]-2-furanmethanol	HMDB0040045	Organoheterocyclic compounds	Heteroaromatic compounds	Unclassified	M+H-H2O	C10H11NO2	45.1	33	-1.11202	114.091	108.306	108.936	113.215	113.107	112.811	121.37	113.097	107.563	107.608	173.13	72.5782	98.665	156.99	66.5036	116.703	84.1979	52.187	98.6519	214.128	64.1769	141.147	62.6819	215.432	210.066	119.41	32.7361	146.727	127.84	160.392	145.821	29.9553
1.20_88.0523n	87.0451	1.19917	neg	Butyric acid	107	Lipids and lipid-like molecules	Fatty Acyls	Fatty acids and conjugates	M-H2O-H, M-H	C4H8O2	45.1	31.3	-1.21836	93.4182	85.441	92.0219	80.4697	76.7685	92.6957	77.2114	90.6261	50.5338	50.2676	86.4943	61.4387	71.5464	128.472	76.7801	117.501	140.944	90.3752	108.001	89.6716	92.7775	80.946	73.2443	149.63	59.5942	32.7683	157.334	53.5809	59.3417	44.43	74.439	187.052
1.35_186.0408m/z	186.041	1.34865	neg	2-Aminomuconic acid semialdehyde	HMDB0001280	Organic acids and derivatives	Carboxylic acids and derivatives	Amino acids, peptides, and analogues	M+FA-H	C6H7NO3	45.1	32.8	0.16112	32.046	18.0926	24.8836	20.2776	20.9357	33.3824	21.6953	27.5776	2.20568e-08	13.9631	9.59819	5.74751	2.20568e-08	16.3938	2.20568e-08	5.08764	4.46798	2.20568e-08	9.92277	49.981	2.20568e-08	22.4495	17.4077	43.1592	38.7976	35.3324	2.20568e-08	2.20568e-08	2.20568e-08	2.20568e-08	2.20568e-08	2.20568e-08
2.42_375.1093m/z	375.109	2.4171	neg	Aflatoxin B1 dialcohol	HMDB0011672	Organoheterocyclic compounds	Naphthofurans	Unclassified	M+FA-H	C18H18O6	45.1	37.3	2.4469	761.254	770.525	760.673	784.287	820.425	751.572	760.366	746.548	606.048	986.137	616.817	763.289	886.946	1279.43	834.304	781.766	883.374	858.08	765.591	690.442	722.114	1052.48	960.501	1078.3	494.454	332.281	273.108	562.516	454.83	583.834	546.027	237.244
2.80_257.0816m/z	257.082	2.79508	neg	(-)-Mycomycin	LMFA01031139	Lipids and lipid-like molecules	Fatty Acyls	Fatty Acids and Conjugates	M+FA-H	C14H12O2	45.1	37.3	-1.36303	44.3559	45.5242	41.2798	46.3181	40.9574	57.6526	48.3599	45.7856	13.0268	45.4804	38.9936	26.4408	31.4155	50.7192	28.3285	3.04994	7.08156	20.3209	27.9981	32.8318	42.1246	32.3217	11.8145	41.5252	71.2395	27.2265	77.9501	32.918	15.8438	40.4869	59.1572	80.0655
3.69_236.1278m/z	236.128	3.68545	pos	(R)-Bitalin A	HMDB0040358	Benzenoids	Benzene and substituted derivatives	Acetophenones	M+NH4	C13H14O3	45.1	34	-1.35868	21.7154	23.0279	20.6504	25.2128	27.2831	33.8216	23.9071	33.9186	8.0608	5.46091	10.2857	49.3338	53.6389	78.2244	2.90636	0.392122	1.85813	0.0558649	13.6319	30.219	0.933274	46.8723	3.34412	22.1153	1.81539	2.20568e-08	292.644	9.34919	2.01863	5.85651	33.6828	327.369
7.05_318.2192n	301.216	7.05278	pos	15-HEPE	HMDB0010209	Lipids and lipid-like molecules	Fatty Acyls	Eicosanoids	M+H-H2O, M+H	C20H30O3	45.1	36.5	-0.898717	379.418	438.986	621.839	484.891	548.455	495.137	580.499	579.002	421.163	796.781	565.073	293.992	419.169	665.49	705.65	703.035	756.333	577.499	810.795	1477.26	472.339	632.147	578.907	990.941	484.031	671.862	385.237	492.309	423.97	437.423	395.262	322.693
7.41_318.2554n	301.252	7.4141	pos	Epimetendiol	HMDB0006012	Lipids and lipid-like molecules	Steroids and steroid derivatives	Androstane steroids	M+H-H2O, M+NH4, M+H	C21H34O2	45.1	33.9	-1.49064	1026.02	1105.4	1196.62	1105.62	1144.97	1168.1	1120.4	1147.92	1077.97	4209.55	1204.72	587.914	2566.91	3181.83	1101	819.457	1002.3	1147.94	902.071	940.328	1480.46	1192.37	1628.27	572.106	2526.34	496.157	850.582	1336.76	1056.16	1092.41	1379.27	908.272
7.56_180.1506n	181.158	7.55758	pos	(3Z,6Z,9Z)-dodecatrienol	LMFA05000097	Lipids and lipid-like molecules	Fatty Acyls	Fatty alcohols	M+H-H2O, M+H	C12H20O	45.1	41.4	-4.37526	190.217	138.817	233.71	156.604	175.861	218.39	165.533	173.263	198.406	248.099	262.324	73.6138	50.2157	333.179	196.739	214.926	257.757	293.727	276.378	466.258	180.771	232.675	185.034	398.8	155.914	380.09	83.8858	116.97	114.406	168.105	98.0187	67.484
0.55_235.1651m/z	235.165	0.552933	pos	L-Valine	HMDB0000883	Organic acids and derivatives	Carboxylic acids and derivatives	Amino acids, peptides, and analogues	2M+H	C5H11NO2	45	27.2	-0.68861	186.516	217.678	192.328	163.287	181.318	212.024	179.657	178.784	98.8356	96.8267	47.9167	404.473	824.519	459.138	71.4234	71.9674	63.9032	107.653	86.5333	64.7717	479.033	186.68	73.3778	138.87	232.395	31.0327	185.872	130.506	104.483	112.825	150.998	243.115
1.24_197.0687n	198.076	1.2449	pos	L-Dopa	42	Organic acids and derivatives	Carboxylic acids and derivatives	Amino acids, peptides, and analogues	M+H, M+NH4	C9H11NO4	45	26.2	-0.581849	817.173	869.92	843.916	855.257	809.478	811.001	829.316	814.536	1371.43	1069.83	903.591	831.732	878.524	1062.84	1051.49	1115.73	1110.24	1034.08	908.423	573.244	1459.89	1099.35	1350.87	800.958	1173.1	1069.9	384.099	1024.97	1095.02	1101.19	660.792	385.112
1.25_150.0560m/z	150.056	1.25033	neg	PHENYLACETOHYDROXAMIC ACID	44449	Unclassified	Unclassified	Unclassified	M-H	C8H9NO2	45	34.6	-0.592993	51.8616	55.8864	49.2071	42.1142	45.6823	57.068	50.3257	54.5534	65.7611	67.7905	54.8854	7.40279	8.46118	25.8933	69.4498	134.656	93.8455	53.9889	77.7467	104.305	63.9928	49.5304	69.3955	25.6294	44.9486	62.8744	18.2043	17.9009	49.0228	26.8209	13.461	18.0453
1.31_148.0518n	166.086	1.3104	pos	(E)-3-(2-Hydroxyphenyl)-2-propenal	HMDB0031725	Phenylpropanoids and polyketides	Cinnamaldehydes	Unclassified	M+H, M+NH4, M+H-H2O	C9H8O2	45	30.9	-3.96697	16529.6	17135.7	18781.8	15912.2	18229.3	18259	19354.9	16892.4	18549.7	17239.7	18044.4	14645.9	12507.7	20784.7	19916	16460.8	18360	17443.3	19702.9	25335	16639.8	19906.8	14084.6	17988.8	16517.6	17053.9	22663	16913	18533.6	17776.3	21600.4	19701.9
1.48_148.1116m/z	148.112	1.48105	pos	5,6,7,8-Tetrahydro-4-methylquinoline	86437	Organoheterocyclic compounds	Quinolines and derivatives	Hydroquinolines	M+H	C10H13N	45	37.7	-2.96016	30.9239	32.6506	31.837	34.1784	30.444	32.3023	36.1404	31.9131	9.5997	17.4605	14.5552	76.2274	98.9408	17.7426	10.1605	5.31028	13.0018	4.85145	11.3065	12.1645	75.431	76.6361	70.7312	12.9373	58.0564	57.3367	12.1563	62.67	66.2472	65.4708	65.2324	12.6984
3.53_261.1594m/z	261.159	3.53062	pos	Phenylalanyl-Isoleucine	HMDB0028998	Organic acids and derivatives	Carboxylic acids and derivatives	Amino acids, peptides, and analogues	M+H-H2O	C15H22N2O3	45	31.3	-1.12095	184.846	187.482	175.287	164.141	164.659	187.491	217.608	195.784	63.0568	43.923	86.7495	224.53	724.699	96.409	17.4013	12.5541	2.31473	2.20568e-08	65.1309	112.144	77.9258	530.837	48.8401	1864.08	321.688	36.0841	342.439	63.7045	31.7039	65.8183	196.198	410.982
3.99_283.0972m/z	283.097	3.9907	neg	15(R)-hydroperoxy-EPE	HMDB0062295	Organoheterocyclic compounds	Diazinanes	Piperazines	M+FA-H	C8H18N2O4S	45	32.5	1.0708	271.761	266.347	290.85	274.188	241.343	297.12	305.651	276.413	353.968	570.775	229.364	601.457	546.601	703.11	258.296	154.147	247.887	231.598	212.669	188.142	332.819	174.007	184.702	185.298	104.709	42.5986	100.697	551.145	495.379	539.505	559.028	108.71
4.34_260.1410n	261.148	4.34292	pos	10-Hydroxy-3-methoxy-1,3,5,7-cadinatetraen-9-one	HMDB0036456	Lipids and lipid-like molecules	Prenol lipids	Sesquiterpenoids	M+H-H2O, M+H	C16H20O3	45	29.1	-0.93011	2369.54	2242.95	2365.58	2263	2275.16	2186.56	2313.42	2249.03	1369.85	2045	2365.33	855.575	1485.01	3671.62	2008.83	1534.17	1240.22	1680.36	1981.36	2648.63	1433.29	1453.02	1412.23	1110.09	1957.91	1441.81	7410.59	2331.78	2235.32	2655.01	4320.12	8021.42
4.51_259.0961m/z	259.096	4.5109	pos	2,2-Bis(4-hydroxyphenyl)-propanoic acid	69609	Unclassified	Unclassified	Unclassified	M+H	C15H14O4	45	36.5	-1.6762	230.693	347.313	233.44	375.67	232.512	354.373	227.589	315.202	209.122	263.387	179.941	112.977	47.602	396.957	508.905	229.518	182.12	317.642	402.692	901.029	56.9548	315.967	53.3135	319.654	845.948	162.226	202.139	205.123	125.242	202.561	304.396	225.44
5.22_472.3189n	473.326	5.21937	pos	HECOGENIN ACETATE	43700	Unclassified	Unclassified	Unclassified	M+H, M+NH4	C29H44O5	45	47.5	0.135982	7877.77	8106.31	7685.3	7362.1	7420.98	7414.31	7672.59	7729.25	8520.32	7325.99	4497.06	11152.7	11238.2	7634.96	4325.69	4609.5	4516.55	4125.64	4637.94	3914.72	15448.9	13168.4	15113.4	11770.8	12658.3	7739.23	4064.65	11246.4	12832.2	11998.2	12352.5	4604.32
6.57_319.2617m/z	319.262	6.57263	pos	(+)-CP 47,497	45498	Unclassified	Unclassified	Unclassified	M+H	C21H34O2	45	42.5	-4.50161	109.326	120.962	122.428	133.187	148.025	119.53	118.664	125.349	36.247	271.591	136.138	64.6782	186.418	360.587	122.602	100.481	147.448	161.31	110.097	83.9433	122.5	81.082	127.702	6.27125	121.08	106.155	146.291	59.6832	83.4927	78.0218	77.3871	105.619
7.51_377.2688m/z	377.269	7.51318	neg	9-deoxy-9-methylene-16,16-dimethyl -PGE2	LMFA03010059	Lipids and lipid-like molecules	Fatty Acyls	Eicosanoids	M-H	C23H38O4	45	31.4	-2.50431	926.151	1225.92	1533.82	1592.25	1533.97	1492.74	1578.72	1575.77	246.254	178.331	163.656	1047.11	429.197	787.36	246.727	132.587	110.893	144.123	698.138	566.648	357.503	358.968	143.716	288.096	692.998	160.17	3013.06	201.123	339.659	313.023	956.907	3137.82
0.61_266.0876m/z	266.088	0.6097	neg	Neuraminic acid	HMDB0000830	Organic oxygen compounds	Organooxygen compounds	Carbohydrates and carbohydrate conjugates	M-H	C9H17NO8	44.9	31.3	-2.03965	175.172	231.136	246.566	206.441	201.45	224.414	188.515	192.027	210.223	272.28	216.325	309.382	368.312	282.164	149.223	110.506	124.021	171.931	162.205	237.927	221.379	280.08	213.373	277.123	293.967	242.232	233.753	198.955	183.447	173.447	312.516	209.914
0.82_632.2057m/z	632.206	0.821683	neg	3'-Sialyllactose	3628	Organic oxygen compounds	Organooxygen compounds	Carbohydrates and carbohydrate conjugates	M-H	C23H39NO19	44.9	53.1	2.1328	43.3426	70.8683	57.6967	57.5917	33.8947	55.9392	52.6291	49.6472	60.9797	34.975	53.5965	71.9797	49.2182	42.373	39.2014	50.7974	71.0203	62.1708	44.9283	25.918	52.6057	48.0592	50.0087	43.5176	44.9974	25.0742	32.962	43.2231	64.1357	59.2091	48.4115	54.3184
1.91_134.0957m/z	134.096	1.9107	pos	N-Methylphenylethanolamine	HMDB0001387	Organic nitrogen compounds	Organonitrogen compounds	Amines	M+H-H2O	C9H13NO	44.9	38.6	-4.65868	41.1441	42.7244	42.5776	42.0385	38.0534	43.4677	41.2513	53.3069	47.9879	54.6528	51.907	28.7515	35.1334	53.9896	39.2693	52.2085	43.2336	25.8682	38.7027	37.4182	60.6203	42.1227	33.167	21.8423	49.8745	34.3125	44.7392	45.0535	52.1896	41.8348	56.2633	59.0448
2.37_259.1185m/z	259.119	2.37177	neg	5-Hexyltetrahydro-2-oxo-3-furancarboxylic acid	HMDB0030984	Organoheterocyclic compounds	Lactones	Gamma butyrolactones	M+FA-H	C11H18O4	44.9	34.5	-0.762223	114.076	130.803	113.454	125.467	145.25	118.551	112.74	116.299	44.8125	56.6328	58.9118	70.648	85.9921	104.253	110.726	130.054	139.246	111.696	153.46	355.658	109.692	133.671	79.5492	168.211	218.375	121.673	123.706	77.0849	97.4136	73.753	89.0279	109.946
2.84_203.1288m/z	203.129	2.84258	neg	3,10-dihydroxydecanoic acid	LMFA01050429	Lipids and lipid-like molecules	Fatty Acyls	Fatty Acids and Conjugates	M-H	C10H20O4	44.9	36.1	-0.400811	25.951	47.5184	46.4794	60.4568	33.9246	45.5609	26.1778	36.9978	30.4452	36.8591	29.8194	2.20568e-08	6.70337	15.2143	62.6767	107.354	83.8548	48.1754	60.7592	47.3197	31.8661	20.4871	23.2223	25.5025	10.1031	3.12488	27.8083	20.3618	45.5292	18.4246	14.2943	39.0011
3.85_397.2059m/z	397.206	3.8471	pos	pregnenolone sulfate	5740	Lipids and lipid-like molecules	Steroids and steroid derivatives	Sulfated steroids	M+H	C21H32O5S	44.9	36.6	3.88707	165.139	155.677	222.104	179.151	176.175	187.275	208.93	198.853	15.3569	26.1357	16.655	29.0413	73.3798	14.3548	13.3583	16.0026	29.4632	31.841	84.5489	399.031	26.2889	1413.76	64.5637	10.1379	171.355	36.7792	105.298	43.5555	219.282	53.85	56.557	57.2753
4.07_269.0452m/z	269.045	4.06718	neg	Apigenin	3397	Phenylpropanoids and polyketides	Flavonoids	Flavones	M-H	C15H10O5	44.9	32	-1.43918	438.483	398.876	388.892	396.107	389.51	407.166	384.761	391.458	564.465	399.389	214.381	245.318	127.796	581.682	418.258	441.488	367.375	310.493	588.608	1680.42	164.779	558.386	109.174	498.775	361.609	290.272	184.314	322.022	311.621	298.231	488.065	109.948
4.47_323.1854m/z	323.185	4.47017	neg	Panaxytriol	HMDB0031928	Lipids and lipid-like molecules	Fatty Acyls	Fatty alcohols	M+FA-H	C17H26O3	44.9	34.6	-3.72196	1816.93	1900.16	1895.5	1905.94	1845.86	1874.12	2031.2	1818	1287.22	1325.28	1676.96	2339.23	2558.8	1633.62	2479.15	2443.58	2108.94	3019.42	2347.88	2084.64	2212.92	1721.2	1954.06	2403.14	1664.69	1948.71	3065.56	1791.72	1421.89	1883.35	1476.79	2860.76
4.95_330.2399n	313.237	4.94555	pos	9,12,13-TriHOME	HMDB0004708	Lipids and lipid-like molecules	Fatty Acyls	Fatty acids and conjugates	M+H-H2O, M+H	C18H34O5	44.9	33.6	-2.19424	7951.74	8125.92	8016.86	7968.04	7851.51	7976.94	8000.23	7822.84	10276.8	5850.68	8048.52	9984.76	7945.12	9722.39	11781.9	10121.1	9968.65	11087.4	10277.3	9269.42	8032.8	7633.43	8833.87	8688.56	6338.11	9548.1	11994.3	8038.45	8984.72	9197.55	7109.33	12649.1
5.26_337.2499m/z	337.25	5.26387	pos	13-HDoHE	HMDB0060043	Lipids and lipid-like molecules	Fatty Acyls	Fatty alcohols	M+Na	C22H34O	44.9	37.1	-1.02288	468.524	536.416	503.888	460.439	510.128	456.972	486.572	503.341	551.906	638.542	411.012	483.26	560.148	685.817	423.253	459.523	341.205	473.312	488.128	691.271	339.24	660.94	654.635	734.912	465.263	890.19	661.001	427.561	665.18	655.658	397.185	817.68
5.49_331.2258m/z	331.226	5.48602	pos	Annosquamosin B	HMDB0031379	Lipids and lipid-like molecules	Prenol lipids	Diterpenoids	M+Na	C19H32O3	44.9	40.6	4.70736	153.255	161.602	139.391	170.057	161.149	168.372	146.627	173.313	449.539	19.31	66.4338	23.6924	133.67	64.5392	54.818	44.2234	28.0693	75.8182	85.2705	41.8207	58.4452	156.193	161.828	0.843701	67.0284	628.166	739.097	117.333	274.748	197.977	73.535	776.934
8.19_442.3432n	443.35	8.18705	pos	Camellenodiol	HMDB0035735	Lipids and lipid-like molecules	Prenol lipids	Triterpenoids	M+H, M+NH4, M+H-H2O	C29H46O3	44.9	32.6	-3.43161	7625.63	9033.82	12587.7	11523.2	11632.9	13602.8	14015.5	12891.3	3520.52	2213.59	1280.35	11227	4144.33	5806.28	2440.61	1266.38	1477.83	1996.12	3452.48	2272.27	4084.11	4352.64	2345.12	3485.74	10448.5	2738.84	11858.4	2934.33	4773.77	6449.11	7279.52	9804.51
8.51_473.3252m/z	473.325	8.51047	neg	Carcinomedin	LMST03060003	Lipids and lipid-like molecules	Sterol Lipids	Secosteroids	M+FA-H	C28H44O3	44.9	33	-4.77368	259.076	335.601	733.469	841.322	854.205	838.667	772.198	808.949	820.97	1168.77	593.892	767.39	524.603	798.136	1080.71	918.019	935.743	915.477	894.539	875.797	776.188	871.91	512.248	824.769	903.606	1398.11	236.143	462.758	587.882	540.222	603.195	311.072
0.61_118.0508m/z	118.051	0.6097	neg	L-Homoserine	HMDB0000719	Organic acids and derivatives	Carboxylic acids and derivatives	Amino acids, peptides, and analogues	M-H	C4H9NO3	44.8	31.1	-1.40763	172.653	136.55	144.234	157.12	141.155	161.897	163.574	171.768	123.018	145.581	142.616	128.338	159.847	227.418	156.57	138.412	153.502	141.373	171.204	235.403	201.492	167.661	47.5397	163.216	183.621	109.712	199.401	123.763	140.318	85.8583	198.907	158.272
0.61_147.0894n	130.086	0.613767	pos	2-amino-6-hydroxyhexanoic acid	HMDB0142963	Organic acids and derivatives	Carboxylic acids and derivatives	Amino acids, peptides, and analogues	M+H, M+Na, M+H-H2O	C6H13NO3	44.8	27.3	-1.282	879.279	938.795	917.016	899.644	913.402	908.789	970.371	931.03	874.093	805.666	845.646	729.075	726.119	745.375	1328.84	1403.18	1507.95	1231.38	1276.62	1479.2	735.648	883.193	687.425	984.879	661.396	871.336	854.978	741.897	976.555	732.924	619.213	752.421
1.00_202.1084m/z	202.108	1.00033	neg	N-lactoyl-Leucine	HMDB0062176	Organic acids and derivatives	Carboxylic acids and derivatives	Amino acids, peptides, and analogues	M-H	C9H17NO4	44.8	30.8	-0.540944	1128.74	997.194	962.3	1060.9	989.082	988.558	957.708	947.868	864.226	742.531	416.993	578.804	523.493	820.222	1209.94	874.496	1078.71	977.864	1282.35	1762.21	1141.6	916.731	411.077	1013.65	920.069	870.024	1629.17	894.064	897.117	828.539	1575.34	1374.78
1.18_171.0895n	172.097	1.17957	pos	N-butanoyl-lhomoserine lactone	36732	Lipids and lipid-like molecules	Fatty Acyls	Fatty amides	M+H, M+Na	C8H13NO3	44.8	33	-0.366769	65.0592	85.4873	73.0704	85.7581	65.712	67.2061	71.0318	68.0205	70.4694	98.8827	89.7998	47.6858	31.5753	95.4543	67.6433	96.0413	95.7992	89.9635	94.7211	190.558	53.2422	110.049	117.597	161.193	87.8854	122.125	19.6153	76.5669	104.124	87.4274	39.1643	17.7013
1.18_190.1073m/z	190.107	1.17957	pos	L-Allysine Ethylene Acetal	103470	Unclassified	Unclassified	Unclassified	M+H	C8H15NO4	44.8	32	-0.259092	51.4983	62.1785	52.6807	60.6442	55.5334	63.0636	51.593	61.8415	65.8237	64.9706	76.1849	26.41	23.664	41.6243	106.054	97.0815	88.1723	93.5664	82.8702	104.632	70.6166	66.6113	79.0893	72.3557	67.5793	58.1883	17.007	44.0954	60.1188	46.9905	21.3639	23.9009
1.50_157.1330m/z	157.133	1.49722	pos	2-Pentyloxazole	HMDB0037818	Organoheterocyclic compounds	Azoles	Oxazoles	M+NH4	C8H13NO	44.8	37.3	-3.75375	37.4513	32.0884	27.9232	25.5964	38.2374	42.6187	28.1077	33.9295	20.1222	29.231	32.2956	19.9558	42.5508	25.0011	13.9684	14.3097	14.6109	14.495	25.5438	37.0071	19.763	35.6054	17.9773	45.89	19.2966	59.0773	39.8997	44.6103	46.1815	28.7049	54.2666	39.5588
1.94_180.1017m/z	180.102	1.9432	pos	1,2-Dihydronaphthalene-1,2-diol	HMDB0060335	Benzenoids	Naphthalenes	Unclassified	M+NH4	C10H10O2	44.8	35.7	-1.06623	32.5153	44.8814	39.9774	44.0239	43.033	47.7506	28.1907	46.8464	68.3427	61.1033	54.6041	35.0284	85.4569	62.7997	23.518	30.0581	21.7242	26.8968	35.3656	75.1379	14.4844	40.7468	12.4108	47.9397	42.5033	31.6867	52.7511	23.6205	37.7814	36.8649	37.0188	78.5574
2.08_109.0292m/z	109.029	2.07595	neg	Osmundalactone	HMDB0031303	Organoheterocyclic compounds	Pyrans	Pyranones and derivatives	M-H2O-H	C6H8O3	44.8	33.2	-2.00653	24.6357	39.7375	18.3638	16.3161	31.8161	27.4966	26.6473	19.2107	18.5086	33.3696	16.9951	17.0137	19.1184	75.5407	31.8482	21.1939	17.7527	24.6368	19.974	14.0052	18.7237	48.1564	9.35213	51.9579	59.8288	9.88983	4.47586	32.0223	33.5452	17.5168	68.631	9.28498
2.23_565.1548m/z	565.155	2.22768	pos	Vitexin 2''-O-alpha-D-arabinofuranoside	LMPK12110210	Lipids and lipid-like molecules	Polyketides	Flavonoids	M+H	C26H28O14	44.8	32.6	-0.599701	164.901	188.018	168.059	166.12	166.648	165.591	173.857	154.434	131.907	43.6921	25.2095	24.8052	33.9348	44.6398	76.3389	91.4467	112.099	45.1252	449.084	2274.65	13.6162	605.838	145.117	90.7388	31.3715	13.2222	11.9852	44.3262	55.185	42.8099	136.981	39.0995
2.37_144.0452m/z	144.045	2.37177	neg	1H-Indole-3-carboxaldehyde	HMDB0029737	Organoheterocyclic compounds	Indoles and derivatives	Indoles	M-H	C9H7NO	44.8	29.6	-1.63864	932.091	883.036	778.448	795.93	807.839	702.749	698.515	686.653	906.716	813.74	885.717	204.879	169.576	998.226	1255.98	1131.6	1151.58	1221.55	1086.21	945.598	714.685	726.554	759.41	814.118	788.565	821.498	528.412	995.971	738.001	805.049	749.257	640.127
2.74_121.0656m/z	121.066	2.73558	neg	2-Hydroxy-3,4,5-trimethyl-2-cyclopenten-1-one	HMDB0039652	Organic oxygen compounds	Organooxygen compounds	Carbonyl compounds	M-H2O-H	C8H12O2	44.8	28.9	-2.27787	893.262	858.02	830.582	866.701	857.034	909.675	990.995	985.901	1651.7	1365.17	404.808	9.84616	110.53	58.6167	2020.97	1622.31	1867.12	1812.79	1507.95	1616.16	481.364	1158.21	1133.77	1466.12	1040.62	1526.41	83.073	404.386	908.807	451.475	144.647	148.101
2.94_197.1170m/z	197.117	2.94432	pos	Benzenemethanol, 2-(2-hydroxypropoxy)-3-methyl-	1265	Unclassified	Unclassified	Unclassified	M+H	C11H16O3	44.8	29.3	-1.23419	254.231	255.988	246.746	256.124	268.855	264.649	266.584	256.09	322.12	281.794	310.316	149.78	218.359	314.554	362.715	346.478	354.186	331.354	347.432	437.162	190.645	226.22	204.07	246.008	277.222	246.204	381.47	216.176	230.834	238.807	223.745	400.029
4.04_341.1960m/z	341.196	4.0362	neg	2,3-dinor, 6-keto-PGF1α	36156	Unclassified	Unclassified	Unclassified	M-H	C18H30O6	44.8	36.9	-2.8963	1528.67	1385.97	1370.25	1341.17	1395.45	1432.6	1341.18	1368.99	1222.15	1228.54	1503.82	1883.1	1688.88	1360.9	1649.28	1771.15	1590.13	1928.09	1652.2	1626.77	1402.73	1180.62	1501.94	1401.46	1096.55	1216.78	1782.57	1498.99	1260.09	1568.14	1305.81	1772.52
4.48_363.2513m/z	363.251	4.4809	pos	Lycopersiconolide	89469	Lipids and lipid-like molecules	Steroids and steroid derivatives	Steroid lactones	M+H	C22H34O4	44.8	38.3	-4.53163	383.441	367.881	365.467	430.026	394.156	325.484	377.135	382.347	979.055	666.324	404.137	868.825	1425.16	565.426	91.7754	83.5957	85.9156	105.446	147.175	205.149	387.436	509.924	781.57	421.628	102.816	1060.92	127.614	500.222	673	781.486	325.917	186.51
5.14_255.1599m/z	255.16	5.1438	neg	5-tridecynoic acid	LMFA01030598	Lipids and lipid-like molecules	Fatty Acyls	Fatty Acids and Conjugates	M+FA-H	C13H22O2	44.8	30.6	-1.22325	474.483	407.547	405.252	350.603	384.893	402.667	392.795	386.3	267.086	193.962	302.808	186.888	283.55	1118.18	937.282	728.576	625.403	1093.36	760.266	307.896	285.353	209.875	191.044	284.68	290.703	199.433	729.911	273.278	225.961	288.739	369.002	704.573
5.86_458.3381n	441.335	5.8585	pos	(3beta,17alpha,23S)-17,23-Epoxy-3,29-dihydroxy-27-norlanost-8-en-24-one	HMDB0035142	Lipids and lipid-like molecules	Prenol lipids	Triterpenoids	M+H-H2O, M+H	C29H46O4	44.8	44.6	-3.33704	13272.6	13885.9	14039.1	13694.4	13194.9	13344.5	13272.1	12940	12910.4	14145	8491.74	17073.1	14754.4	17567.7	8293.67	8034.92	7730.46	8018.75	8679.44	6338.13	11590	11215.5	8169.88	14305.8	16483.5	8384.4	10919.2	14390.1	13113.1	15385.6	18251.2	10267.4
6.26_348.2161m/z	348.216	6.26148	pos	S-4-benzyl-3-((S)-3-hydroxy-2,2-dimethyloctanoyl)oxazolidin-2-one	65461	Unclassified	Unclassified	Unclassified	M+H	C20H29NO4	44.8	35.9	-2.26854	88.9679	164.708	130.746	107.779	70.6701	102.91	88.2155	158.364	575.471	1850.42	827.956	2.20568e-08	2.20568e-08	869.674	2.20568e-08	2.20568e-08	9.2378	2.20568e-08	4.52655	6.66076	2.20568e-08	0.0641637	2.20568e-08	2.20568e-08	2.20568e-08	0.384982	5.65707	2.20568e-08	23.9136	15.6083	2.20568e-08	1.19996
6.74_520.3388m/z	520.339	6.73797	pos	PS(P-20:0/0:0)	LMGP03070001	Lipids and lipid-like molecules	Glycerophospholipids	Glycerophosphoserines	M+H-H2O	C26H52NO8P	44.8	33.3	-1.82926	4183.23	4376.3	4171.03	3747.28	3760.07	3940.61	3621.39	3519.62	582.248	543.955	671.657	1660.77	1655.59	1348.47	589.393	486.619	485.498	447.656	1914.34	2995.96	1562.05	2132.3	826.434	2204.45	2809.68	638.073	3321.21	771.814	1408.76	1591.75	1655.14	2997.77
7.93_304.2245n	287.221	7.92707	pos	8,9,16-trihydroxy palmitic acid	LMFA01050100	Lipids and lipid-like molecules	Fatty Acyls	Fatty Acids and Conjugates	M+H-H2O, M+H	C16H32O5	44.8	30	-1.61321	327.433	374.065	572.692	556.891	536.35	546.367	567.623	549.381	532.166	556.192	474.494	478.245	520.654	705.659	599.823	582.533	606.603	615.533	632.565	765.292	656.344	655.282	554.378	634.135	609.15	760.983	515.932	657.242	610.827	554.135	642.073	558.719
0.57_168.0761m/z	168.076	0.567767	pos	(S)-Spinacine	HMDB0029873	Organic acids and derivatives	Carboxylic acids and derivatives	Amino acids, peptides, and analogues	M+H	C7H9N3O2	44.7	36.7	-3.65028	17.1988	13.2344	19.998	12.4958	21.6288	17.5051	23.3048	14.4016	14.9524	81.9715	2.20568e-08	2.20568e-08	5.41826	2.72313	3.17865	10.8729	5.90733	2.20568e-08	11.0987	43.8773	2.94983	10.9045	2.20568e-08	4.59535	3.41765	12.061	13.6062	13.5483	12.7128	4.70282	2.20568e-08	13.2071
0.63_249.0614m/z	249.061	0.626033	neg	3,5,6-Trihydroxy-5-(hydroxymethyl)-2-methoxy-2-cyclohexen-1-one	HMDB0041031	Organic oxygen compounds	Organooxygen compounds	Carbonyl compounds	M+FA-H	C8H12O6	44.7	27.4	-0.758587	356.027	308.323	314.684	375.591	332.134	284.603	323.026	331.178	345.055	319.864	441.368	443.226	435.707	373.845	295.421	351.022	319.13	315.984	311.606	260.003	372.849	301.132	342.764	233.25	366.507	264.629	437.736	343.986	286.652	313.596	344.806	348.593
1.29_200.0916m/z	200.092	1.2939	pos	2-Acetyl-1,5,6,7-tetrahydro-6-hydroxy-7-(hydroxymethyl)-4H-azepine-4-one	HMDB0035177	Organoheterocyclic compounds	Azepines	Unclassified	M+H	C9H13NO4	44.7	34.5	-0.434282	128.406	118.375	121.099	124.656	119.831	124.733	128.342	123.271	138.694	133.276	139.164	117.559	134.655	134.678	158.061	156.225	154.393	156.607	138.346	128.982	152.449	132.298	215.771	107.942	137.798	112.064	110.217	141.706	123.097	147.325	97.6877	106.11
1.81_193.1220m/z	193.122	1.81453	pos	2-Methyl-1-phenyl-2-propanyl acetate	87776	Benzenoids	Benzene and substituted derivatives	Phenylpropanes	M+H	C12H16O2	44.7	38.3	-1.72417	16.0564	21.976	21.3179	19.773	18.6544	13.7837	17.7047	18.2121	21.244	13.9469	22.2805	23.4369	17.2266	23.3431	21.7056	14.9589	17.823	18.1131	17.9391	22.5275	18.7152	17.0026	15.8699	28.378	16.7093	7.38417	20.3912	22.7535	21.9426	26.7196	17.5373	18.1341
1.99_161.0473n	162.054	1.98953	pos	3-Formyl-6-hydroxyindole	HMDB0031172	Organoheterocyclic compounds	Indoles and derivatives	Hydroxyindoles	M+H-H2O, M+H	C9H7NO2	44.7	27.8	-2.61879	4471.31	4490.87	4486.96	4248.17	4254.58	4256.9	4366.2	4421.7	5812.05	4682.02	5505.24	1241.69	1510.1	4747.74	6556.02	5904.15	6276.4	5968.74	5684.94	6794.66	4977.06	4728.44	4920.02	4266.78	4296.42	4985.51	2818.78	2561.65	3534.12	2611.23	2531.33	3136.57
2.13_132.1015m/z	132.102	2.12968	pos	L-Isoleucine	23	Organic acids and derivatives	Carboxylic acids and derivatives	Amino acids, peptides, and analogues	M+H	C6H13NO2	44.7	60	-3.01659	88.1007	144.155	79.3256	87.1612	84.5194	140.303	116.923	116.771	67.6013	68.5935	76.6573	59.5764	57.4626	94.1404	56.7472	62.6861	70.138	66.1982	98.393	110.584	53.1995	98.9309	107.295	95.606	55.6181	75.4825	227.733	110.588	125.955	128.265	113.128	174.512
2.57_136.0882n	119.085	2.5655	pos	3-Phenyl-1-propanol	HMDB0033962	Benzenoids	Benzene and substituted derivatives	Unclassified	M+H-H2O, M+H	C9H12O	44.7	30.1	-4.42054	122.123	123.887	176.547	121.68	173.543	142.727	136.728	137.997	143.708	151.027	120.995	210.299	135.426	144.108	218.006	252.97	235.061	221.467	196.378	135.749	117.745	118.26	101.22	166.846	113.939	128.796	149.33	121.793	118.901	116.346	115.467	132.202
2.72_445.1126m/z	445.113	2.71842	neg	Torosaflavone A	LMPK12110202	Lipids and lipid-like molecules	Polyketides	Flavonoids	M+FA-H	C21H20O8	44.7	34.9	-3.47626	178.363	166.383	154.633	171.596	165.007	150.204	153.145	165.063	211.454	136.958	91.4879	32.5209	69.3743	97.641	91.122	1637.6	964.963	84.9264	580.138	645.802	57.1812	60.517	0.407602	81.6671	85.9708	57.4846	64.3611	58.0906	186.471	28.1188	70.9568	50.087
3.77_256.1673n	239.164	3.76662	pos	Monomenthyl succinate	91299	Lipids and lipid-like molecules	Prenol lipids	Monoterpenoids	M+H-H2O, M+K, M+H	C14H24O4	44.7	32.5	-0.549599	597.988	623.463	596.405	575.884	593.328	602.87	592.296	592.041	502.476	446.051	625.653	833.06	1158.29	662.105	596.92	568.922	536.933	649.301	631.849	638.883	509.174	574.956	468.097	1011.59	578.197	470.606	1096.37	503.438	425.162	557.844	522.948	1063.54
3.91_105.0694m/z	105.069	3.91177	pos	Styrene	66571	Benzenoids	Benzene and substituted derivatives	Styrenes	M+H	C8H8	44.7	37.6	-4.84354	186.151	137.056	145.506	87.2107	188.523	148.982	75.6335	111.7	33.3751	166.069	203.288	182.102	134.658	215.904	49.8448	89.7815	30.4843	213.21	107.269	78.9632	143.741	129.773	128.642	157.774	165.525	86.5501	158.216	153.319	89.8366	165.301	180.48	191.163
4.09_381.3106m/z	381.311	4.08993	pos	20-HETE ethanolamide	HMDB0013630	Organic nitrogen compounds	Organonitrogen compounds	Amines	M+NH4	C22H37NO3	44.7	26.5	-1.49706	2194.2	2265.97	2237.57	2176.04	2052.65	2031.28	2140.06	2125.37	962.677	383.809	2599.07	6073.1	482.554	348.765	3060.35	2884.9	2670.33	3215.16	4608.21	12467.6	2424.13	2060.73	2964.15	961.26	1598.02	2811.75	670.278	1833.79	1470.86	1654.04	1892.3	640.438
6.75_308.1986n	309.206	6.7528	pos	16-J1-PhytoP	LMFA02030067	Lipids and lipid-like molecules	Fatty Acyls	Octadecanoids	M+H-H2O, M+H	C18H28O4	44.7	30.7	-0.67582	794.106	894.845	1030.19	1053.77	983.289	1011.38	1008.65	1002.91	1053.42	847.109	1147.25	1402.01	872.34	1268.93	1193.65	974.779	1163.56	1224.34	1199.93	1472.47	1244.39	1144.9	1192.74	1159.49	1011.07	1640.37	1076.92	1074.41	1084.06	1183.77	805.177	987.65
6.81_241.1808m/z	241.181	6.81105	neg	4-(2,6,6-Trimethyl-1-cyclohexenyl)-2-butanol	HMDB0036172	Lipids and lipid-like molecules	Prenol lipids	Sesquiterpenoids	M+FA-H	C13H24O	44.7	29.8	-0.775729	159.58	149.746	136.435	129.351	122.291	149.365	146.077	129.961	135.637	148.423	198.151	209.155	200.246	303.413	292.289	267.437	268.144	273.796	232.633	105.635	147.53	105.254	119.595	141.228	94.4469	113.538	154.502	103.008	110.58	95.3763	159.596	177.135
6.99_404.2911n	405.298	6.99412	pos	7b-Hydroxy-3-oxo-5b-cholan-24-oate	57939	Lipids and lipid-like molecules	Sterol Lipids	Bile acids and derivatives	M+H, M+NH4	C25H40O4	44.7	48.4	-3.79235	743.399	962.098	1182.35	1174.49	1189.54	1118.71	1151.29	1204.35	893.149	706.049	488.233	1392.9	3237.01	720.84	414.88	487.727	210.619	292.019	410.863	336.573	530.443	1533.84	815.245	602.565	743.125	604.633	686.411	1129.72	1461.14	1118.14	1442.69	920.221
7.21_319.2271m/z	319.227	7.2082	neg	(±)16-HETE	45289	Unclassified	Unclassified	Unclassified	M-H	C20H32O3	44.7	34.6	-2.49602	683.821	785.216	809.959	872.342	929.735	774.467	905.846	813.705	722.975	1072.71	224.591	111.183	222.687	222.791	605.028	1629.7	952.512	482.157	1592.64	5684.39	379.751	898.655	539.249	408.628	273.317	469.758	389.889	332.571	591.009	379.512	349.025	497.54
8.59_314.3048m/z	314.305	8.5887	pos	Heptadecanoyl Ethanolamide	3717	Unclassified	Unclassified	Unclassified	M+H	C19H39NO2	44.7	43.1	-1.9034	9.0196	65.5631	45.6492	46.1699	49.0013	49.5745	54.8527	46.75	9.30421	2.20568e-08	1.73948	37.2357	1.62498	8.44467	19.9182	4.95058	10.4322	12.8769	21.1358	13.7048	1.24664	2.13902	2.20568e-08	2.20568e-08	5.85988	2.20568e-08	152.681	2.20568e-08	2.20568e-08	11.4773	10.3153	101.718
1.42_513.3062m/z	513.306	1.41738	pos	Kukoamine D	HMDB0060527	Benzenoids	Phenols	Benzenediols	M+H-H2O	C28H42N4O6	44.6	27.8	-1.73948	454.055	479.889	420.249	474.308	450.997	389.732	411.398	422.922	174.579	557.712	14.1427	16.2949	2.95648	83.7335	6.23482	23.0572	0.0886217	1.52963	432.123	2537.44	29.456	380.033	49.7056	191.451	2.20568e-08	6.52902	12.558	77.7294	562.305	88.7823	62.0185	65.5017
1.58_134.0609m/z	134.061	1.58398	neg	N-Acetylarylamine	HMDB0001250	Benzenoids	Benzene and substituted derivatives	Unclassified	M-H	C8H9NO	44.6	33.3	-1.85406	9.87195	11.5452	14.8908	11.0436	10.9263	16.6822	11.4952	11.7698	16.5011	23.3057	5.15588	2.20568e-08	2.20568e-08	2.20568e-08	12.9065	43.8543	38.4374	11.2868	25.6832	47.6142	2.20568e-08	3.75466	7.95058	3.67488	3.03827	5.32566	2.20568e-08	1.3618	17.5026	3.54964	2.20568e-08	2.20568e-08
1.72_151.0399m/z	151.04	1.71882	neg	Herierin III	HMDB0038760	Organoheterocyclic compounds	Pyrans	Pyranones and derivatives	M-H2O-H	C8H10O4	44.6	33.5	-1.03059	23.7449	19.7436	20.6061	24.7817	18.3853	26.4634	22.8919	26.6147	42.5896	14.9597	6.68562	8.27893	7.35492	51.319	12.0085	29.4263	36.414	13.9731	27.9225	33.3993	21.0923	19.9005	8.25004	18.2198	27.218	2.20568e-08	37.0684	18.5856	19.2684	12.9641	13.4226	30.7375
1.94_245.1859m/z	245.186	1.9432	pos	Isoleucyl-Isoleucine	HMDB0028910	Organic acids and derivatives	Carboxylic acids and derivatives	Amino acids, peptides, and analogues	M+H	C12H24N2O3	44.6	26.1	-0.281492	1053.24	1046.83	1028.78	985.671	916.235	940.604	978.445	939.27	623.067	1024.28	1104.17	1216.14	1604.04	1110.95	283.911	478.349	358.34	369.26	590.935	601.52	901.269	976.477	1051.5	989.106	622.895	1518.22	1908.01	805.048	1334.16	1326.46	1280.42	1853.46
2.11_306.0487m/z	306.049	2.11368	pos	2',3' cyclic CMP	62429	Unclassified	Unclassified	Unclassified	M+H	C9H12N3O7P	44.6	35.2	0.304439	38.9225	34.8677	45.2616	29.1657	41.8173	29.0744	23.3024	45.9563	20.3928	30.9289	47.0512	21.7473	14.0789	21.6621	7.05448	35.3331	17.1144	17.3131	26.2234	52.5431	100.273	65.661	55.7049	58.4951	59.3438	71.5747	48.8145	43.6976	39.7491	56.6205	55.3362	46.3036
2.57_206.0939n	207.101	2.5655	pos	5-[(3-methoxyphenyl)methyl]oxolan-2-one	HMDB0127763	Benzenoids	Phenol ethers	Anisoles	M+H-H2O, M+H	C12H14O3	44.6	30	-2.15035	423.016	444.967	450.199	455.093	416.735	424.002	465.106	456.997	547.28	399.429	434.265	546.312	520.793	505.624	786.475	802.386	889.967	841.717	702.996	491.53	441.421	400.189	449.846	450.419	392.015	359.509	432.959	400.25	414.293	438.884	368.63	384.115
2.76_159.1164m/z	159.116	2.76232	pos	1-Phenyl-2-hexanone	HMDB0094661	Benzenoids	Benzene and substituted derivatives	Unclassified	M+H-H2O	C12H16O	44.6	32.5	-2.16426	135.779	139.241	135.586	149.133	141.693	203.983	188.413	150.05	133.399	99.6218	2.20568e-08	458.353	29.7697	169.792	374.278	416.905	345.012	405.22	358.812	404.142	173.615	151.24	155.022	303.804	2.20568e-08	79.3905	61.9947	243.419	205.415	275.526	203.196	61.8578
2.80_271.0968m/z	271.097	2.79515	pos	Strobopinin	52676	Unclassified	Unclassified	Unclassified	M+H	C16H14O4	44.6	41.4	1.29554	27.662	14.5442	26.1799	30.3035	17.2167	13.3347	11.0625	25.0129	18.6144	19.9349	29.9396	34.3053	24.827	10.9991	12.2237	15.2869	20.0071	27.6784	16.2819	5.6861	27.4067	25.5464	37.1141	30.7974	13.5082	30.3551	27.9538	28.8184	25.0329	34.5006	32.2596	24.0228
3.78_602.2233m/z	602.223	3.78277	pos	Sachaliside 2	LMPK12020045	Lipids and lipid-like molecules	Polyketides	Flavonoids	M+NH4	C30H32O12	44.6	29.5	0.178963	402.74	430.868	382.423	451.894	374.567	424.012	376.514	430.668	303.621	760.022	345.449	0.600632	2.90811	223.947	2625.28	2343.52	2350.69	2378.62	1817.3	1153.86	19.7409	84.3307	30.8271	97.2937	97.6773	100.581	28.1469	99.6052	362.681	92.1886	80.3013	12.0017
3.96_343.2115m/z	343.211	3.95937	neg	8E-Heptadecenedioic acid	LMFA01170053	Lipids and lipid-like molecules	Fatty Acyls	Fatty Acids and Conjugates	M+FA-H	C17H30O4	44.6	33.7	-3.75014	2556.6	2614.82	2508.53	2418.2	2536.92	2583.98	2513.61	2501.05	2462.91	2372.67	3354.94	2527.57	2558.17	2749.1	3963.01	3614.68	3658.48	3870.85	3479.95	3531.11	1782.37	1871.83	1823.6	2453.14	2369.83	2140.09	2772.44	2266.99	2153.49	2272.18	1998.21	2754.24
4.59_346.2498n	329.246	4.5859	pos	1alpha,22-dihydroxy-23,24,25,26,27-pentanorvitamin D3 / 1alpha,22-dihydroxy-23,24,25,26,27-pentanorcholecalciferol	LMST03020011	Lipids and lipid-like molecules	Sterol Lipids	Secosteroids	M+H-H2O, M+H	C22H34O3	44.6	32	-2.97225	5083.04	5172.51	4996.91	4846.72	4707.56	4837.26	4829.49	4779.32	5251.91	4983.88	4520.3	7753.17	14947.2	9017.56	694.547	661.389	650.191	741.678	1853.28	1974.47	13205.2	6982.52	11010.1	5431.24	4165.55	3342.99	1453.76	9274.07	7882.6	9362.19	11039.9	1435.36
6.01_248.1409n	249.148	6.01	pos	Artabsin	HMDB0036641	Organoheterocyclic compounds	Lactones	Gamma butyrolactones	M+H-H2O, M+H	C15H20O3	44.6	35.8	-1.34541	68.9767	64.8472	68.3327	71.7815	67.6918	77.9589	63.0606	71.4273	36.9035	21.3838	65.9221	53.7025	147.586	100.749	86.8007	73.076	51.8601	104.344	66.1342	2.20568e-08	43.8268	32.4141	20.3859	22.5975	40.8461	66.8284	216.166	117.623	102.79	139.701	135.81	230.87
6.69_283.2412m/z	283.241	6.69313	pos	Cardanoldiene	HMDB0029816	Benzenoids	Benzene and substituted derivatives	Phenols and derivatives	M+H-H2O	C21H32O	44.6	28.8	-2.67977	516.292	581.91	557.273	536.551	531.534	522.937	524.025	539.686	287.801	743.307	481.119	463.821	948.375	1001.65	470.07	346.002	353.929	421.209	380.456	397.468	875.777	492.98	896.472	227.525	565.057	314.262	513.363	418.925	414.943	477.494	497.97	484.607
0.63_154.0499m/z	154.05	0.630433	pos	Tetrahydrodipicolinate	HMDB0012289	Organic acids and derivatives	Carboxylic acids and derivatives	Amino acids, peptides, and analogues	M+H-H2O	C7H9NO4	44.5	31.2	0.00304951	196.847	194.042	203.534	187.339	200.533	198.555	228.743	190.725	317.359	232.442	211.606	236.242	245.075	223.312	206.508	217.66	197.811	199.971	196.427	226.213	309.341	232.626	250.281	279.086	243.909	221.413	174.863	245.547	207.96	244.895	159.144	178.322
0.83_133.0312m/z	133.031	0.82825	pos	(±)-2-Hydroxy-4-(methylthio)butanoic acid	HMDB0037115	Lipids and lipid-like molecules	Fatty Acyls	Fatty acids and conjugates	M+H-H2O	C5H10O3S	44.5	27.9	-3.55342	646.556	693.322	635.223	669.79	643.829	658.376	689.408	661.589	611.758	620.682	755.941	710.693	515.208	914.472	604.648	532.09	610.331	631.565	657.1	751.856	750.195	705.57	571.096	763.564	661.531	698.954	838.87	598.876	747.328	628.063	814.339	695.946
1.51_143.1173m/z	143.117	1.51355	pos	N(6)-Methyllysine	HMDB0002038	Organic acids and derivatives	Carboxylic acids and derivatives	Amino acids, peptides, and analogues	M+H-H2O	C7H16N2O2	44.5	30.7	-3.70619	239.878	224.181	231.302	209.943	212.193	205.362	218.518	222.366	226.69	248.27	198.749	158.398	116.395	231.612	174.76	131.252	173.977	165.936	224.264	352.148	205.727	253.386	158.147	295.952	178.245	318.66	300.065	244.159	313.171	271.842	320.944	280.336
1.91_188.1643m/z	188.164	1.9107	pos	3S-aminodecanoic acid	35930	Lipids and lipid-like molecules	Fatty Acyls	Fatty Acids and Conjugates	M+H	C10H21NO2	44.5	34.7	-1.06457	35.704	32.5247	43.8309	33.9671	31.9212	29.8193	40.9505	37.4447	21.1838	35.3954	58.0274	33.8289	49.0171	57.6704	29.1438	30.9278	32.813	32.5	30.2557	35.6722	31.7873	34.6722	38.4387	30.4223	59.4729	33.6866	18.9779	44.3534	36.2595	42.5474	23.4281	23.4351
1.91_247.1434m/z	247.143	1.9107	pos	Phenylalanyl-Valine	HMDB0029008	Organic acids and derivatives	Carboxylic acids and derivatives	Amino acids, peptides, and analogues	M+H-H2O	C14H20N2O3	44.5	34.3	-2.71755	163.25	169.665	163.755	160.232	150.586	140.451	147.068	151.403	24.8702	54.9204	45.0294	32.9581	29.073	58.3481	413.894	1142.66	1411.79	409.2	616.958	281.073	42.1457	180.174	33.7929	69.261	33.5357	47.7683	52.9672	34.8314	54.0926	29.5685	37.6451	35.3584
1.97_256.1907m/z	256.191	1.97387	pos	N-decanoyl-L-Homoserine lactone	45310	Unclassified	Unclassified	Unclassified	M+H	C14H25NO3	44.5	30.5	-0.261496	228.593	228.558	213.598	177.957	171.958	210.512	184.943	207.496	119.105	294.929	158.934	96.3336	107.772	282.906	95.1588	223.454	180.972	104.175	158.625	199.421	142.493	210.794	165.672	176.094	432.939	87.0798	364.902	305.741	352.575	384.03	333.877	398.233
2.04_234.1239m/z	234.124	2.03653	pos	L-1,2,3,4-Tetrahydro-beta-carboline-3-carboxylic acid	HMDB0035665	Organoheterocyclic compounds	Indoles and derivatives	Pyridoindoles	M+NH4	C12H12N2O2	44.5	28.6	0.882857	177.743	174.4	159.244	165.011	155.925	185.02	157.086	159.627	163.175	192.478	244.906	181.99	164.951	256.074	202.532	185.314	189.509	192.949	197.95	282.49	181.119	184.468	215.009	219.443	214.615	168.442	220.082	180.782	187.686	210.066	167.598	164.123
2.10_277.1191m/z	277.119	2.09785	pos	L-gamma-Glutamyl-beta-phenyl-beta-L-alanine	HMDB0038514	Organic acids and derivatives	Carboxylic acids and derivatives	Amino acids, peptides, and analogues	M+H-H2O	C14H18N2O5	44.5	33.6	2.76309	342.878	306.019	299.131	295.287	272.255	301.221	256.412	271.361	214.591	165.014	421.632	252.527	337.953	234.41	221.169	259.998	216.963	236.174	354.986	863.933	335.387	430.256	348.65	749.882	337.418	344.233	257.958	112.763	157.983	181.778	243.4	206.757
3.88_301.1071m/z	301.107	3.87927	pos	(S)-3'-Hydroxy-4,4'-dimethoxydalbergione	LMPK12100075	Lipids and lipid-like molecules	Polyketides	Flavonoids	M+H	C17H16O5	44.5	32.2	0.218845	162.34	171.749	198.432	183.502	161.958	167.913	179.103	174.979	118.294	55.7825	97.4654	73.2855	136.721	98.4771	152.643	148.019	146.447	177.137	121.208	17.2879	579.241	692.868	661.241	701.232	530.784	1095.28	87.525	91.5172	89.8007	85.0871	83.4488	70.284
4.14_275.2002m/z	275.2	4.13875	pos	nandrolone	1434	Lipids and lipid-like molecules	Steroids and steroid derivatives	Estrane steroids	M+H	C18H26O2	44.5	33.6	-1.15665	947.795	948.55	981.697	973.102	947.845	981.776	938.882	945.112	899.533	872.718	1224.57	650.993	747.461	972.215	1538.5	1456.63	1503.32	1426.79	1333.52	1248.12	708.167	751.921	714.317	895.212	882.993	776.666	923.442	636.312	714.859	686.399	619.304	1120.47
5.02_381.3108m/z	381.311	5.02172	pos	15-HETE-EA	LMFA08040040	Lipids and lipid-like molecules	Fatty Acyls	Fatty amides	M+NH4	C22H37NO3	44.5	30.4	-1.0709	1688.77	1779.58	1644.48	1648.87	1644.54	1610.53	1606.07	1571.23	1047.73	603.01	797.912	1575.57	996.888	1296.31	914.094	960.649	886.863	965.783	1158.36	1106.59	1150.48	1042.41	987.258	944.647	1458.85	390.421	1587.12	976.059	1046.67	1131.15	1904.73	1269.76
5.89_261.2208m/z	261.221	5.88833	pos	6,10,14-octadecatrienoic acid	LMFA01030142	Lipids and lipid-like molecules	Fatty Acyls	Fatty Acids and Conjugates	M+H-H2O	C18H30O2	44.5	43.3	-1.94722	93.8851	98.1167	89.3592	88.1312	80.3452	70.9621	105.903	86.4351	101.838	63.9407	58.6221	103.849	160.074	66.6525	106.111	117.895	98.8013	148.147	109.832	113.412	91.4693	117.219	100.173	138.867	16.6914	79.2383	119.866	73.994	44.6719	37.9815	39.3878	62.7162
6.29_415.3190m/z	415.319	6.29065	pos	25-hydroxy-1-oxo-3-epiprevitamin D3 / 25-hydroxy-1-oxo-3-epiprecholecalciferol	42103	Unclassified	Unclassified	Unclassified	M+H	C27H42O3	44.5	44.9	-3.97166	2788.78	2951.94	3103.71	2808.59	3110.12	2831.02	2859.36	3020.89	4942.09	2031.15	2378.68	3411.99	3097.17	2195.71	3216.15	2277.23	2412.47	2898.78	3128.87	4595.05	3730.56	4165.04	3403.39	6765.68	2989.86	4262	3571.42	2464.48	2799.89	2513.98	3094.43	3213.49
1.52_187.1085m/z	187.109	1.51532	neg	N6-Acetyl-L-lysine	HMDB0000206	Organic acids and derivatives	Carboxylic acids and derivatives	Amino acids, peptides, and analogues	M-H	C8H16N2O3	44.4	26	-1.56497	691.68	687.808	655.995	630.68	644.132	671.113	632.323	656.753	647.807	774.504	612.833	540.838	335.724	684.852	589.645	472.334	559.653	541.132	679.925	986.351	584.406	735.912	414.555	917.857	492.919	938.98	812.342	681.125	895.442	714.866	1045.41	767.61
1.69_117.0554m/z	117.055	1.68632	neg	L-α-Hydroxyisovaleric acid	4129	Unclassified	Unclassified	Unclassified	M-H	C5H10O3	44.4	27.2	-2.52282	289.88	271.102	284.782	248.278	273.157	277.382	296.689	273.654	739.706	669.981	11.9422	71.0488	107.409	24.4026	842.26	992.755	992.409	561.924	654.813	527.79	27.6588	292.712	121.169	263.28	131.596	39.6005	77.286	36.9346	404.984	32.1466	11.3245	216.476
1.82_194.0455m/z	194.046	1.81747	neg	NAPQI	HMDB0060946	Organic nitrogen compounds	Organonitrogen compounds	Imines	M+FA-H	C8H7NO2	44.4	31.5	-2.44377	54.7667	39.8153	48.7636	41.5675	50.6929	55.1128	44.3225	45.349	43.2411	45.4739	37.1116	71.0981	59.2028	44.5583	57.9615	55.9892	57.0888	55.805	50.5001	40.1206	57.4311	50.1928	48.8698	49.654	46.1305	52.0179	69.581	51.113	48.0728	66.5281	48.6118	58.5836
10.07_309.2802m/z	309.28	10.0734	neg	Oleic Acid ethyl ester	45007	Unclassified	Unclassified	Unclassified	M-H	C20H38O2	44.4	36.5	0.971327	112.836	46.8909	158.008	126.85	127.932	167.48	183.696	139.231	2.20568e-08	2.20568e-08	2.20568e-08	144.029	40.371	108.908	2.30809	2.20568e-08	2.20568e-08	2.20568e-08	90.2515	139.203	72.5379	57.5084	8.27346	53.4625	172.42	2.20568e-08	195.878	14.0544	79.7789	192.798	16.6753	176.134
2.59_267.0873m/z	267.087	2.5896	neg	Dihydrodeoxy-8-epiaustdiol	HMDB0031668	Organoheterocyclic compounds	Azaphilones	Unclassified	M+FA-H	C12H14O4	44.4	34.4	-0.626694	64.0401	70.537	71.8519	48.3693	59.2185	64.5181	58.6621	56.5188	53.2505	56.9457	35.0174	108.295	69.8724	96.1508	52.509	25.9839	70.1135	60.0756	48.7831	56.7446	152.068	157.657	118.251	89.7304	94.2758	116.601	2.20568e-08	119.577	91.8374	133.802	129.88	2.20568e-08
3.14_125.0954m/z	125.095	3.13748	pos	4-hydroxy-2-octenal	LMFA06000039	Lipids and lipid-like molecules	Fatty Acyls	Fatty aldehydes	M+H-H2O	C8H14O2	44.4	34.7	-4.97833	141.333	155.429	217.497	154.866	149.748	192.582	176.662	176.507	179.82	143.217	226.783	308.542	156.321	233.801	185.77	180.889	210.765	250.458	224.248	208.257	130.532	155.165	122.215	246.419	159.484	155.502	229.999	146.114	135.164	178.205	99.675	248.552
4.01_439.1639m/z	439.164	4.00893	pos	Losartan Metabolite (1H-Imidazole-2-propanol, 4-chloro-5-(hydroxymethyl)-a-methyl-1-[[2'-(1H-tetrazo	1033	Unclassified	Unclassified	Unclassified	M+H	C22H23ClN6O2	44.4	26.8	-1.16112	3302.73	3392.26	3320.24	3151.88	3170.18	3156.88	3290.07	3169.16	1.32869	0.000696097	2.20568e-08	80.4858	9.74206	2.20568e-08	0.00135022	0.159223	1.01518	0.535432	0.420545	0.812088	2.20568e-08	0.00166025	2.20568e-08	2.20568e-08	0.00996147	2.20568e-08	2.20568e-08	0.758401	0.47915	2.20568e-08	2.20568e-08	2.20568e-08
6.96_257.2119m/z	257.212	6.96388	neg	3E-Tetradecen-1-ol	LMFA05000174	Lipids and lipid-like molecules	Fatty Acyls	Fatty alcohols	M+FA-H	C14H28O	44.4	35.4	-1.26865	97.2172	96.4563	71.6333	80.5129	94.7278	103.729	99.7219	90.5914	47.7256	12.9346	113.528	236.835	124.544	52.7259	90.3163	28.0335	28.5169	45.4397	66.1267	72.564	99.2724	63.8274	85.9086	31.8426	72.8794	68.487	102.443	153.982	49.5271	75.1162	73.8662	115.023
7.02_298.2504n	297.243	7.02305	neg	cis-9,10-Epoxystearic acid	36008	Unclassified	Unclassified	Unclassified	M-H, 2M-H	C18H34O3	44.4	24.3	-1.38612	16128.8	17942	20366.3	15157.4	18206.7	18875.6	20369.1	19742	14945.1	23525.1	8142.47	13308	14749.8	35044.8	12961.4	13564.3	12161.8	14606.9	13163.2	9060.73	27645.2	21509.8	24021.1	11136.8	24894.9	14716.3	9781.67	21910	22447.6	22785.5	27565.5	11250.9
8.77_304.2396n	303.232	8.76563	neg	8,11-eicosadiynoic acid	24087	Lipids and lipid-like molecules	Fatty Acyls	Fatty Acids and Conjugates	M-H, 2M-H	C20H32O2	44.4	25.5	-1.99548	4042.46	5406.16	8719.72	9025.44	8722.07	9046.36	8320.42	8763.57	1681.94	2491.38	723.456	1940.86	2194.34	3017.97	2152.56	2297.63	1649.27	1257.72	3722.79	8758.13	2746	6695.26	1574.47	1746.68	4540.07	1708.65	5571.86	1173.75	2187.11	2502.77	2975.93	4859.27
1.09_218.1387m/z	218.139	1.08573	pos	O-propanoyl-carnitine	36668	Lipids and lipid-like molecules	Fatty Acyls	Fatty acid esters	M+H	C10H19NO4	44.3	38.6	0.294951	1370.7	1361.13	1238.37	1374.94	1227.41	1410.24	1357.81	1190.15	1184.72	969.264	810.563	1358.05	1398.77	1385.6	1287.65	1019.56	1181.33	1120.02	1331.33	1663.97	1427.22	1346.18	815.209	1857.82	1244.72	1303.11	2040.07	1176.71	1129.94	1108.63	1682.78	1863.48
1.28_175.0260m/z	175.026	1.28383	neg	6-(Hydroxymethyl)-2,4(1H,3H)-pteridinedione	HMDB0033245	Organoheterocyclic compounds	Pteridines and derivatives	Unclassified	M-H2O-H	C7H6N4O3	44.3	31.6	-0.547562	25.2291	27.2053	25.1788	26.0738	24.9115	28.0528	27.6762	28.8988	30.0705	4.54157	12.649	292.202	41.0671	13.6868	2.20568e-08	2.20568e-08	2.20568e-08	2.20568e-08	2.20568e-08	2.20568e-08	17.4389	21.1173	10.462	54.1478	6.25283	2.20568e-08	1.95175	67.614	56.1216	64.374	55.9561	2.4326
2.72_361.2220m/z	361.222	2.71842	neg	Linusic acid	LMFA01050535	Lipids and lipid-like molecules	Fatty Acyls	Fatty Acids and Conjugates	M-H2O-H	C18H36O8	44.3	27	-3.02534	7381.4	7513.57	7287.28	7431.75	7187.53	7599.23	7547.15	7363.4	8986.54	8726.46	8481.02	6668.29	6800.12	7891.05	8454.2	8199.84	8185.93	8507.2	7457.94	5896.1	8040.73	7822.57	9260.43	6420.91	8614.24	7799.73	7423.15	7720.73	7447.58	7782.46	6959.89	7453.28
2.83_244.1193m/z	244.119	2.82625	neg	2-octenoylglycine	HMDB0094801	Organic acids and derivatives	Carboxylic acids and derivatives	Amino acids, peptides, and analogues	M+FA-H	C10H17NO3	44.3	26.9	1.4258	84.5168	72.5639	77.3827	76.6356	80.5585	76.7998	86.6789	75.6875	3.23955	2.54937	40.7743	209.793	280.878	212.75	2.20568e-08	1.27499	2.20568e-08	2.20568e-08	36.3216	4.85069	12.3567	9.23922	1.47096	11.1294	27.9917	2.48652	482.447	17.3289	6.39595	24.5344	121.779	495.265
2.84_226.1072m/z	226.107	2.84482	pos	(R)-2-Benzylsuccinate	HMDB0012127	Phenylpropanoids and polyketides	Phenylpropanoic acids	Unclassified	M+NH4	C11H12O4	44.3	34.4	-0.779288	204.091	195.914	182.31	179.287	181.175	184.07	179.688	214.563	198.011	281.429	151.671	143.335	255.215	464.268	308.275	340.887	286.48	297.391	283.006	230.953	148.963	197.458	75.0695	247.673	370.931	306.899	149.355	42.3514	28.8398	46.6713	47.0085	109.453
3.64_341.1022m/z	341.102	3.63505	neg	4'-Hydroxy-R-phenprocoumon	HMDB0060885	Phenylpropanoids and polyketides	Coumarins and derivatives	Hydroxycoumarins	M+FA-H	C18H16O4	44.3	29.3	-2.88135	585.824	534.667	614.865	593.496	598.868	625.379	621.79	622.756	1446.65	674.243	482.645	269.586	450.647	436.154	835.753	738.887	905.524	863.291	779.043	755.484	279.99	551.831	268.053	1074.27	543.68	623.232	763.393	375.429	472.188	495.436	551.155	897.269
4.33_151.0746m/z	151.075	4.32758	pos	1-Ipomeanol	HMDB0030473	Organoheterocyclic compounds	Heteroaromatic compounds	Unclassified	M+H-H2O	C9H12O3	44.3	36.7	-4.61149	73.9681	123.862	82.043	57.83	71.0399	65.3041	54.1022	73.2307	163.655	93.328	76.2868	10.8037	50.9962	154.095	99.339	97.7828	71.6659	151.117	109.535	164.704	7.46038	60.2771	2.20568e-08	85.0171	86.9355	80.2364	200.539	67.4102	118.778	99.5533	180.921	167.836
4.91_342.2205n	343.228	4.91472	pos	16,17-epoxy-DHA	36438	Unclassified	Unclassified	Unclassified	M+H, 2M+K	C22H30O3	44.3	32.5	2.85946	1019.79	1049.16	1042.8	1043.86	1000.32	973.275	1081.54	963.498	1138.26	1060.21	1001.83	959.698	1340.25	874.282	1542.69	1518.13	1386.25	1345.37	1460.97	2086.89	1193.7	1264.57	1367.14	1599.28	857.156	874.101	1411.51	1049.93	1164.55	1166.34	1075.47	1522.96
7.21_330.3359m/z	330.336	7.21277	pos	N,N-dimethyl-Safingol	53956	Unclassified	Unclassified	Unclassified	M+H	C20H43NO2	44.3	38.3	-2.17176	33.3904	65.1733	69.6611	83.6012	87.1782	76.3891	66.568	68.7665	2.20568e-08	2.20568e-08	2.20568e-08	36.1295	32.1117	27.4298	2.20568e-08	2.20568e-08	2.20568e-08	2.20568e-08	19.9378	26.3984	25.1945	20.0897	2.20568e-08	4.75452	65.9759	2.20568e-08	48.3891	2.20568e-08	4.33349	4.89826	13.599	38.4213
7.39_278.1514n	279.159	7.38543	pos	Phthalic acid Mono-2-ethylhexyl Ester	44802	Unclassified	Unclassified	Unclassified	M+H, M+Na, M+K	C16H22O4	44.3	25.6	-1.37105	2961.58	3279.29	3514.57	3189.15	3405.57	3440.42	3559.27	3144.12	3922.14	4702.85	4208.38	4165.42	5828.06	6357.97	5054	4289.04	4514.36	4919.28	4780.44	4638.45	3863.11	4646.44	3837.05	4728.09	3952.17	6160.38	4699.6	5444.57	4762.75	3953.53	5824.59	4826.8
7.86_307.2267m/z	307.227	7.85623	pos	5-Androstene-3b,16b,17a-triol	HMDB0000523	Lipids and lipid-like molecules	Steroids and steroid derivatives	Androstane steroids	M+H	C19H30O3	44.3	34.7	-0.327249	27.5117	89.7264	160.039	143.359	122.699	131.574	138.903	139.368	126.236	34.7225	48.773	134.133	128.327	48.8237	77.5706	55.8131	81.4036	68.0754	100.006	230.038	54.3641	148.993	66.4611	123.637	66.0527	17.0577	113.911	81.5516	51.1556	68.6337	91.4511	167.698
1.28_205.0717m/z	205.072	1.28383	neg	Dihydro-3-hydroxy-3-(1-hydroxyethyl)-4-methylfuran-2(3H)-one	LMFA07040007	Lipids and lipid-like molecules	Fatty Acyls	Fatty esters	M+FA-H	C7H12O4	44.2	29.7	-0.499872	22.9153	25.3232	27.2087	17.3742	20.6253	23.1887	20.8926	22.6014	25.7097	10.3034	15.2789	12.9012	2.40789	79.2048	19.6144	31.7309	26.4325	13.3502	19.7879	2.20568e-08	54.4785	25.6144	6.50096	13.9868	57.194	8.95797	5.77914	21.8338	10.3624	16.1071	25.2337	2.20568e-08
1.80_295.1651m/z	295.165	1.79853	pos	3'-Deaminofusarochromanone	HMDB0041328	Organoheterocyclic compounds	Benzopyrans	1-benzopyrans	M+NH4	C15H19NO4	44.2	28.2	-0.605754	5629.58	5660.98	5747.06	5599.66	5153.41	5206.78	5492.65	5315.16	6301.79	5618.87	5962.37	6660.38	7646.86	6447.63	6203.04	6321.93	6198.67	6443.12	6007.48	5556.87	6829.55	6359.64	8032.03	5541.38	6753.61	5398.41	5691.64	5459.76	5300.73	6203.82	5743.71	5084.2
2.42_145.1005m/z	145.1	2.4185	pos	1-Phenyl-1-pentanone	HMDB0031208	Benzenoids	Benzene and substituted derivatives	Butyrophenones	M+H-H2O	C11H14O	44.2	37.7	-4.37354	42.9722	17.8635	51.9991	24.1874	23.5307	22.3328	30.1439	23.7398	24.0532	27.3736	26.7121	31.6176	28.4732	54.2926	19.4565	8.60798	16.0157	17.2716	18.4548	28.4272	38.2163	36.3211	83.2799	28.016	24.4841	18.454	27.6213	31.6834	22.2016	27.6047	24.9522	30.9175
2.65_283.1546m/z	283.155	2.6511	neg	Sundiversifolide	LMPR0103390002	Lipids and lipid-like molecules	Prenol lipids	Isoprenoids	M+FA-H	C14H22O3	44.2	28.7	-2.11442	1563.28	1557.85	1506.23	1538.02	1480.99	1597.19	1646.83	1578.29	2075.58	1882.6	1674.44	1524.54	1184.75	1871.98	2560.57	2276.99	2203.75	2397.54	2174.03	2174.73	1422.89	1438.08	1736.59	1774.27	1050.55	1575.94	1400.94	1500.44	1444.12	1562.87	1183.17	1358.86
2.75_266.0489m/z	266.049	2.75058	neg	Faropenem	HMDB0041892	Organic acids and derivatives	Carboxylic acids and derivatives	Amino acids, peptides, and analogues	M-H2O-H	C12H15NO5S	44.2	39.1	-1.15051	77.897	67.9412	55.4805	66.4324	105.288	102.865	89.1986	80.1542	225.697	99.2662	207.594	51.7273	258.452	149.824	80.8176	30.5388	55.7914	76.0653	47.753	2.20568e-08	2.20568e-08	19.1104	2.20568e-08	74.5453	19.5038	7.77571	5.52948	115.702	59.6777	118.563	87.74	2.20568e-08
2.78_287.0925m/z	287.092	2.78025	neg	Equol	HMDB0002209	Phenylpropanoids and polyketides	Isoflavonoids	Isoflavans	M+FA-H	C15H14O3	44.2	25.4	-0.152223	579.335	581.667	572.421	544.823	502.525	578.484	588.487	534.775	683.582	690.513	614.308	694.59	608.454	772.068	490.862	451.421	410.453	520.255	405.694	157.55	674.432	572.821	630.593	461.458	679.637	531.095	538.041	663.175	544.398	629.338	580.657	510.838
2.83_282.1464n	263.129	2.82625	neg	Artabsinolide D	HMDB0034941	Organoheterocyclic compounds	Lactones	Gamma butyrolactones	M-H2O-H, M+FA-H	C15H22O5	44.2	27.2	-1.16637	458.417	452.272	455.035	450.067	461.987	440.592	478.165	459.365	348.576	541.531	614.49	503.655	432.467	561.623	604.571	559.92	595.687	608.892	621.888	888.547	430.32	497.921	492.667	775.781	447.726	565.74	323.959	387.874	353.572	365.536	281.475	315.409
3.64_385.0917m/z	385.092	3.63505	neg	3,4,5-trihydroxy-6-[2-(1-hydroxy-2-oxo-2-phenylethyl)phenoxy]oxane-2-carboxylic acid	HMDB0135191	Phenylpropanoids and polyketides	Stilbenes	Stilbene glycosides	M-H2O-H	C20H20O9	44.2	42.3	-2.99903	174.456	185.969	198.462	210.483	191.667	200.216	211.614	185.427	541.95	263.254	128.474	51.4052	118.152	157.908	327.173	281.481	318.97	328.146	315.372	366.702	61.9372	168.746	32.3569	388.354	153.976	206.09	257.466	87.816	131.883	85.2306	164.005	393.682
3.88_209.1171m/z	209.117	3.87927	pos	Tuberonic acid	LMFA02020007	Lipids and lipid-like molecules	Fatty Acyls	Octadecanoids	M+H-H2O	C12H18O4	44.2	34.7	-0.601767	51.3138	49.0408	48.7049	33.9209	40.5184	47.0884	38.8529	62.9886	14.2072	36.3507	33.8425	30.0367	3.38639	72.9462	37.589	45.5766	55.9936	54.2256	54.0042	90.3583	42.8841	42.525	37.4347	57.1272	15.4962	41.7098	77.2547	37.7159	64.9132	53.1266	55.136	44.7077
4.07_297.2212m/z	297.221	4.07377	pos	(11Z)-8,18-methano-retinal	41534	Unclassified	Unclassified	Unclassified	M+H	C21H28O	44.2	29.6	-0.453525	264.349	270.534	271.407	308.154	314.178	273.867	302.79	259.486	345.787	450.62	200.755	296.385	548.064	697.203	170.249	143.946	148.706	130.345	173.205	210.876	333.692	363.35	237.472	739.328	525.355	116.708	259.743	294.863	234.943	254.546	424.32	224.845
5.25_435.2737m/z	435.274	5.2513	neg	simvastatin hydroxy acid	HMDB0061047	Organic acids and derivatives	Hydroxy acids and derivatives	Medium-chain hydroxy acids and derivatives	M-H	C25H40O6	44.2	29.8	-3.53433	18958.1	18691.6	18284.5	18579.3	18250.6	17929.7	18251.8	18618.8	25005.9	24186.6	15604.9	23061	24154.6	25840.7	17389.5	14066.1	13495.4	15274.6	17448.3	24685.4	17468.6	21200.3	20404.1	18836	15925.1	41900.4	21144.8	17142.2	22476	23209.8	16151.8	21808.1
6.23_514.3155m/z	514.316	6.23248	pos	1-(2-methoxy-13-methyl-pentadecanyl)-sn-glycero-3-phosphoserine	LMGP03060009	Lipids and lipid-like molecules	Glycerophospholipids	Glycerophosphoserines	M+H	C23H48NO9P	44.2	29.9	3.11842	757.743	888.049	880.437	907.785	886.883	943.353	910.446	954.868	1313.71	1334.1	994.823	559.146	265.198	790.36	1589.38	1663.23	1795.22	1531.43	1676.91	2971.07	647.735	977.791	662.214	847.688	873.966	2082.3	326.372	1121.08	1477.8	1339.45	906.318	456.828
7.17_382.2713n	365.268	7.16927	pos	Unoprostone	45686	Unclassified	Unclassified	Unclassified	M+H-H2O, M+H	C22H38O5	44.2	35	-1.56792	310.734	402.982	590.257	430.153	463.914	453.329	473.394	521.638	441.679	477.825	430.497	418.888	374.958	471.854	606.468	534.353	551.911	513.121	556.163	587.388	386.684	374.147	359.545	435.023	436.947	408.89	602.108	368.067	399.433	374.742	456.551	556.925
7.71_317.2113m/z	317.211	7.70785	neg	12(R)-HEPE	36343	Unclassified	Unclassified	Unclassified	M-H	C20H30O3	44.2	34.1	-2.88481	32.0296	27.6746	24.4927	21.4719	27.2328	34.3158	24.0173	22.5752	13.6196	38.6592	1.50867	2.20568e-08	2.20568e-08	3.60115	18.6928	49.3706	24.4657	15.6783	49.7692	184.799	11.8534	33.0839	11.3368	20.1534	4.40878	11.5292	7.35509	10.0327	15.6427	7.05818	10.8787	16.9216
0.84_158.0457m/z	158.046	0.839517	neg	L-trans-alpha-Amino-2-carboxycyclopropaneacetic acid	HMDB0034442	Organic acids and derivatives	Carboxylic acids and derivatives	Amino acids, peptides, and analogues	M-H	C6H9NO4	44.1	28.6	-1.35239	128.438	133.482	129.211	122.1	126.683	121.19	118.414	131.579	140.126	126.144	156.831	179.279	120.807	101.543	163.545	155.748	161.5	145.443	138.361	118.098	150.875	127.06	120.414	85.7156	162.802	133.968	113.68	147.283	148.636	144.236	134.847	123.137
0.89_201.1362n	240.087	0.890083	pos	N-(5-Methyl-3-oxohexyl)alanine	95923	Organic acids and derivatives	Carboxylic acids and derivatives	Amino acids, peptides, and analogues	M+H, M+K	C10H19NO3	44.1	25.8	-1.22385	364.172	357.833	349.527	367.207	420.963	407.539	326.398	355.004	291.633	244.433	288.921	206.233	230.397	168.726	432.301	404.892	422.058	468.234	396.347	412.724	513.563	491.017	546.842	298.431	156.281	543.631	166.139	301.858	375.638	278.518	168.051	230.472
0.92_208.0613m/z	208.061	0.92035	neg	4-Oxo-1-(3-pyridyl)-1-butanone	HMDB0062406	Organic oxygen compounds	Organooxygen compounds	Carbonyl compounds	M+FA-H	C9H9NO2	44.1	32.5	-1.60418	15.3061	14.0227	16.0812	16.9287	17.034	17.2635	13.5521	17.1269	12.5323	9.67965	22.2412	16.6547	10.7411	9.88225	17.0668	15.0273	23.95	23.7056	20.5607	30.2093	12.9419	14.477	30.2687	9.81077	10.4687	17.7088	12.7763	15.3997	9.55272	16.088	16.4871	19.3705
0.94_118.0266n	117.019	0.937017	neg	Methylmalonic acid	HMDB0000202	Organic acids and derivatives	Carboxylic acids and derivatives	Dicarboxylic acids and derivatives	M-H2O-H, M-H	C4H6O4	44.1	22.7	-0.339986	718.509	739.026	658.286	686.628	686.787	715.2	714.88	719.544	196.49	131.668	145.2	182.071	412.276	419.917	191.897	218.991	184.657	153.834	220.94	216.205	275.207	1784.64	125.04	5012.87	421.284	119.662	286.621	139.283	106.151	113.755	212.976	259.631
1.68_337.1418m/z	337.142	1.67622	pos	Lanceolatin A	48455	Unclassified	Unclassified	Unclassified	M+H	C21H20O4	44.1	39.7	-4.86107	769.507	659.729	722.785	606.651	678.456	617.763	531.974	673.091	540.661	457.511	357.571	512.558	500.864	652.501	928.815	839.838	791.884	780.817	905.147	1163.47	616.512	674.604	416.634	701.975	496.746	620.678	1180.53	549.604	771.426	597.611	986.007	964.98
2.14_183.0927m/z	183.093	2.14362	neg	Harmalan	HMDB0029834	Alkaloids and derivatives	Harmala alkaloids	Unclassified	M-H	C12H12N2	44.1	29.4	-0.143227	21.6421	20.1568	24.884	18.6071	21.7638	18.6414	20.9065	18.0141	33.4368	26.0356	29.6194	25.5403	27.1545	25.5033	33.9398	25.3646	26.0429	29.9243	22.2961	4.57271	23.2586	19.5486	17.1054	15.8415	27.069	18.8021	10.0051	17.6768	19.2005	21.734	25.812	19.0439
2.83_246.1255n	229.122	2.82832	pos	Annuolide C	HMDB0036488	Lipids and lipid-like molecules	Prenol lipids	Terpene lactones	M+H-H2O, M+H	C15H18O3	44.1	26.4	-0.282254	210.732	195.562	215.489	226.137	233.753	205.667	208.565	219.818	152.941	207.76	295.594	256.648	222.054	251.848	312.189	288.427	301.052	300.808	322.744	478.95	241.334	266.885	296.485	426.127	219.997	252.909	164.252	151.363	169.238	194.035	141.162	167.772
3.08_249.1484m/z	249.148	3.07615	pos	Glechomafuran	91792	Lipids and lipid-like molecules	Prenol lipids	Sesquiterpenoids	M+H	C15H20O3	44.1	33.1	-0.298934	66.598	80.8433	73.5059	90.1239	77.8264	75.9978	69.6057	76.1753	67.0537	106.739	116.873	84.9231	68.1215	106.648	120.294	121.594	133.918	135.711	127.869	164.34	86.819	75.6272	108.876	134.696	5.40886	82.3757	33.2682	58.5063	35.9972	47.9247	22.0444	31.6743
3.90_317.2125m/z	317.212	3.89543	pos	6b-Hydroxymethandienone	58328	Lipids and lipid-like molecules	Steroids and steroid derivatives	Androstane steroids	M+H	C20H28O3	44.1	29.2	4.32862	661.346	669.159	688.341	661.525	661.105	691.316	689.163	660.518	637.415	663.832	667.849	743.279	663.548	853.211	665.5	687.796	671.853	703.336	754.397	1067.33	775.229	718.354	738.731	834.341	577.995	678.47	827.201	715.977	693.088	806.513	758.729	782.33
4.25_243.1833n	226.18	4.24875	pos	N-Undecanoylglycine	HMDB0013286	Organic acids and derivatives	Carboxylic acids and derivatives	Amino acids, peptides, and analogues	M+H-H2O, M+H	C13H25NO3	44.1	25.9	-0.774839	288.813	256.394	289.75	280.998	272.377	250.155	256.903	273.781	230.129	247.466	181.168	159.563	202.624	312.686	254.344	217.023	185.812	248.456	258.655	203.198	226.621	239.76	149.617	292.541	226.81	329.75	304.928	205.046	178.383	540.194	268.866	190.75
5.19_319.2270m/z	319.227	5.1877	pos	CAY10410	45631	Unclassified	Unclassified	Unclassified	M+H	C20H30O3	44.1	32.8	0.751627	199.039	200.074	162.146	167.176	175.901	191.28	182.028	164.474	193.535	210.072	195.046	182.443	254.758	242.883	203.269	246.464	208.727	238.672	225.267	264.472	248.021	206.354	245.623	232.317	220.604	182.922	302.306	186.342	182.44	155.143	194.887	298.836
6.95_363.2528m/z	363.253	6.95012	pos	1a,1b-dihomo-15-deoxy-δ-12,14-PGD2	36208	Unclassified	Unclassified	Unclassified	M+H	C22H34O4	44.1	39.8	-0.57764	13.2443	39.9968	50.7555	58.9933	73.5011	66.0815	45.8692	60.3789	50.9434	51.8102	52.9371	73.7559	120.658	67.2295	60.8581	44.4749	36.5842	44.8271	44.4138	26.6504	101.271	87.2072	83.9535	140.518	101.393	52.5422	62.0588	48.5188	55.3648	75.1045	68.9413	62.7103
7.15_311.2566m/z	311.257	7.15478	pos	9R-hydroxy-10E,12E-octadecadienoic acid, methyl ester	LMFA01050549	Lipids and lipid-like molecules	Fatty Acyls	Fatty Acids and Conjugates	M+H	C19H34O3	44.1	56.8	-4.88679	1259.59	1378.27	1946.89	1642.96	1722.14	1554.84	1662.25	1689.21	1474.04	899.479	858.472	1572.59	2030.13	987.726	1138.65	1208.2	1029.47	979.916	1085.87	1436.92	1125.31	2889.87	1186.54	1222.37	755.778	826.248	518.735	968.92	804.607	767.411	930.217	616.329
8.65_334.2154m/z	334.215	8.64537	pos	Sphingosine 1-phosphate (d16:1-P)	HMDB0060061	Organic acids and derivatives	Organic phosphoric acids and derivatives	Phosphate esters	M+H-H2O	C16H34NO5P	44.1	30	3.41076	112.137	63.4593	76.4261	80.9954	67.9342	84.1943	69.7109	83.0458	12.9834	2.37291	2.8046	24.932	18.4551	20.4386	3.32875	2.20568e-08	1.39468	1.88137	13.518	6.56314	10.5367	23.9518	2.66523	7.02614	88.6549	2.20568e-08	106.614	5.47436	23.4748	29.8362	37.1425	101.301
0.94_102.0313n	147.03	0.937017	neg	Acetoacetic acid	HMDB0000060	Organic acids and derivatives	Keto acids and derivatives	Short-chain keto acids and derivatives	M-H, M+FA-H	C4H6O3	44	29.3	-4.29111	67.0884	71.5336	66.4741	65.4564	67.3647	78.9027	73.1865	84.7857	272.216	74.2329	31.9608	58.6397	510.405	119.884	40.178	48.3659	57.8101	31.6223	73.4297	165.514	34.9971	51.4049	6.62252	62.2978	92.412	57.7065	153.409	14.9634	26.4181	15.2983	31.3712	115.246
1.45_186.1124m/z	186.112	1.44888	pos	PRIMA-1	64852	Unclassified	Unclassified	Unclassified	M+H	C9H15NO3	44	24.3	-0.396619	45.628	43.8595	47.1418	47.779	37.1182	49.7639	44.1059	50.5186	87.4227	75.1554	37.613	19.4912	15.8784	22.8166	81.9338	95.7711	90.9835	97.9348	82.5209	96.1554	48.6443	46.0955	81.3917	56.6377	16.8887	52.399	39.6426	24.3125	50.0196	24.1724	19.7982	41.6431
2.02_247.1080m/z	247.108	2.0207	pos	N-Acetyl-DL-tryptophan	34535	Unclassified	Unclassified	Unclassified	M+H	C13H14N2O3	44	30.5	0.941572	140.911	159.361	132.791	140.721	121.9	160.849	142.018	146.568	147.849	106.117	181.383	153.04	191.981	166.187	176.716	195.106	175.971	177.346	175.683	190.14	123.786	136.722	99.8979	165.588	171.922	113.517	175.821	130.84	123.357	150.05	145.976	177.163
2.42_193.1218m/z	193.122	2.4185	pos	Jasmonic acid	HMDB0032797	Lipids and lipid-like molecules	Fatty Acyls	Lineolic acids and derivatives	M+H-H2O	C12H18O3	44	33.6	-2.17901	509.33	522.921	539.983	505.054	520.447	536.478	568.018	522	630.14	547.718	556.515	885.372	687.328	740.797	649.824	600.865	637.098	693.341	619.578	640.308	589.696	524.233	604.664	594.411	599.51	445.634	583.379	511.042	455.266	567.128	458.896	546.239
2.99_231.1236m/z	231.124	2.99325	neg	3-Oxodecanoic acid	HMDB0010724	Organic acids and derivatives	Keto acids and derivatives	Medium-chain keto acids and derivatives	M+FA-H	C10H18O3	44	24.8	-1.06508	188.409	194.666	200.95	195.879	186.6	188.82	191.28	193.42	179.466	261.818	335.525	2.20568e-08	131.315	269.902	382.331	421.456	402.547	345.489	354.452	462.288	85.8779	135.192	86.1261	151.443	123.551	155.136	157.561	95.0482	157.603	89.935	83.0568	186.531
2.99_253.1439m/z	253.144	2.99398	pos	3alpha-Hydroxyoreadone	91225	Organoheterocyclic compounds	Naphthofurans	Unclassified	M+H	C14H20O4	44	28.6	2.0352	142.785	152.902	145.228	168.773	134.901	158.337	177.596	147.365	131.551	155.71	170.429	166.738	181.559	186.295	149.717	137.964	150.384	141.151	152.433	204.095	171.273	177.314	211.431	177.361	194.717	211.842	100.303	102.663	102.82	105.454	87.6056	74.8894
3.01_365.1972m/z	365.197	3.01048	pos	Gibberellin A100	95754	Lipids and lipid-like molecules	Prenol lipids	Diterpenoids	M+H	C20H28O6	44	34.1	3.60122	804.209	784.806	792.092	788.613	756.029	772.776	714.574	801.795	867.132	762.485	852.127	941.458	816.214	846.612	879.797	838.246	853.448	906.166	786.87	532.475	940.039	858.822	1082.55	844.882	750.374	818.672	935.307	867.568	865.693	910.308	762.323	839.157
3.44_200.1290m/z	200.129	3.44305	neg	Methylisopelletierine	HMDB0030326	Organoheterocyclic compounds	Piperidines	Unclassified	M+FA-H	C9H17NO	44	26.5	-1.63187	95.1331	105.002	83.564	92.4937	115.921	96.1668	97.1485	84.0659	8.06387	2.20568e-08	42.1002	186.897	46.3012	224.022	3.32293	2.53495	4.35308	8.88816	47.8179	34.8829	12.5326	41.1037	5.52134	13.6702	12.8374	1.74508	619.124	27.0882	11.5904	24.1499	166.315	457.16
3.73_330.1102n	313.107	3.73395	pos	4'-Hydroxy-5,6,7-trimethoxyflavanone	LMPK12140624	Lipids and lipid-like molecules	Polyketides	Flavonoids	M+H-H2O, M+H, M+NH4	C18H18O6	44	26.8	-0.27183	528.825	515.455	557.337	563.119	549.448	572.681	518.274	525.234	457.987	813.267	55.9801	24.2834	42.5948	93.6582	2167.18	2854.14	3100.05	1769.87	1878.19	1334.91	40.667	398.433	81.2828	404.329	445.347	153.137	62.7845	187.725	1260.5	194.294	115.967	96.6607
3.88_249.1131m/z	249.113	3.8782	neg	δ-CEHC	44826	Unclassified	Unclassified	Unclassified	M-H	C14H18O4	44	32.4	-0.714503	97.8347	101.278	88.878	94.021	96.2207	94.4094	99.8517	96.0234	80.7232	119.182	97.652	23.6742	83.3312	233.082	155.524	142.865	134.816	134.293	143.034	179.151	51.6435	71.46	51.5564	97.7165	101.296	98.8578	114.39	101.325	84.858	107.348	157.206	97.9916
4.86_267.1599m/z	267.16	4.85998	neg	Isokobusone	HMDB0036791	Organic oxygen compounds	Organooxygen compounds	Alcohols and polyols	M+FA-H	C14H22O2	44	33	-1.07603	139.898	203.925	226.564	192.453	154.041	160.3	178.267	130.646	125.48	221.984	339.771	210.638	203.888	258.304	229.626	394.204	253.964	257.706	290.414	317.321	178.973	177.085	215.416	353.161	134.337	180.621	159.476	127.041	94.3797	97.4388	68.3174	65.6783
6.01_349.2715m/z	349.272	6.01	pos	Lesquerolic acid	LMFA01050117	Lipids and lipid-like molecules	Fatty Acyls	Fatty Acids and Conjugates	M+Na	C20H38O3	44	24.5	0.657221	126.634	133.012	143.962	151.034	143.62	160.044	143.11	160.124	338.133	178.708	96.9885	198.68	831.045	261.749	13.5346	11.8603	12.249	22.2732	27.2734	20.4493	364.882	175.378	345.716	73.6356	79.9873	157.892	50.1437	115.683	125.023	122.308	115.479	34.5196
6.71_335.2220m/z	335.222	6.70723	neg	5,6-DiHETE	96426	Unclassified	Unclassified	Unclassified	M-H	C20H32O4	44	40	-2.27542	269.916	250.65	246.721	255.075	266.378	237.918	314.668	290.388	208.765	261.944	164.92	64.8176	116.887	76.9455	210.26	507.578	353.053	225.994	535.875	1854.75	151.022	265.523	157.051	232.833	141.958	108.907	206.687	146.239	150.243	137.646	141.863	255.962
6.84_335.2565m/z	335.257	6.84178	pos	(±)8(9)-EET methyl ester	62932	Unclassified	Unclassified	Unclassified	M+H	C21H34O3	44	31.2	-4.55843	331.666	375.797	413.735	424.005	415.963	403.166	433.983	445.842	342.317	392.965	418.969	337.671	704.372	499.399	289.664	263.195	231.916	246.061	344.151	623.919	427.773	410.172	369.981	257.124	497.128	331.069	609.562	338.592	344.459	354.746	341.591	687.784
6.99_343.2271m/z	343.227	6.99305	neg	(±)11-HDoHE	36443	Unclassified	Unclassified	Unclassified	M-H	C22H32O3	44	29.7	-2.26057	2181.04	2484.12	2478.98	2309.79	2488.34	2476.1	2564.82	2530.15	3073.33	2965.26	1972.79	963.988	847.591	1379.5	3724.98	4219.39	4233.49	3261.64	4024.14	7506.15	1887	2438.68	2560.26	2303.77	1527.12	2545.14	1347.05	1494.66	2005.19	1537.75	1153.01	1477.19
1.16_147.0662m/z	147.066	1.16417	neg	Tetrahydro-2-furanmethanol	HMDB0031175	Organoheterocyclic compounds	Tetrahydrofurans	Unclassified	M+FA-H	C5H10O2	43.9	24.1	-0.735246	158.612	144.14	141.571	134.892	127.206	132.249	152.63	144.359	283.369	191.47	71.8126	29.3253	50.5958	102.657	240.733	385.263	332.976	219.722	241.18	212.384	117.051	135.881	111.273	253.438	133.862	73.8057	76.9027	56.671	258.588	51.2537	36.7621	135.671
1.45_189.0767m/z	189.077	1.44665	neg	4-Hydroxycyclohexylcarboxylic acid	HMDB0001988	Organic oxygen compounds	Organooxygen compounds	Alcohols and polyols	M+FA-H	C7H12O3	43.9	25.5	-1.05142	86.9994	88.2888	81.0526	75.3129	81.4785	82.6563	76.7373	68.2588	59.5568	57.0863	84.6023	109.932	102.399	78.9918	66.69	56.0731	66.6379	67.7983	73.5944	128.072	100.535	105.732	84.5816	130.826	117.215	110.784	77.5827	94.4814	79.4864	78.365	81.8361	66.7259
1.51_213.1361n	231.17	1.51355	pos	6-nonenoylglycine	HMDB0094811	Organic acids and derivatives	Carboxylic acids and derivatives	Amino acids, peptides, and analogues	M+NH4, M+Na	C11H19NO3	43.9	24.7	-1.94673	1444.18	1449.87	1426.36	1402.12	1373.85	1410.87	1410.79	1397.15	913.573	1314.09	1508.15	2288.05	2473.54	1838.72	627.775	618.64	608.458	690.319	917.832	957.572	1274.14	1359.08	1324.74	1420.76	1048.12	1940.89	2813.76	1181.45	1746.26	1395.74	1697.81	2969.62
1.58_298.0978m/z	298.098	1.57855	pos	5′-Deoxy-5′-<WBR>(methylthio)adenosine	3425	Nucleosides, nucleotides, and analogues	5'-deoxyribonucleosides	5'-deoxy-5'-thionucleosides	M+H	C11H15N5O3S	43.9	29.7	3.12182	220.139	189.685	194.439	194.229	190.506	182.023	210.232	197.277	126.796	52.359	183.971	199.16	366.933	406.719	47.2617	72.993	17.0902	20.6974	139.469	281.386	34.2025	139.243	46.2224	327.243	175.206	33.3397	527.389	198.025	267.52	230.633	361.274	843.571
1.69_222.1005n	203.083	1.68632	neg	Glycyl-Phenylalanine	HMDB0028848	Organic acids and derivatives	Carboxylic acids and derivatives	Amino acids, peptides, and analogues	M-H2O-H, M-H	C11H14N2O3	43.9	22.3	0.177134	1031.14	1016.42	900.27	890.657	922.333	935.497	866.74	920.619	680.963	852.411	766.445	683.834	415.537	855.521	1036	883.51	992.032	932.071	1122.23	1637.6	707.801	1183.92	499.625	894.101	489.572	983.68	1453.25	902.282	1044.39	897.668	1308.87	1065.5
1.82_203.0920m/z	203.092	1.81747	neg	3-Oxooctanoic acid	HMDB0010721	Organic acids and derivatives	Keto acids and derivatives	Medium-chain keto acids and derivatives	M+FA-H	C8H14O3	43.9	30.6	-2.89259	97.7776	69.3216	75.0753	78.5596	56.7482	79.0857	73.4174	87.3567	68.7297	74.7149	73.8359	98.2221	81.1239	63.7364	88.3081	85.5503	96.3743	75.3721	96.8429	155.045	93.9007	106.369	81.5627	106.622	102.738	97.4722	62.5915	88.9084	93.6609	94.4509	99.2834	72.4074
2.84_171.0662m/z	171.066	2.84258	neg	But-2-enoic acid	HMDB0010720	Lipids and lipid-like molecules	Fatty Acyls	Fatty acids and conjugates	2M-H	C4H6O2	43.9	25.1	-0.552613	36.1501	39.2058	36.4951	44.3034	28.7955	43.4126	38.9256	35.5596	15.5963	3.47173	10.886	16.2814	7.02532	26.3358	15.4079	10.5514	16.882	16.2118	14.048	17.7829	12.1313	13.4173	6.51313	21.6267	9.11205	9.06191	6.53189	11.9526	18.6869	4.15705	11.071	10.415
2.91_241.1440m/z	241.144	2.90975	neg	Aleprylic acid	LMFA01030189	Lipids and lipid-like molecules	Fatty Acyls	Fatty Acids and Conjugates	M+FA-H	C12H20O2	43.9	24.4	-2.71048	138.573	161.04	146.875	151.264	143.77	147.025	157.594	146.747	188.695	173.766	173.299	148.81	146.174	161.311	182.754	182.767	131.335	170.219	159.081	145.222	113.68	144.515	179.706	183.999	124.105	166.548	137.739	200.797	181.442	201.488	165.338	143.476
3.15_286.2376m/z	286.238	3.15347	pos	Myristoylglycine	HMDB0013250	Organic acids and derivatives	Carboxylic acids and derivatives	Amino acids, peptides, and analogues	M+H	C16H31NO3	43.9	22.7	-0.410965	849.213	849.096	779.55	818.384	812.536	810.621	865.635	799.227	964.463	778.56	1022.56	776.295	828.63	883.566	1047.51	1133.85	1109.13	1099.86	1135.97	1419.88	799.404	855.369	896.084	1399.19	672.353	871.436	1070.73	801.93	802.781	793.33	660.111	1053.05
5.16_311.1858m/z	311.186	5.15897	neg	(7Z)-14-hydroxy-10,13-dioxoheptadec-7-enoic acid	LMFA01050450	Lipids and lipid-like molecules	Fatty Acyls	Fatty Acids and Conjugates	M-H	C17H28O5	43.9	28.3	-1.75434	680.824	551.533	588.434	603.224	536.527	538.32	524.278	572.88	712.904	650.813	868.238	582.902	399.415	770.624	1062.22	738.171	1034.12	1321.56	897.359	715.81	492.57	473.175	374.097	780.358	484.754	477.007	668.512	518.426	530.394	487.432	600.092	418.721
5.20_274.2736m/z	274.274	5.20353	pos	C16 Sphinganine	41556	Unclassified	Unclassified	Unclassified	M+H	C16H35NO2	43.9	23.4	-1.83421	7178.76	7244.65	7117.85	7320.94	7063.39	6924.58	7249.48	6953.45	1950.96	752.808	1146.42	2499.92	1614.01	2129.67	1470.74	1333.17	1638.61	2759.6	1882.21	1647.56	2296.06	2473.44	1062.45	3497.22	3398	1848.12	4382.62	1413.04	1496.09	1562.99	3378.77	3114.32
5.49_312.2294n	313.237	5.48602	pos	9-hydroxy-10-oxo-12(Z)-octadecenoic acid	36016	Unclassified	Unclassified	Unclassified	M+H, M+NH4	C18H32O4	43.9	30.5	-2.13013	819.012	869.449	873.967	833.203	846.202	887.627	845.692	912.745	1121.2	978.683	742.137	528.328	392.731	1044.87	1519.18	1196.67	1377.64	1341.04	1244.84	1287.83	1183.62	949.259	1120.75	1086.79	839.821	911.482	1016.39	839.28	929.142	783.35	818.474	918.631
5.87_411.2901m/z	411.29	5.87333	pos	(22E)-1α-hydroxy-24-oxo-26,27-cyclo-22,23-didehydrovitamin D3 / (22E)-1α-hydroxy-24-oxo-26,27-cyclo-22,23-didehydrocholecalciferol	42032	Unclassified	Unclassified	Unclassified	M+H	C27H38O3	43.9	26.7	1.84928	202.584	274.598	265.882	269.078	255.772	275.636	255.121	227.596	292.557	179.89	271.101	213.64	300.246	194.002	284.915	277.058	226.226	250.164	269.861	320.494	325.01	260.708	322.153	214.395	326.66	82.0292	189.331	192.567	197.891	215.548	207.869	182.988
6.66_370.2509n	371.258	6.66313	pos	3-Oxo-4,6-choladienoic acid	HMDB0000476	Lipids and lipid-like molecules	Steroids and steroid derivatives	Bile acids, alcohols and derivatives	M+H, M+NH4	C24H34O3	43.9	24.7	0.192037	917.941	959.378	1004.28	978.228	929.154	936.725	977.413	982.242	1102.02	556.629	1074.15	453.626	692.273	497.583	489.732	484.527	423.239	498.103	625.666	1209.51	1521.09	1891.54	2571.03	1436.7	483.271	1173.62	557.363	479.064	805.336	696.509	609.689	600.003
7.05_316.2840m/z	316.284	7.05278	pos	13R-HOME(11E)	LMFA02000093	Lipids and lipid-like molecules	Fatty Acyls	Octadecanoids	M+NH4	C18H34O3	43.9	39.9	-2.09141	56.1758	68.3575	83.2766	78.3944	88.4634	81.1149	70.6113	83.6102	63.4123	79.5773	2.20568e-08	66.5581	70.3523	148.857	25.5921	48.2135	30.4357	35.1001	41.6686	28.0002	133.983	98.0054	119.121	20.1485	98.1523	57.1194	51.46	104.372	112.035	106.604	126.651	60.2046
8.01_450.3935m/z	450.394	8.01207	pos	3-Dehydro-6-deoxoteasterone	LMST01030125	Lipids and lipid-like molecules	Sterol Lipids	Sterols	M+NH4	C28H48O3	43.9	25.1	-1.48509	226.134	365.404	709.349	683.787	974.56	812.568	738.162	715.275	54.4494	0.0502014	5.49204	529.885	239.877	162.233	39.921	2.20568e-08	2.20568e-08	11.9738	144.102	215.755	161.592	169.763	26.6267	132.157	470.512	21.3493	587.4	94.1554	255.547	382.88	496.265	589.244
8.74_475.3408m/z	475.341	8.7363	neg	24,24-difluoro-1alpha,25-dihydroxy-26,27-dimethyl-24a-homovitamin D3 / 24,24-difluoro-1alpha,25-dihydroxy-26,27-dimethyl-24a-homocholecalciferol	LMST03020457	Lipids and lipid-like molecules	Sterol Lipids	Secosteroids	M-H2O-H	C30H48F2O3	43.9	27.4	3.01001	153.806	208.01	376.134	345.369	357.51	394.243	395.718	373.555	51.4929	87.3162	67.5852	225.478	76.0214	136.024	103.315	71.685	64.6767	61.1233	151.527	173.535	188.621	180.502	115.268	115.424	313.215	118.917	379.383	59.0904	90.1741	108.146	129.372	403.239
0.61_337.0936m/z	337.094	0.6097	neg	1-O-2'-Hydroxy-4'-methoxycinnamoyl-b-D-glucose	HMDB0040866	Phenylpropanoids and polyketides	Cinnamic acids and derivatives	Hydroxycinnamic acids and derivatives	M-H2O-H	C16H20O9	43.8	39	1.97149	876.767	772.645	775.266	990.364	805.847	571.139	682.654	813.569	704.038	510.719	676.248	596.606	809.084	665.372	874.177	939.541	1040.45	1099.59	1017.58	1255.32	755.909	791.821	422.489	1058.48	866.335	441.821	1108.09	723.434	642.771	658.072	735.326	1085.3
1.15_210.0771m/z	210.077	1.14683	neg	5-(3-Pyridyl)-2-hydroxytetrahydrofuran	HMDB0062407	Organoheterocyclic compounds	Pyridines and derivatives	Unclassified	M+FA-H	C9H11NO2	43.8	30	-0.652594	15.1123	15.0435	13.6463	16.3436	13.1155	15.4291	14.6736	15.1512	23.5731	20.8362	17.6384	26.834	17.5607	30.2595	27.6637	21.0297	21.5638	24.9768	20.2051	15.751	20.7331	18.2399	19.5326	21.9125	20.1479	20.4538	5.87492	9.16934	6.96541	12.8207	3.40722	3.29104
2.33_409.2573m/z	409.257	2.32502	pos	1(3)-glyceryl-PGE2	36233	Unclassified	Unclassified	Unclassified	M+H-H2O	C23H38O7	43.8	34.1	-2.83888	6884.43	7009.96	6854.49	6656.05	6665.44	6653.91	6642.79	6671.5	7466.97	6557.24	9214.98	7554.92	6908.47	6689.16	13101.3	11297.1	11351.4	12160.3	10549.9	10796.4	6801.12	6620.85	7745.9	7118.24	6031.27	7420.23	7872.17	7378.34	8114.71	7889.91	6364.52	7274.24
2.63_294.2053m/z	294.205	2.63083	pos	DESMETHYLDIHYDROCAPSAICIN	44179	Unclassified	Unclassified	Unclassified	M+H	C17H27NO3	43.8	28.2	-3.67789	61.6516	78.8696	66.9585	62.975	60.253	54.8658	64.6388	54.642	70.0672	56.3523	67.0738	49.8236	57.6305	55.694	64.1394	59.7802	71.3118	64.0601	62.845	96.023	87.957	95.356	103.312	148.999	80.8698	77.5619	52.825	68.7608	58.8133	65.1701	42.626	57.5793
2.68_210.0891n	193.086	2.68017	pos	5-(3',5')-Dihydroxyphenyl-gamma-valerolactone	86074	Benzenoids	Phenols	Benzenediols	M+H-H2O, M+H	C11H14O4	43.8	31.8	-0.491727	56.0005	52.8412	51.7539	55.5297	63.3559	43.9056	51.37	45.1492	103.261	98.2073	36.4145	2.20568e-08	2.20568e-08	13.5121	151.92	108.205	157.218	105.39	108.509	119.468	61.4078	71.5961	70.0723	71.0483	52.7301	113.344	2.20568e-08	52.6464	76.4359	56.7291	41.8013	2.20568e-08
2.94_328.0943n	327.087	2.94342	neg	Frenolicin B	HMDB0034109	Phenylpropanoids and polyketides	Isochromanequinones	Benzoisochromanequinones	M-H, 2M-H	C18H16O6	43.8	23.7	-1.26694	2599.71	2681.04	2711.62	2552.63	2480.05	2657	2692.91	2554.2	2230.26	2042.58	2729.28	4282.06	4973.56	4532.95	3046.31	2005.94	2203.83	2453.18	2579.62	2750.51	1622.69	1889.72	1154.45	2235.58	2141.85	1815.58	4324.13	2124.86	1845.19	1912.95	3022.15	4527.95
3.27_221.1532m/z	221.153	3.26813	pos	Tetradecan-7,9-diynoic acid	LMFA01031094	Lipids and lipid-like molecules	Fatty Acyls	Fatty Acids and Conjugates	M+H	C14H20O2	43.8	36	-1.91792	197.558	174.92	163.318	152.6	180.209	158.17	176.903	190.981	191.91	184.395	209.645	168.851	116.355	204.804	261.937	214.647	205.368	236.545	225.203	247.178	194.682	188.572	210.417	244.622	215.909	170.14	215.15	158.946	164.115	143.763	186.636	170.876
3.28_385.0922m/z	385.092	3.2784	neg	cis-Resveratrol 3-O-glucuronide	HMDB0041711	Phenylpropanoids and polyketides	Stilbenes	Stilbene glycosides	M-H2O-H	C20H20O9	43.8	30	-1.82772	354.195	413.473	419.657	423.993	329.736	400.8	350.782	352.288	678.514	223.739	217.856	303.937	536.012	273.279	652.455	403.314	547.952	452.204	560.913	962.366	53.7742	247.198	46.9228	594.43	194.078	242.025	669.62	144.738	195.048	160.48	281.836	788.938
3.44_279.1235m/z	279.123	3.44305	neg	Dehydrooreadone	HMDB0036046	Organoheterocyclic compounds	Naphthofurans	Unclassified	M+FA-H	C14H18O3	43.8	26.6	-1.286	187.201	193.039	172.865	207.261	195.608	185.967	191.581	185.963	160.808	179.296	240.221	287.441	362.798	237.733	380.488	293.954	301.899	365.525	285.69	222.052	95.3525	122.167	64.1455	157.742	206.995	172.116	89.0416	362.534	331.433	383.126	398.081	67.0815
3.53_214.1432m/z	214.143	3.53062	pos	N-heptanoyl-homoserine lactone	36736	Lipids and lipid-like molecules	Fatty Acyls	Fatty amides	M+H	C11H19NO3	43.8	33.2	-2.71812	114.384	106.426	131.324	121.201	130.175	157.536	113.968	130.932	394.892	635.08	2.20568e-08	2.20568e-08	2.20568e-08	191.576	468.707	550.095	592.384	276.133	324.523	54.3704	185.781	112.747	275.056	0.276343	141.911	10.6242	17.0449	86.5185	305.526	67.0895	27.4613	13.763
3.56_253.1789m/z	253.179	3.56312	pos	3(4->5)-Abeo-4,11:4,12-diepoxy-3-eudesmanol	88205	Organoheterocyclic compounds	Oxepanes	Unclassified	M+H	C15H24O3	43.8	39.1	-3.5094	21.8857	36.8184	27.0096	21.1082	24.9523	17.6904	29.3129	24.7113	16.3579	38.4334	22.2247	40.3116	31.6291	62.4015	43.6703	17.0182	31.3783	23.5052	30.24	37.153	23.1598	9.14445	11.1518	2.20568e-08	11.8603	8.69476	22.7219	14.9222	30.027	27.6642	30.7079	15.7021
3.98_305.2119m/z	305.212	3.9766	pos	11α-hydroxy Testosterone	64658	Unclassified	Unclassified	Unclassified	M+H	C19H28O3	43.8	31.7	2.64022	397.447	389.086	390.005	397.965	402.334	374.578	361.857	364.189	260.177	324.97	435.701	347.241	536.56	480.707	546.284	447.508	474.255	547.471	468.973	362.53	415.306	423.73	415.071	532.533	380.867	404.388	554.959	440.098	365.771	440.589	524.599	546.075
5.22_247.1687m/z	247.169	5.21937	pos	11Z-Hexadecen-7,9-diynoic acid	LMFA01031108	Lipids and lipid-like molecules	Fatty Acyls	Fatty Acids and Conjugates	M+H	C16H22O2	43.8	38	-2.17843	74.5259	71.3584	72.4998	87.0003	60.7629	56.2641	74.8397	103.208	60.9883	74.4457	101.355	82.5485	142.102	136.652	35.7045	25.0807	35.0689	29.1015	59.1297	67.5822	110.072	101.388	52.8923	195.88	122.615	52.5938	39.9698	69.2237	72.9675	70.0896	136.461	53.7194
5.26_482.3296m/z	482.33	5.26387	pos	(6R)-25-hydroxyvitamin D3 6,19-sulfur dioxide adduct / (6R)-25-hydroxycholecalciferol 6,19-sulfur dioxide adduct	LMST03020279	Lipids and lipid-like molecules	Sterol Lipids	Secosteroids	M+NH4	C27H44O4S	43.8	27.1	-0.57271	3774.81	3913.7	3819.85	3533.69	3683.17	3752.18	3934.29	3925.55	3254.94	3871	1233.55	2184.08	3039.85	4560.49	2319.78	2344.44	1888.71	2103.58	2295.24	1744.91	2195.17	7467.7	2606.13	6557.21	10245	2904.57	1435.76	8747.28	6449.16	8583	14586.8	1866.02
5.33_269.1756m/z	269.176	5.32547	neg	9-tetradecynoic acid	LMFA01030590	Lipids and lipid-like molecules	Fatty Acyls	Fatty Acids and Conjugates	M+FA-H	C14H24O2	43.8	33.1	-0.969473	96.4617	112.709	154.598	104.51	113.472	100.86	107.215	109.589	72.9674	93.8889	184.635	105.729	90.3876	146.94	200.095	190.151	113.962	151.41	158.547	142.673	124.429	108.944	110.866	173.575	138.645	106.15	275.508	65.1919	51.3748	88.8691	79.8329	308.051
5.86_334.1775n	335.185	5.8585	pos	3-[2-(3,7-dimethylocta-2,6-dien-1-yl)-3,4,6-trihydroxyphenyl]propanoic acid	HMDB0134970	Lipids and lipid-like molecules	Prenol lipids	Quinone and hydroquinone lipids	M+H-H2O, M+H	C19H26O5	43.8	29.3	-1.53285	628.049	670.533	720.965	697.093	635.055	622.591	662.302	700.514	477.002	776.116	794.163	523.219	705.144	1220.96	679.612	629.329	523.824	630.143	807.039	1675.31	1079.3	744.741	1076.94	946.64	521.142	304.51	1054.86	957.279	1029.05	1059.43	1599.38	1063.77
6.47_301.2159m/z	301.216	6.46732	pos	(±)9-HEPE	36360	Unclassified	Unclassified	Unclassified	M+H-H2O	C20H30O3	43.8	31.1	-1.10579	454.781	528.032	527.136	523.666	577.21	494.858	529.536	483.477	533.417	570.669	397.318	159.269	209.197	266.105	686.59	1019.08	913.023	667.93	1111.11	3091.72	295.637	661.694	553.28	852.432	287.14	458.373	434.969	265.223	335.251	298.035	198.198	461.87
6.48_316.2607n	315.253	6.47807	neg	9,12-dihydroxy stearic acid	LMFA02000143	Lipids and lipid-like molecules	Fatty Acyls	Octadecanoids	M-H, 2M-H	C18H36O4	43.8	23.5	-2.07443	2216.95	2314.44	2283.02	2274.32	2322.03	2269.72	2330.51	2287.69	2476.58	1899.95	2407.6	3925.65	1696.53	2914.28	4093.97	3043.89	3554.39	3773.88	3334.86	3132.58	2607.3	2097.3	2000.68	2368.18	2066.64	2350.33	2627.72	1890.27	1375.96	1856.14	1660.1	2700.8
6.71_272.1978n	255.195	6.70813	pos	3-methyl-tetradecanedioic acid	LMFA01170019	Lipids and lipid-like molecules	Fatty Acyls	Fatty Acids and Conjugates	M+H-H2O, M+H	C15H28O4	43.8	33	-3.52733	4.83515	17.1738	22.5606	26.707	27.1905	23.5592	28.1716	20.3575	22.7072	16.2689	39.3896	187.081	149.269	27.5013	21.2951	25.3977	16.6723	15.9633	21.1278	17.0958	26.0909	18.3113	22.1439	14.342	26.5292	15.3194	38.3562	32.2949	19.2055	25.3069	39.7465	33.1119
6.74_639.1690m/z	639.169	6.73797	pos	Okanin 4'-(4''-acetyl-6''-p-coumarylglucoside)	51963	Unclassified	Unclassified	Unclassified	M+H	C32H30O14	43.8	35	-2.88269	158.585	163.303	159.713	169.85	151.655	140.387	154.721	155.855	84.2802	130.031	198.945	153.759	87.9867	108.637	107.92	193.562	194.301	243.186	236.6	452.932	196.808	224.861	320.079	409.796	74.8775	230.263	28.3737	83.5163	81.7963	80.0765	55.5976	23.7056
7.67_373.2739m/z	373.274	7.67208	pos	7alpha,12alpha-Dihydroxy-5beta-chol-3-en-24-oic Acid	LMST04010226	Lipids and lipid-like molecules	Sterol Lipids	Bile acids and derivatives	M+H-H2O	C24H38O4	43.8	28.6	0.55253	172.742	221.768	433.631	466.058	427.22	423.623	439.563	434.641	260.705	293.162	709.062	323.078	422.672	380.279	371.007	369.186	319.151	306.436	375.678	473.79	331.409	494.828	319.819	268.946	607.091	518.643	396.254	249.725	303.99	319.425	325.497	434.167
7.70_414.3122n	415.319	7.70042	pos	(23S)-1alpha,23-dihydroxy-25,26-didehydrovitamin D3 / (23S)-1alpha,23-dihydroxy-25,26-didehydrocholecalciferol	LMST03020167	Lipids and lipid-like molecules	Sterol Lipids	Secosteroids	M+H-H2O, M+H	C27H42O3	43.8	38.8	-2.9561	488.506	516.882	888.676	855.124	848.904	851.353	835.142	782.024	1693.82	610.682	332.524	616.196	798.828	386.623	953.274	969.522	1073.55	829.31	1050.3	1922.36	581.894	1237.03	853.571	1980.96	476.445	2311.42	498.983	397.971	631.055	682.041	400.695	553.31
0.60_287.2442m/z	287.244	0.597933	pos	N1,N12-Diacetylspermine	6525	Organic acids and derivatives	Carboximidic acids and derivatives	Carboximidic acids	M+H	C14H30N4O2	43.7	26.6	0.162469	114.056	102.986	98.3381	93.7449	87.2621	94.6568	114.823	117.48	369.279	298.783	43.9308	24.5071	32.4973	89.9867	8.71733	71.5568	19.6523	20.6313	47.2179	131.231	54.529	127.973	73.6217	50.5487	226.607	25.2364	5.8275	58.9177	104.243	62.8734	34.7494	38.3927
0.89_226.1081m/z	226.108	0.890083	pos	5-(3',4'-Dihydroxyphenyl)-gamma-valerolactone	HMDB0029185	Benzenoids	Phenols	Benzenediols	M+NH4	C11H12O4	43.7	32.2	3.20309	1600.55	1596.38	1549.28	1651.16	1724.21	1771.16	1608.29	1533.85	2078.18	1772.23	1903.24	1751.11	2365.61	2568.63	1987.84	1932.92	1896.38	2086.01	1885.28	1615.24	2361.61	1791.68	2202.25	1354.67	1855.05	1995.72	1291.22	1171.2	971.547	1092.76	1052.71	1156.51
0.94_206.0567m/z	206.057	0.937017	neg	4-Acetylimidazo[4,5-c]pyridine	HMDB0034888	Organoheterocyclic compounds	Imidazopyridines	Imidazo-[4,5-c]pyridines	M+FA-H	C8H7N3O	43.7	31	-2.38168	29.221	28.1597	25.3344	28.4136	29.0973	26.5975	27.483	26.5571	24.9549	19.9807	30.1029	25.4632	17.5201	20.959	35.7602	27.2091	33.5688	39.1333	34.7713	37.5343	25.8206	29.058	27.0719	29.7767	21.9681	32.8563	27.9493	30.1084	28.1309	28.7068	27.7787	28.5122
1.07_434.1889m/z	434.189	1.0704	pos	Acetophenazine	HMDB0015196	Organoheterocyclic compounds	Benzothiazines	Phenothiazines	M+Na	C23H29N3O2S	43.7	31.1	3.92985	12193.1	12693.4	11810.3	11583.3	10931.9	11683.7	11557	11290	9126.42	8535.47	9578.13	14696.9	17740	15289.7	18710.9	18689.2	18454.4	21528.5	18149.5	12871	6054.15	7047.44	5641.05	8891.4	7368.86	6342.46	18590.8	8456.46	9388.6	9590.77	13073	20114.2
1.23_210.1123m/z	210.112	1.22857	pos	p-Lactophenetide	69921	Unclassified	Unclassified	Unclassified	M+H	C11H15NO3	43.7	27.6	-0.783551	1635.7	1647.92	1617.31	1563.21	1586.4	1550.4	1619.95	1535.47	2021.18	1770.56	2041.81	2114.54	1997.11	2035.11	1895.24	1936.66	1925.2	1927.58	1741.21	1530.85	2074.27	1836.03	2544.51	1554.34	2015.2	1719.22	1257.39	1547.22	1332.57	1718.46	1292.4	1178.21
1.39_202.1319n	220.153	1.38607	pos	ALANYL-dl-LEUCINE	44268	Unclassified	Unclassified	Unclassified	M+H, M+NH4	C9H18N2O3	43.7	27	0.71642	1025.88	1040.42	1095.43	1052.54	1026.85	991.472	1002.73	984.502	1176.31	622.842	430.292	1790.23	1467.46	434.974	890.454	511.034	873.072	436.18	1024.94	1621.99	511.489	1371.98	333.251	2639.84	424.851	760.206	2355.4	604.558	772.375	544.746	604.312	2251.5
1.58_218.0127m/z	218.013	1.58398	neg	S-Cysteinosuccinic acid	HMDB0029418	Organic acids and derivatives	Carboxylic acids and derivatives	Amino acids, peptides, and analogues	M-H2O-H	C7H11NO6S	43.7	31.8	-0.629738	51.9849	52.4824	48.651	45.6244	49.0699	47.1004	52.5248	45.8192	61.1008	60.9812	67.9245	65.2418	59.0194	71.3903	56.9669	63.2691	56.4651	57.2925	51.1118	37.42	46.5782	52.4228	61.3913	54.3014	74.3155	54.7667	46.8674	45.7823	45.7276	58.8124	26.8192	38.8371
12.12_429.3723m/z	429.372	12.12	neg	alpha-Tocopherol	HMDB0001893	Lipids and lipid-like molecules	Prenol lipids	Quinone and hydroquinone lipids	M-H	C29H50O2	43.7	29.9	-3.43735	311.098	427.913	330.342	174.713	352.309	264.249	507.484	248.67	84.1326	2.20568e-08	2.20568e-08	199.08	78.3507	78.665	2.20568e-08	2.20568e-08	2.20568e-08	2.20568e-08	56.8483	41.3186	69.0526	132.669	2.20568e-08	42.2916	191.06	2.20568e-08	134.561	106.063	120.854	320.02	289.967	46.3367
2.57_232.1905m/z	232.19	2.5655	pos	12-hydroxy-3Z-dodecenoic acid	LMFA01050170	Lipids and lipid-like molecules	Fatty Acyls	Fatty Acids and Conjugates	M+NH4	C12H22O3	43.7	23.5	-1.14342	285.469	302.009	286.805	292.528	279.793	298.205	282.178	286.578	292.962	279.927	216.937	464.176	392.463	376.037	421.308	355.018	399.098	441.677	417.446	598.148	371.698	387.909	398.435	602.305	327.435	358.198	160.343	152.768	146.73	174.005	125.002	145.84
2.83_232.0968m/z	232.097	2.82832	pos	3-[(1E)-buta-1,3-dien-1-yl]-5-hydroxy-1H-isochromen-1-one	HMDB0130049	Phenylpropanoids and polyketides	Isocoumarins and derivatives	Unclassified	M+NH4	C13H10O3	43.7	29.4	-0.258799	8.86042	11.1377	8.99031	9.86971	9.61981	10.5394	11.4357	14.7311	7.14647	42.5476	2.20568e-08	2.20568e-08	2.20568e-08	2.20568e-08	71.5333	143.043	93.3857	84.0671	79.0687	82.3824	2.20568e-08	8.64397	2.20568e-08	23.0974	3.55473	2.20568e-08	2.20568e-08	2.68912	31.0169	2.20568e-08	2.20568e-08	2.20568e-08
3.37_218.2112m/z	218.211	3.36697	pos	Dodecanoic acid	HMDB0000638	Lipids and lipid-like molecules	Fatty Acyls	Fatty acids and conjugates	M+NH4	C12H24O2	43.7	21	-1.32102	1297.52	1290.15	1200.42	1261.29	1185.44	1224.03	1245.43	1298.27	4244.03	329.528	1408.33	495.449	461.956	159.82	800.744	619.612	2722.82	5834.24	1869.88	917.769	1651.21	1912.05	394.147	2435.71	1923.28	3359.1	1285.02	304.066	437.211	431.118	1411.61	805.046
3.53_423.2385m/z	423.238	3.52572	neg	3'α-Isopravastatin	2057	Unclassified	Unclassified	Unclassified	M-H	C23H36O7	43.7	34	-0.778183	132.716	88.6145	143.812	106.183	151.741	82.4001	55.2829	72.7984	206.038	79.9199	149.217	196.495	155.427	91.7134	85.209	15.4896	105.474	100.063	91.2737	68.2306	57.578	84.3094	114.959	106.28	114.465	69.8466	167.128	116.022	112.976	162.86	110.482	139.225
3.55_593.3324m/z	593.332	3.54695	pos	Mesobilirubinogen	HMDB0001898	Organoheterocyclic compounds	Tetrapyrroles and derivatives	Bilirubins	M+H	C33H44N4O6	43.7	27.2	-1.64537	20962.2	19922.1	18269.2	20328.5	18752.8	18457.9	19175.7	18758.8	18972.2	13724.2	23261.2	13946.8	29209.6	15769.1	17256.9	16838.2	15458.5	16191.3	17542.3	22530.3	20773.1	37778.5	20914.6	43355.1	19695.1	25616.4	23941.9	19777.2	18922.2	21182.6	21198	27855.6
3.91_343.1130m/z	343.113	3.91177	pos	Streptidine 6-phosphate	64559	Unclassified	Unclassified	Unclassified	M+H	C8H19N6O7P	43.7	32	1.35878	9.09505	14.2762	8.14917	21.7739	15.0256	17.2989	22.1756	18.8268	2.20568e-08	18.9034	14.6168	5.71765	2.20568e-08	43.8776	2.20568e-08	11.5774	6.11494	12.1739	11.5522	16.2292	20.8245	12.4055	6.4108	21.7867	8.11208	8.30646	11.8467	8.76625	7.10167	15.2066	33.9031	11.0835
4.04_371.2560m/z	371.256	4.04143	pos	Dinorlithocholic acid	LMST04050010	Lipids and lipid-like molecules	Sterol Lipids	Bile acids and derivatives	M+Na	C22H36O3	43.7	28.9	0.93301	5716.39	5949.02	5903.23	5439.98	5648.86	5642.07	5451.26	5774.64	5813.75	4838.75	4553.86	7146.94	8007.41	6193.94	4366.69	4574.12	3887.95	4387	4850.22	5882.27	8633.32	8581.62	8530.86	8784.29	7350.34	6216.5	4875.04	7163.48	7455.25	7836.19	8038.53	5144.74
7.18_300.2094n	301.216	7.18377	pos	Dehydroabietic acid	41263	Lipids and lipid-like molecules	Prenol lipids	Diterpenoids	M+H-H2O, M+H	C20H28O2	43.7	30.8	1.46209	125.813	165.791	244.391	200.659	189.321	194.959	209.953	205.586	174.271	349.188	203.525	74.4861	117.295	210.05	274.076	410.561	320.843	264.71	368.515	784.736	168.977	313.014	263.513	547.874	187.882	250.872	111.851	134.337	157.417	126.551	121.742	81.3245
8.27_302.2238n	303.231	8.27205	pos	5(S)-HETE lactone	45647	Unclassified	Unclassified	Unclassified	M+H, 2M+NH4, M+H-H2O	C20H30O2	43.7	23.4	-2.52976	506.782	613.317	864.176	800.224	883.128	893.603	815.442	893.138	470.709	808.735	386.966	452.82	297.552	673.532	698.246	685.195	586.683	553.514	721.619	992.192	606.843	774.466	510.61	809.245	746.969	903.05	596.583	280.097	374.86	414.262	368.136	387.304
8.48_285.2418m/z	285.242	8.48455	pos	Avocadyne	HMDB0035473	Lipids and lipid-like molecules	Fatty Acyls	Fatty alcohols	M+H	C17H32O3	43.7	29.9	-2.32233	18.8729	30.4693	45.5135	58.3006	52.936	48.0723	52.5367	40.564	52.4158	29.6275	15.2048	96.4699	98.3256	25.9281	35.0344	29.1616	48.0174	40.4813	49.6526	80.4257	30.8973	58.8552	18.7098	60.1328	56.9785	16.2889	39.2598	16.5862	17.6648	29.3657	29.4882	59.9067
0.68_227.0228m/z	227.023	0.675533	neg	[(oxolan-2-yl)methoxy]sulfonic acid	HMDB0126547	Organic acids and derivatives	Organic sulfuric acids and derivatives	Sulfuric acid esters	M+FA-H	C5H10O5S	43.6	25.3	-1.36046	871.749	847.047	835.365	867.612	850.024	800.846	853.07	882.554	1396.61	1065.02	1697.08	806.08	725.297	604.186	1541.3	987.873	1060.52	1283.85	1092.34	1143.84	1418.68	933.769	1011.46	698.438	923.916	803.381	690.263	837.778	962.645	715.093	444.099	525.02
1.82_138.0679n	137.061	1.81747	neg	1-(2-Furanyl)-1-butanone	HMDB0039802	Organic oxygen compounds	Organooxygen compounds	Carbonyl compounds	M-H, 2M-H	C8H10O2	43.6	21.6	-1.06486	400.146	363.687	361.346	336.089	393.655	366.056	361.47	355.847	354.512	663.125	132.026	151.639	144.937	166.912	912.044	588.823	1054.26	501.152	787.038	1579.91	173.664	519.433	195.461	610.587	429.321	184.076	110.67	146.381	762.459	170.361	119.325	68.6037
2.29_533.2737m/z	533.274	2.29195	neg	Perulactone B	HMDB0030119	Lipids and lipid-like molecules	Steroids and steroid derivatives	Bile acids, alcohols and derivatives	M+FA-H	C28H40O7	43.6	24.7	-3.98107	1516.18	1289.64	1473.13	1483.19	1504.93	1482.72	1045.17	1323.64	1048.02	1099.64	1776.52	1285.5	1490.48	948.194	1871.03	1956.68	1686.53	1817.28	1482.4	749.468	1372.66	1213	1591.6	1081.63	1466.37	1195.83	1500.18	1240.88	877.764	1178.15	1084.91	1626.96
3.17_242.1532m/z	242.153	3.16963	pos	Norbutorphanol	HMDB0041954	Benzenoids	Phenanthrenes and derivatives	Unclassified	M+H-H2O	C16H21NO2	43.6	26.8	-2.80342	62.1179	46.2263	48.0416	48.7136	52.7315	50.0382	50.7151	37.7776	63.2184	51.6322	67.568	55.8707	58.1872	60.7524	49.195	51.2601	51.0761	51.308	39.3421	8.77408	44.8119	46.7296	66.7923	25.6851	61.292	47.4902	35.2142	54.9968	47.7595	60.3279	37.9873	43.0008
3.37_174.1848m/z	174.185	3.36697	pos	(E)-3-decen-1-ol	HMDB0013810	Lipids and lipid-like molecules	Fatty Acyls	Fatty alcohols	M+NH4	C10H20O	43.6	29.8	-3.04147	61.9804	50.071	44.8371	33.7422	45.5898	49.058	52.813	56.5152	254.8	2.20568e-08	72.0335	6.35447	4.92965	2.20568e-08	13.6304	13.7897	75.2983	278.798	67.7334	21.015	73.945	85.9545	2.20568e-08	163.295	78.2146	139.529	48.4925	2.20568e-08	6.17823	8.63125	66.6932	34.6805
6.33_287.2217m/z	287.222	6.33448	pos	11,12,15-trihydroxy palmitic acid	LMFA01050102	Lipids and lipid-like molecules	Fatty Acyls	Fatty Acids and Conjugates	M+H-H2O	C16H32O5	43.6	35.2	0.131404	57.808	60.3079	67.2577	58.9372	60.7112	63.4714	67.8678	68.6063	41.8142	47.7505	63.9978	104.957	56.3036	90.9849	112.516	87.8347	98.3595	94.2518	92.7008	58.764	55.6381	48.5368	60.214	56.6515	53.5211	39.3141	113.97	52.1205	57.5041	49.3012	62.8822	102.493
6.43_341.2322m/z	341.232	6.4324	neg	2,3-Dinor-TXB1	LMFA03030012	Lipids and lipid-like molecules	Fatty Acyls	Eicosanoids	M-H	C19H34O5	43.6	35.5	-3.46128	93.4482	84.2209	96.734	127.809	101.811	100.42	97.3427	105.961	104.132	67.7154	54.3751	468.474	699.582	53.5503	114.202	124.753	89.4727	109.955	92.0915	97.081	102.092	145.702	97.6798	38.5845	26.6479	5.80324	40.167	75.5683	34.3567	66.1276	60.7603	21.7427
7.23_197.1527m/z	197.153	7.22727	pos	12-hydroxy-10-dodecenoic acid	LMFA01050168	Lipids and lipid-like molecules	Fatty Acyls	Fatty Acids and Conjugates	M+H-H2O	C12H22O3	43.6	35.6	-4.04805	54.4919	53.4752	77.9734	72.5829	79.8934	67.0173	81.7663	74.2887	106.969	45.5225	13.0973	10.0194	1.31697	33.2797	274.135	194.068	219.895	215.2	196.149	265.465	96.1717	76.6149	85.6531	60.2709	53.8236	22.3524	2.20568e-08	24.0765	20.8436	14.9939	27.903	4.5591
0.73_140.0336m/z	140.034	0.72775	pos	2-Aminomuconic acid	HMDB0001241	Organic acids and derivatives	Carboxylic acids and derivatives	Amino acids, peptides, and analogues	M+H-H2O	C6H7NO4	43.5	29.6	-3.96129	11.6112	8.57497	8.32345	10.4202	10.5047	9.54606	9.8491	10.2379	1.80204	2.20568e-08	3.65541	6.21075	18.0779	2.20568e-08	10.295	22.522	29.4418	4.80594	15.8511	9.20166	2.07827	2.72626	2.20568e-08	8.02348	2.20568e-08	2.20568e-08	36.452	2.20568e-08	2.20568e-08	2.20568e-08	2.39995	41.5537
1.69_176.0383m/z	176.038	1.68632	neg	N-Formyl-L-methionine	HMDB0001015	Organic acids and derivatives	Carboxylic acids and derivatives	Amino acids, peptides, and analogues	M-H	C6H11NO3S	43.5	31.6	-2.46068	68.5916	63.2398	65.8724	52.0373	68.8185	83.9388	75.3072	52.8656	92.5504	65.8699	69.1364	69.179	63.7291	58.6155	49.4806	39.8425	66.8846	64.522	69.8645	108.061	53.5416	75.9743	43.3939	65.4004	71.9929	60.2077	82.1283	117.743	80.4269	86.577	109.972	67.6056
1.97_143.0729n	144.08	1.97387	pos	quinaldine	96204	Organoheterocyclic compounds	Quinolines and derivatives	Unclassified	M+H, M+NH4	C10H9N	43.5	23.8	-3.92291	1475.66	1426.2	1476.87	1401.96	1382.04	1374.73	1401.47	1441.16	3476.2	561.754	2754.34	2152.53	2199.86	1067.67	560.886	426.786	383.558	374.435	408.993	227.598	3113.26	3555.96	1252.84	4534.21	4925.13	938.568	375.426	803.704	1262.5	648.413	1259.46	370.61
3.32_319.1653m/z	319.165	3.31763	pos	Oxymorphone	HMDB0015323	Benzenoids	Phenanthrenes and derivatives	Unclassified	M+NH4	C17H19NO4	43.5	23.8	0.329047	720.019	724.101	667.732	777.224	656.203	713.019	748.989	734.208	666.107	568.689	702.5	745.854	1047.82	646.851	847.922	748.424	799.016	838.825	797.833	966.767	673.379	843.284	778.755	919.771	735.319	638.622	1126.73	730.142	649.447	722.492	871.715	1103.37
3.83_231.1596m/z	231.16	3.82887	neg	2-Hydroxyundecan-6-one	LMFA12000158	Lipids and lipid-like molecules	Fatty Acyls	Oxygenated hydrocarbons	M+FA-H	C11H22O2	43.5	33.2	-3.35639	24.9467	17.2474	22.0952	16.6892	20.3787	19.8761	18.5722	16.8313	6.57318	13.6288	20.5592	28.929	22.4466	43.6919	12.6856	20.4637	5.31085	12.9654	18.8576	2.20568e-08	20.9424	23.5081	23.6542	37.0849	28.2985	31.0684	61.5533	22.3595	12.1854	25.7771	28.4348	52.7724
4.08_329.0660m/z	329.066	4.08302	neg	5,7-dihydroxy-2-(1-hydroxy-3,5-dimethoxy-4-oxocyclohex-2-en-1-yl)-4H-chromen-4-one	HMDB0128218	Organoheterocyclic compounds	Benzopyrans	1-benzopyrans	M-H2O-H	C17H16O8	43.5	28.6	-1.92627	301.171	275.574	272.117	284.474	294.216	281.447	272.88	279.814	439.59	243.819	307.712	264.01	265.955	302.942	506.724	371.056	444.009	361.693	424.016	542.685	183.377	277.361	147.405	406.681	221.674	393.166	273.982	200.259	175.991	168.162	167.226	272.174
4.49_327.2168m/z	327.217	4.485	neg	16-F1-PhytoP	LMFA02030001	Lipids and lipid-like molecules	Fatty Acyls	Octadecanoids	M-H	C18H32O5	43.5	30.5	-2.82069	1616.5	1538.11	1642.65	1503.95	1544.79	1630.87	1608.14	1520.43	2038.34	1855.9	1844.78	1504.97	1291.51	1617.65	2743.38	2369.38	2724.79	2509.05	2550.69	3584.04	1327.88	1342.46	1308.69	1745.12	1228.38	1853.7	1919.19	1390.7	1355.15	1353.25	1309.52	2360.59
6.11_276.2084n	277.216	6.10842	pos	19-Nor-5-androstenediol	HMDB0004590	Lipids and lipid-like molecules	Steroids and steroid derivatives	Estrane steroids	M+H-H2O, M+H	C18H28O2	43.5	25.1	-1.81776	2000.95	1878.21	1868.06	1828.41	2127.91	1961.89	1870.03	1974	2043.86	1555.82	1687.36	1195.5	1104.59	1127.58	2527.63	2500.27	3241.17	2568.37	3325.95	8021.83	1393.2	1684.21	1686.7	2720.65	1040.95	1956.62	2444.63	1324.56	1574.18	1221.35	878.175	3376.04
6.23_321.2555m/z	321.255	6.23248	pos	cis-9,10-Epoxynonadecane	LMFA12000303	Lipids and lipid-like molecules	Fatty Acyls	Oxygenated hydrocarbons	M+K	C19H38O	43.5	23.3	0.164147	1081.55	1232.07	1192.97	1177.12	1237.34	1152.92	1158.61	1201	1015.56	1239.99	1629.94	1245.49	1406.07	1810.24	939.254	953.07	799.916	902.468	1060.08	1315.67	1697.26	1614.53	1296.12	1766.8	1629.02	1120.62	985.194	1287.71	1232.96	1183.79	1885.38	1065.16
7.17_266.1877n	249.184	7.16927	pos	(9R,13R)-1a,1b-dinor-10,11-dihydro-12-oxo-15-phytoenoic acid	LMFA02010008	Lipids and lipid-like molecules	Fatty Acyls	Octadecanoids	M+H-H2O, 2M+Na	C16H26O3	43.5	27.6	-1.77261	130.093	139.762	227.906	182.465	187.261	160.876	174.194	174.19	204.883	250.103	230.588	202.8	305.272	270.805	279.553	236.11	195.839	209.791	243.979	298.561	233.98	244.209	231.534	377.174	225.91	216.395	195.852	231.366	230.987	236.062	295.198	201.878
7.34_476.3675m/z	476.368	7.34243	pos	N-Decanoylglycine	HMDB0013267	Organic acids and derivatives	Carboxylic acids and derivatives	Amino acids, peptides, and analogues	2M+NH4	C12H23NO3	43.5	25.6	-4.12073	50.9807	56.5388	140.701	120.102	117.093	131.661	135.407	110.004	226.922	269.581	265.43	222.265	320.306	295.611	152.749	152.071	167.774	154.734	141.766	112.498	118.981	100.956	73.7578	44.4662	165.012	103.081	36.8274	121.426	86.8862	129.073	146.505	46.9227
7.58_339.2532m/z	339.253	7.57672	neg	11-deoxy-PGF1a	LMFA03010068	Lipids and lipid-like molecules	Fatty Acyls	Eicosanoids	M-H	C20H36O4	43.5	30.6	-2.45915	452.197	495.074	449.44	458.839	471.972	538.082	529.558	685.604	495.556	809.705	526.709	789.785	492.038	796.228	813.186	784.225	680.133	788.483	681.384	402.544	493.776	357.142	226.883	336.008	600.136	413.092	287.661	353.843	457.244	516.922	423.98	263.125
8.39_278.2240n	279.231	8.38538	pos	17-octadecen-9-ynoic acid	LMFA01030562	Lipids and lipid-like molecules	Fatty Acyls	Fatty Acids and Conjugates	M+H, 2M+H, M+Na, M+H-H2O	C18H30O2	43.5	22.9	-1.99823	2097.39	2660.59	3696.84	3391.86	3426.45	3710.53	3631	3553.64	2028.01	2836.16	1769.39	1653.99	876.202	2998.33	2541.24	2472.03	2252.29	2347.32	2616.51	2542.13	3105.04	3017.56	1969.26	2413.01	3381.88	3747.91	2763.22	1525.23	2215.42	2510.37	1688.81	2428.82
1.06_226.0358m/z	226.036	1.06333	neg	(R)-2,7-Dihydroxy-2H-1,4-benzoxazin-3(4H)-one	HMDB0038054	Organoheterocyclic compounds	Benzoxazines	Benzoxazinones	M+FA-H	C8H7NO4	43.4	24.9	0.282332	540.791	445.987	400.695	392.313	392.372	389.271	441.941	418.378	533.29	321.57	468.597	609.911	739.988	479.986	434.533	371.64	352.029	346.7	309.215	94.6412	355.199	333.105	263.052	156.511	384.823	321.585	471.997	406.965	423.394	374.792	463.1	475.423
1.35_236.0926m/z	236.093	1.34865	neg	N-lactoyl-Phenylalanine	HMDB0062175	Organic acids and derivatives	Carboxylic acids and derivatives	Amino acids, peptides, and analogues	M-H	C12H15NO4	43.4	30.8	-0.896473	253.177	234.16	230.451	223.81	206.618	224.14	213.952	217.534	194.573	114.946	48.4331	104.231	95.2725	177.477	324.17	222.522	257.783	249.755	314.868	441.773	240.54	241.725	48.3609	295.862	184.926	192.271	403.617	191.374	201.741	162.259	379.87	345.615
1.40_196.0614m/z	196.061	1.39682	neg	3alpha,4,7,7alpha-Tetrahydro-1H-isoindole-1,3(2H)-dione	HMDB0033903	Organoheterocyclic compounds	Isoindoles and derivatives	Isoindolines	M+FA-H	C8H9NO2	43.4	26.9	-0.565985	16.8202	15.1782	14.4451	15.058	6.09023	12.557	10.9216	12.649	9.53179	17.3221	23.9474	16.5268	8.05388	2.20568e-08	12.8662	12.2517	6.81955	16.8967	18.6982	44.2564	15.5185	21.1071	19.1205	40.0167	13.6108	23.2357	5.76262	9.13088	10.5903	16.0041	2.20568e-08	2.20568e-08
1.46_121.0409m/z	121.041	1.46382	neg	Niacinamide	HMDB0001406	Organoheterocyclic compounds	Pyridines and derivatives	Pyridinecarboxylic acids and derivatives	M-H	C6H6N2O	43.4	25.8	1.22844	8.23904	14.2369	10.0959	8.46886	11.772	9.97383	9.50139	12.6805	5.99545	16.5087	1.90572	2.20568e-08	2.20568e-08	21.7433	2.20568e-08	2.20568e-08	2.20568e-08	2.20568e-08	0.858712	2.41952	0.462024	5.51685	2.20568e-08	14.3806	2.24566	10.8627	0.229054	123.107	159.149	51.4151	27.3178	2.20568e-08
2.09_107.0499m/z	107.05	2.09278	neg	o-Cresol	58085	Benzenoids	Phenols	Cresols	M-H	C7H8O	43.4	27.8	-2.98135	39.8123	36.5589	25.8094	25.2078	28.6061	27.9271	33.3593	28.8439	15.4524	13.5822	33.5152	21.8025	26.8216	16.9466	44.4701	39.3868	80.833	35.5024	43.5996	30.3385	33.1726	63.0237	52.8674	42.5408	12.2342	8.17989	28.7092	30.7874	153.453	17.5021	10.5775	21.4442
3.47_332.2342n	333.241	3.46562	pos	21-hydroxypregnenolone	7002	Lipids and lipid-like molecules	Steroids and steroid derivatives	Hydroxysteroids	M+H, M+Na	C21H32O3	43.4	29.9	-2.97185	5425.23	5368.38	5026.73	5207.52	5159.24	5375.67	5323.82	5311.21	4411.82	4760.95	4994.61	5512.52	7300.2	6222.35	5034.56	4602.05	4527.67	4990.86	4188.8	2024.21	7000.08	5833.7	7333.51	4891.95	5319.16	4772.26	5825.24	5852.83	4868.89	6292.35	5713.49	6334.87
3.51_625.3587m/z	625.359	3.51445	pos	Spongipregnoloside A	LMST02030217	Lipids and lipid-like molecules	Sterol Lipids	Steroids	M+H	C33H52O11	43.4	29.4	0.815994	4248.64	4199.87	3770.03	4068.34	3742.96	3842.41	3757.22	3833.48	3329.86	3237.92	6074.74	2843.19	6049.87	3762.63	4089.16	3615.75	3360.41	3867	4041.52	5456.06	5208.99	5938.15	5353.37	10006.7	5701.7	6387.48	7424.03	5062.64	4902.36	4922.27	5928.81	6932.09
3.58_239.1279m/z	239.128	3.57795	pos	2-[4-(3-Hydroxypropyl)-2-methoxyphenoxy]-1,3-propanediol	HMDB0040352	Benzenoids	Phenol ethers	Anisoles	M+H-H2O	C13H20O5	43.4	31	0.411859	85.504	82.2243	144.737	101.414	95.6161	101.354	107.642	130.126	128.669	188.445	118.627	56.8726	85.0276	139.337	194.401	161.861	192.569	196.285	163.888	137.164	15.4922	44.009	17.3419	65.0146	102.397	63.808	208.746	75.3154	91.9307	90.7014	99.3645	171.887
3.75_402.2395n	403.247	3.75028	pos	7α-Hydroxy-3,12-dioxochol-4-en-24-oic Acid	42991	Unclassified	Unclassified	Unclassified	M+H, 2M+NH4	C24H34O5	43.4	36.7	-2.8468	2858.64	2841.36	2722.2	2941.89	2762.24	2938.88	2752.15	2831.98	2940.19	2658.06	2375.5	3595.83	3569.86	2516.28	2627.32	2360.23	2319.83	2550.19	2533.26	2568.33	3908.64	3767.9	4419.5	3740.1	2844.48	3712.86	3179.2	3605.46	3872.77	3645.48	3138.58	3252.96
3.98_264.1363n	247.133	3.9766	pos	Tanacetin	HMDB0035715	Lipids and lipid-like molecules	Prenol lipids	Terpene lactones	M+H-H2O, M+NH4	C15H20O4	43.4	33.1	0.684819	28.4387	39.3166	39.996	35.8786	45.4563	39.4544	34.2723	34.8953	47.4749	31.1501	44.174	20.2262	47.6032	93.8491	10.552	4.24494	10.4886	15.1752	20.0792	18.9311	14.7489	13.0332	3.56042	0.232071	35.716	5.47466	106.261	64.3953	64.1483	82.4351	126.873	105.535
4.36_257.0816m/z	257.082	4.36435	neg	1-(2,5-dihydroxyphenyl)-3-(3-hydroxyphenyl)propan-1-one	HMDB0135357	Phenylpropanoids and polyketides	Linear 1,3-diarylpropanoids	Chalcones and dihydrochalcones	M-H	C15H14O4	43.4	29.2	-1.13078	84.9591	93.9598	118.803	100.356	90.7849	78.4663	92.9956	89.1527	134.136	190.356	23.2563	2.20568e-08	2.20568e-08	106.646	351.267	177.461	189.588	295.412	230.633	351.037	2.20568e-08	61.7278	4.16621	106.006	55.655	78.5295	21.3069	67.7386	87.7657	44.9104	60.5969	60.6309
4.95_347.2216m/z	347.222	4.94932	neg	15-methyl-15S-PGD2	LMFA03010050	Lipids and lipid-like molecules	Fatty Acyls	Eicosanoids	M-H2O-H	C21H34O5	43.4	28	-3.1525	1310.24	1194.19	1234	1174.84	1157.28	1190.79	1192.95	1261.03	1332.91	879.417	1198.73	570.308	1967.31	1368.15	1446.83	887.081	817.727	1214.97	1234.47	1140.64	1633.65	1203.52	1069.76	907.739	1215.25	1846.62	1999.62	1391.91	973.215	1393.5	1951.39	1952.14
6.23_263.1998m/z	263.2	6.23248	pos	3-Methyl-5-propyl-2-furannonanoic acid	HMDB0094642	Lipids and lipid-like molecules	Fatty Acyls	Fatty acids and conjugates	M+H-H2O	C17H28O3	43.4	38.1	-2.78686	27.2856	45.4258	47.5924	52.2094	60.4194	51.0058	55.8356	50.4001	38.2988	53.5735	82.2346	58.1563	49.3366	180.273	50.618	12.4442	35.7921	18.9602	42.0699	26.9396	81.4517	78.9977	62.3242	70.936	113.839	44.4534	24.8216	55.5115	67.6108	83.6796	105.514	44.8132
6.33_273.1844m/z	273.184	6.33448	pos	13,17-Octadecadiene-9,11-diynoic acid, (Z)-	74167	Unclassified	Unclassified	Unclassified	M+H	C18H24O2	43.4	29.7	-1.73335	184.945	259.314	214.617	246.254	244.062	206.803	185.495	202.472	129.982	140.745	201.382	337.515	363.89	262.22	239.914	238.31	210.584	368.029	237.095	139.325	271.436	202.076	223.823	284.032	164.62	230.79	295.901	311.199	143.857	248.229	187.675	307.409
0.63_189.1003n	212.097	0.630433	pos	(2S)-2-{[1-(R)-Carboxyethyl]amino}pentanoate	66366	Unclassified	Unclassified	Unclassified	M+H, M+Na	C8H15NO4	43.3	23	0.811129	665.605	661.823	606.673	620.818	625.506	666.657	649.603	622.616	534.943	583.821	701.676	725.833	783.62	602.677	773.611	868.865	1092.98	744.81	949.46	1760.87	616.551	654.617	741.568	639.925	586.204	617.042	728.665	555.153	762.827	573.83	459.464	609.353
0.68_144.0653m/z	144.065	0.679267	pos	Aminoadipic acid	HMDB0000510	Organic acids and derivatives	Carboxylic acids and derivatives	Amino acids, peptides, and analogues	M+H-H2O	C6H11NO4	43.3	23.5	-1.21422	145.644	154.987	135.522	146.572	142.822	156.405	135.108	143.206	252.677	112.403	95.6155	167.734	145.896	109.9	399.449	457.451	381.594	387.651	341.223	326.697	71.0984	110.543	106.189	148.324	100.465	70.9441	98.353	86.8489	125.745	102.951	107.82	112.004
1.01_159.0896n	160.097	1.00892	pos	Calystegine A7	91527	Alkaloids and derivatives	Tropane alkaloids	Unclassified	M+H-H2O, M+H	C7H13NO3	43.3	24.8	0.162148	57.3972	63.317	36.9759	38.0059	50.0301	49.6105	44.0001	39.8194	22.9128	78.1837	42.264	24.9295	32.2063	102.264	54.0131	83.1296	57.6416	72.6218	67.7006	86.788	48.3773	54.1018	70.7337	78.0208	54.1095	65.0019	37.911	46.5592	33.8598	51.7731	55.5892	37.9887
1.12_164.0931m/z	164.093	1.11707	pos	6-Dimethylaminopurine	HMDB0000473	Organoheterocyclic compounds	Imidazopyrimidines	Purines and purine derivatives	M+H	C7H9N5	43.3	25.4	-0.0413611	70.2819	69.0981	70.4146	80.0573	71.934	72.5202	65.2546	70.218	76.7439	58.4997	68.8995	52.8743	27.5472	73.2419	132.057	102.443	84.782	102.871	101.29	119.667	85.5446	77.8405	81.5414	85.2586	90.5888	74.0332	49.2762	58.7568	93.9094	69.9431	86.9331	15.5197
1.78_324.2165m/z	324.217	1.7827	pos	Lycofawcine	67982	Unclassified	Unclassified	Unclassified	M+H	C18H29NO4	43.3	24	-1.20355	750.344	694.335	720.715	707.32	668.527	663.796	659.164	628.496	868.603	742.814	915.471	775.741	953.448	781.245	849.074	810.504	785.338	855.901	743.25	616.096	778.355	698.995	870.788	761.803	818.169	576.486	555.363	856.099	621.498	900.223	783.225	581.745
1.80_229.1555m/z	229.156	1.80047	neg	Valyl-Isoleucine	HMDB0029130	Organic acids and derivatives	Carboxylic acids and derivatives	Amino acids, peptides, and analogues	M-H	C11H22N2O3	43.3	21.1	-1.04099	336.649	312.25	277.842	276.581	288.861	293.869	276.917	303.28	253.4	415.423	273.984	323.846	306.174	278.852	214.676	180.652	217.217	212.905	249.271	339.554	247.824	322.08	231.857	343.957	227.668	494.829	396.943	317.32	419.756	302.114	406.223	409.077
13.08_371.3663m/z	371.366	13.0841	pos	5β-Cholestane-3α-ol	43114	Unclassified	Unclassified	Unclassified	M+H-H2O	C27H48O	43.3	30	-2.37063	32.0459	28.9941	23.9275	19.7473	28.7484	24.2469	25.1624	30.6605	2.20568e-08	2.20568e-08	2.20568e-08	22.9115	3.26626	1.32734	2.20568e-08	2.20568e-08	2.20568e-08	2.20568e-08	4.29978	5.7828	9.34147	6.3094	0.513995	2.25251	19.9659	2.20568e-08	34.2298	3.83492	8.39742	13.5846	20.4611	37.3831
2.53_256.1182m/z	256.118	2.53283	pos	N-D-Glucosylarylamine	65913	Unclassified	Unclassified	Unclassified	M+H	C12H17NO5	43.3	23.5	1.16156	83.969	78.6407	69.6793	75.9061	80.7698	78.7344	74.6738	85.3292	87.2657	48.9526	135.465	30.3117	43.3878	40.6866	88.2146	107.992	117.474	107.078	91.5253	93.5036	54.5774	42.8355	61.2415	27.5694	56.2862	37.1855	118.725	57.9665	73.8044	76.7733	59.1706	114.335
2.67_225.1130m/z	225.113	2.6676	neg	Jasmolone	HMDB0030039	Organic oxygen compounds	Organooxygen compounds	Alcohols and polyols	M+FA-H	C11H16O2	43.3	21.6	-1.30752	887.546	959.166	872.783	897.356	997.766	920.594	949.575	986.297	874.67	1119.25	1138.84	955.817	783.149	1105.29	1280.07	1368.18	1272.04	1223.59	1159.81	1078.48	928.09	835.534	938.705	1022.78	909.877	892.001	928.886	912.48	870.426	915.417	747.058	909.328
2.88_188.1276m/z	188.128	2.87815	pos	Dendryphiellic acid B	LMFA01020399	Lipids and lipid-like molecules	Fatty Acyls	Fatty Acids and Conjugates	M+NH4	C9H14O3	43.3	25.4	-2.8356	16.5814	28.9697	12.4402	12.1013	27.1449	19.807	28.4275	37.5881	6.2286	8.01199	11.6853	32.2064	64.0067	26.8742	22.6867	26.7794	18.216	21.5692	27.8116	29.3784	4.45133	10.359	2.20568e-08	5.37068	5.36805	2.20568e-08	190.17	3.32313	2.20568e-08	6.97329	19.6985	152.194
2.96_254.1519n	255.159	2.96082	pos	(+)-trans-C75	96547	Unclassified	Unclassified	Unclassified	M+H-H2O, M+H	C14H22O4	43.3	26	0.411674	632.871	624.51	605.711	646.595	648.097	621.144	634.653	604.652	574.285	454.755	592.279	991.974	751.246	630.563	883.342	723.678	749.358	802.647	735.06	679.978	666.507	602.399	738.44	746.947	560.163	525.082	826.97	658.981	566.367	638.41	552.285	785.501
3.01_250.1799m/z	250.18	3.01048	pos	ALPRENOLOL	44522	Benzenoids	Phenol ethers	Unclassified	M+H	C15H23NO2	43.3	33.6	-1.01273	83.2833	78.5074	68.6792	80.0158	84.6273	79.4107	78.1901	79.9942	93.5635	82.5784	113.287	76.7031	89.9922	94.9324	86.3196	114.204	92.4436	85.3	91.4418	93.3114	82.1761	86.8199	98.5319	106.586	89.4298	77.885	65.4285	89.7674	80.4294	94.9074	62.6304	61.8709
3.30_199.1207n	182.117	3.30113	pos	Neotussilagine	HMDB0031820	Organoheterocyclic compounds	Pyrrolizidines	Unclassified	M+H-H2O, M+H	C10H17NO3	43.3	26.2	-0.814026	140.145	106.309	87.5012	88.947	100.137	122.621	105.444	107.515	61.1335	74.0614	45.8239	72.2948	65.0128	75.2764	89.7305	77.3928	93.7067	82.0682	121.477	233.525	191.914	153.419	127.742	220.694	116.382	113.45	138.776	110.995	108.878	115.792	153.111	103.699
3.86_314.2238n	315.231	3.86327	pos	Cardoltriene	HMDB0038533	Benzenoids	Benzene and substituted derivatives	Phenols and derivatives	M+H-H2O, M+H	C21H30O2	43.3	23.6	-2.50212	2430.76	2448.32	2392.39	2395.94	2390.36	2303.35	2387.58	2372.68	2523.78	2036.78	1716.19	2495.72	4356.38	3972.56	1880.77	1654.32	1693.01	2003.57	1955.62	2004.9	3662.75	3371.98	3372.82	4612.28	3362.42	3040.21	2286.92	2011.92	1957.11	2271.24	2675.67	2572.43
4.59_331.2482m/z	331.248	4.58833	neg	9,10,13-Trihydroxystearic acid	HMDB0030935	Lipids and lipid-like molecules	Fatty Acyls	Fatty acids and conjugates	M-H	C18H36O5	43.3	20.8	-2.48699	21152.8	21053.9	20783.6	19899.7	20608.3	20794	20243.2	19997	15833.9	17928.5	29674.2	24695.4	21467.8	36745.6	32205.2	26675.1	28762.6	30752.7	29312.3	19861	20110.8	15938.5	13860.3	21378.1	15732.8	20625.4	38628.9	15604.3	11351	15106.1	18988.8	40575.1
5.52_331.1903m/z	331.19	5.51585	pos	Momilactone B	HMDB0036749	Organoheterocyclic compounds	Naphthopyrans	Unclassified	M+H	C20H26O4	43.3	29.5	-0.13944	139.728	107.178	119.419	115.856	110.716	148.433	107.778	94.1671	31.5345	54.3449	236.864	59.3508	82.2858	86.6795	195.938	205.047	204.729	191.319	316.246	779.377	71.6072	180.283	49.9304	661.645	53.5266	132.81	169.406	32.4752	30.946	19.1561	23.7297	171.811
6.80_301.2159m/z	301.216	6.7973	pos	11(S)-HEPE	45644	Unclassified	Unclassified	Unclassified	M+H-H2O	C20H30O3	43.3	26	-0.884836	373.027	413.805	426.956	486.327	466.425	458.983	461.997	454.769	510.255	457.486	372.927	214.507	228.434	275.703	688.003	671.735	768.185	548.351	815.194	1934.62	337.495	547.735	491.135	753.696	294.33	498.909	409.859	353.749	360.172	309.648	260.099	369.972
7.17_339.2533m/z	339.253	7.16503	neg	PGE1 alcohol	LMFA03010053	Lipids and lipid-like molecules	Fatty Acyls	Eicosanoids	M-H	C20H36O4	43.3	27	-2.32415	70.7064	46.6985	61.4029	62.0214	43.4954	88.2256	64.2448	57.1502	130.517	95.6456	126.872	41.6631	50.9719	46.7643	78.1023	125.585	101.764	123.399	83.5574	58.7014	123.304	117.011	88.8278	56.5919	35.0591	123.79	17.3615	98.292	132.075	92.0313	59.2905	45.329
7.23_225.1844m/z	225.184	7.22727	pos	8-Tetradecynoic acid	74246	Lipids and lipid-like molecules	Fatty Acyls	Fatty Acids and Conjugates	M+H	C14H24O2	43.3	30.5	-2.06214	53.7256	52.0765	62.0697	61.1363	76.2826	64.89	58.4057	70.9966	92.9218	57.5713	3.61008	10.2412	9.12016	20.3828	280.836	243.139	235.62	249.546	219.686	303.64	38.3251	42.989	37.4524	40.6788	21.9475	20.7522	2.23087	9.32411	6.14297	6.07777	7.78903	2.20568e-08
7.43_291.1959m/z	291.196	7.42687	neg	Ginsenoyne J	HMDB0040373	Lipids and lipid-like molecules	Fatty Acyls	Fatty alcohols	M+FA-H	C17H26O	43.3	31.6	-2.84044	68.7969	114.335	156.607	133.197	95.8048	106.677	111.169	127.886	46.4372	62.3901	115.38	289.099	383.13	76.8573	157.928	236.543	162.683	254.061	186.118	149.85	150.328	72.4592	52.2816	71.0418	90.1307	70.9726	239.694	85.6444	49.6696	112.226	75.1648	261.628
7.50_315.2312m/z	315.231	7.50025	pos	3-Methoxy-19-nor-17alpha-pregna-1,3,5(10)-trien-17beta-ol	70242	Unclassified	Unclassified	Unclassified	M+H	C21H30O2	43.3	24.2	-2.0442	531.398	643.158	693.741	660.915	672.202	737.625	680.547	660.789	27.7069	125.829	885.339	183.549	362.467	271.12	225.754	107.644	99.9593	128.038	141.853	97.1353	164.847	289.33	70.4983	265.408	457.998	734.661	2659.33	174.702	207.207	247.035	303.839	2306.48
0.59_180.0633n	179.056	0.594367	neg	b-D-Galactopyranose	3754	Unclassified	Unclassified	Unclassified	M-H, M+FA-H	C6H12O6	43.2	23.9	-0.348446	765.179	802.257	738.422	829.51	762.997	820.365	757.096	711.195	637.163	704.095	755.287	397.876	541.973	835.607	1315.47	1403.73	1501.52	1221.96	1170.76	855.732	598.92	662.094	380.193	686.066	845.257	444.905	910.004	597.075	730.378	507.263	1134.37	1036.52
0.83_267.1316n	250.128	0.82825	pos	Voglibose	HMDB0015598	Organic oxygen compounds	Organooxygen compounds	Alcohols and polyols	M+H-H2O, 2M+K, M+Na	C10H21NO7	43.2	29.9	-0.753455	2865.58	2952.43	2542.02	2766.65	2672.88	2623.24	2813.84	2730.39	3136.36	2407.75	1969.18	3067.31	2993.06	3284.46	3045.83	2926.94	3348.2	3003.47	3142.55	3458.38	3667.48	3342.85	2885.61	3597.72	3321.17	2666.01	3073.85	2196.86	2510.29	2403.22	2793.29	2828.23
1.63_229.1543m/z	229.154	1.62722	pos	L-isoleucyl-L-proline	62022	Organic acids and derivatives	Carboxylic acids and derivatives	Amino acids, peptides, and analogues	M+H	C11H20N2O3	43.2	21.7	-1.41905	6390.92	6445.65	6375.05	6266.15	6271.98	6144.36	6340.69	6188.03	6160.4	4778.58	7269.75	12620.3	12078.8	7195.36	4362.32	3468.39	3856.18	3840.38	5039.03	5661.1	4123.51	4835.28	4176.29	5930.46	5672.18	4144.75	13200.1	5072.52	5302.37	5186.82	8912.53	12571.8
2.28_209.1183m/z	209.118	2.27702	pos	3,7-Dimethyl-2E,6E-decadien-1,10-dioic acid	LMFA01170130	Lipids and lipid-like molecules	Fatty Acyls	Fatty Acids and Conjugates	M+H-H2O	C12H18O4	43.2	24.4	4.65741	77.7981	77.622	63.7341	59.8807	73.7441	65.8935	69.5626	73.7218	54.8753	54.3489	76.4869	68.9793	70.9946	83.5014	70.8411	82.752	85.0849	51.6359	73.8822	111.747	87.3146	85.9183	107.632	112.058	96.087	71.8911	61.8914	74.9095	69.5325	92.4774	71.6955	49.1804
2.43_146.0609m/z	146.061	2.43227	neg	Gentiatibetine	HMDB0033485	Organoheterocyclic compounds	Pyranopyridines	Unclassified	M-H2O-H	C9H11NO2	43.2	22.3	-1.16295	646.078	504.708	552.342	661.654	767.016	710.979	815.916	800.229	1281.65	1238.92	744.204	65.4397	146.65	705.739	1180.85	1106.06	1171.91	940.456	964.166	1173.58	346.848	611.879	468.917	716.067	553.273	851.352	174.706	451.941	607.821	397.797	348.73	227.82
2.58_299.0850m/z	299.085	2.58183	pos	gamma-Glutamylglutamic acid	HMDB0011737	Organic acids and derivatives	Carboxylic acids and derivatives	Amino acids, peptides, and analogues	M+Na	C10H16N2O7	43.2	18.8	0.15703	42.0567	52.4773	49.35	43.2355	46.3049	43.6462	52.9807	57.2101	11.4368	3.66318	17.7547	99.1002	150.097	259.015	18.3869	17.7374	8.81562	6.93849	29.1769	2.20568e-08	12.8297	18.0562	2.20568e-08	5.16748	54.0554	2.20568e-08	63.4439	15.6062	9.7452	6.84621	26.3428	25.9097
2.86_297.0768m/z	297.077	2.85925	neg	7-Hydroxy-2-methylisoflavone	HMDB0033979	Phenylpropanoids and polyketides	Isoflavonoids	Isoflav-2-enes	M+FA-H	C16H12O3	43.2	20.8	-0.341016	160.269	169.079	167.45	164.555	159.181	148.799	182.892	164.065	231.592	249.951	214.368	204.579	151.184	242.44	224.157	182.623	184.669	204.249	156.109	54.6231	139.234	130.504	108.884	97.73	165.156	178.005	167.936	136.437	149.68	139.744	120.795	180.493
2.86_658.3758m/z	658.376	2.85925	neg	OON-PS	LMGP20040023	Lipids and lipid-like molecules	Glycerophospholipids	Oxidized glycerophospholipids	M-H2O-H	C33H60NO11P	43.2	29.1	4.72628	316.557	308.71	316.78	295.111	285.743	299.728	316.223	284.198	441.442	486.16	214.001	101.584	29.1544	124.708	329.348	259.172	300.122	375.142	339.416	501.372	131.056	257.138	88.8893	379.121	97.7084	687.462	155.129	412.971	721.711	340.815	321.377	172.664
3.14_359.1145m/z	359.114	3.14207	neg	2-Hydroxyenterolactone	HMDB0041650	Lignans, neolignans and related compounds	Furanoid lignans	Tetrahydrofuran lignans	M+FA-H	C18H18O5	43.2	31.3	2.72077	31.8028	85.5855	104.302	43.6724	66.3543	69.541	86.9399	56.1261	41.2406	74.858	35.408	10.9433	2.20568e-08	17.0239	25.332	600.596	513.623	29.8692	229.971	195.051	6.59022	55.9548	66.7605	50.1678	38.5646	14.2849	40.7923	10.0118	119.046	14.5331	7.77906	12.0025
3.43_301.0714m/z	301.071	3.42655	neg	(2S)-Liquiritigenin	HMDB0029519	Phenylpropanoids and polyketides	Flavonoids	Flavans	M+FA-H	C15H12O4	43.2	27.8	-1.54642	17.8732	18.447	23.727	7.7365	12.574	22.7864	22.7066	22.2694	4.7652	2.20568e-08	2.20568e-08	8.45357	8.19673	2.20568e-08	2.20568e-08	15.7107	17.5578	8.36214	8.4701	9.18989	45.8001	65.8103	43.2629	10.9235	206.266	45.3417	2.20568e-08	9.5809	10.0627	11.4828	7.53042	5.65899
3.72_438.1568n	439.164	3.71778	pos	Losartan Metabolite (1H-Imidazole-2,5-dimethanol, 4-chloro-a2-propyl-1-[[2'-(1H-tetrazol-5-yl)[1,1'-	1034	Unclassified	Unclassified	Unclassified	M+H-H2O, M+H	C22H23ClN6O2	43.2	18.8	-0.730851	1090.48	1129.26	1097.86	1051.7	1038.64	1083.1	1040.71	1064.02	11.0807	18.7202	15.4686	11.3679	8.69812	37.7529	2.20568e-08	37.8819	30.4469	45.4468	21.7472	11.3313	30.3018	17.72	50.7758	8.63569	2.20568e-08	2.20568e-08	2.20568e-08	25.8421	11.3462	12.705	2.30729	19.6391
3.77_221.1532m/z	221.153	3.76662	pos	2,6-di-tert-butylbenzoquinone	85272	Lipids and lipid-like molecules	Prenol lipids	Monoterpenoids	M+H	C14H20O2	43.2	30.7	-1.66686	229.388	247.092	207.755	243.697	231.622	254.524	234.713	244.275	213.118	195.646	266.292	317.759	276.471	300.845	284.539	245.541	249.151	312.449	264.842	236.577	198.068	191.914	219.787	275.613	201.81	187.682	436.371	225.471	193.339	250.6	207.896	370.326
4.01_306.1099n	305.103	4.0057	neg	6-O-Desmethyl-mycophenolic acid	HMDB0060788	Benzenoids	Benzene and substituted derivatives	Benzoic acids and derivatives	M-H, 2M-H	C16H18O6	43.2	19.1	-1.55469	7706.5	7490.27	7629.3	7561.81	7614.09	7501.25	7510	7327.69	7.43326	12.422	24.8187	13.321	72.6229	57.0321	379.714	8.3362	12.6437	37.5204	90.0803	71.6202	21352.3	29064.8	17708.4	34156.5	45109.4	41701.2	20.4779	13.2321	8.48887	10.9907	17.5778	16.6251
4.14_310.2142n	311.221	4.13875	pos	16-L1-PhytoP	LMFA02030027	Lipids and lipid-like molecules	Fatty Acyls	Octadecanoids	M+H-H2O, M+H	C18H30O4	43.2	38.4	-0.765485	8807.24	8960.69	9024.93	8717.65	8666.67	8783.25	8879.21	8772.64	7700.14	6707.13	11598.3	7055.09	7948.13	9018.47	13935.4	12954.8	13089.5	12854.6	12028.3	11275.6	6610.08	7286.76	6821.56	8484.28	8720.43	7370.55	9045.29	6224.1	6436.32	6530.12	6374.72	10332.5
4.39_232.1329m/z	232.133	4.38975	pos	2-Pentanamido-3-phenylpropanoic acid	HMDB0094646	Organic acids and derivatives	Carboxylic acids and derivatives	Amino acids, peptides, and analogues	M+H-H2O	C14H19NO3	43.2	24.5	-1.18879	37.2512	44.9824	43.6061	45.3449	47.1998	53.0531	31.8031	40.374	42.8656	40.6115	42.8746	29.719	33.7458	30.0612	90.7664	100.139	75.856	82.9101	82.7717	108.696	13.0807	31.2361	21.4209	34.0046	28.8996	29.1076	59.5859	41.5976	57.65	38.9476	28.5138	63.5957
4.47_367.2459m/z	367.246	4.4659	pos	9,10,11-trihydroxy-12Z-octadecenoic acid	LMFA05000713	Lipids and lipid-like molecules	Fatty Acyls	Fatty alcohols	M+Na	C19H36O5	43.2	25.7	1.30812	363.687	351.735	348.187	381.002	329.812	340.298	412.134	371.583	681.165	472.614	538.879	632.926	828.281	408.575	446.779	453.103	414.939	529.446	495.129	722.166	500.684	544.008	633.61	507.079	224.175	1143.13	337.232	506.594	442.401	476.818	330.08	426.327
5.60_350.2447n	349.237	5.60462	neg	5a-Tetrahydrocorticosterone	5438	Lipids and lipid-like molecules	Steroids and steroid derivatives	Hydroxysteroids	M-H, 2M-H, M+FA-H	C21H34O4	43.2	22.2	-2.96441	5347.01	5279.94	5312.72	5397.52	5281.95	5201.44	5449.98	5491.29	5396.24	3887.41	2471.33	5283.38	15725.4	6316.52	3078.9	1919.13	2124.93	2429.39	3248.17	4475.81	9102.8	7965.06	7903.49	5620.16	6096.63	8201.13	5663.69	3488.42	3282.03	3643.58	5776.56	5294.61
5.78_377.2676m/z	377.268	5.78435	pos	5alpha-Androstane-3beta,17beta-diol diacetate	70819	Unclassified	Unclassified	Unclassified	M+H	C23H36O4	43.2	24.7	-2.64304	245.799	228.233	261.137	205.393	264.841	235.987	252.609	325.092	315.225	478.324	257.993	72.4779	211.679	521.353	464.098	327.225	337.303	370.749	372.043	500.302	300.54	221.601	165.025	298.427	366.987	172.091	178.256	174.828	140.65	231.819	316.57	215.402
6.59_306.2086m/z	306.209	6.5899	neg	N-[[3-Hydroxy-2-(2-pentenyl)cyclopentyl]acetyl]isoleucine	HMDB0041248	Organic acids and derivatives	Carboxylic acids and derivatives	Amino acids, peptides, and analogues	M-H2O-H	C18H31NO4	43.2	39.1	3.34932	22.1366	10.1249	25.6637	20.4829	18.7615	25.6581	21.7738	31.1515	25.0307	17.8668	28.953	31.8031	4.05843	2.20568e-08	23.8379	26.4094	35.8759	27.3682	44.9929	134.943	17.2865	25.0557	54.4589	33.6368	24.4912	20.4611	10.6167	18.5394	19.4433	16.5313	15.1318	20.3585
6.62_427.3550m/z	427.355	6.61797	pos	(6beta,22E)-6-Hydroxystigmasta-4,22-dien-3-one	93999	Lipids and lipid-like molecules	Steroids and steroid derivatives	Stigmastanes and derivatives	M+H	C29H46O2	43.2	24.1	-4.92028	2526.93	2574.01	2524.12	2522.44	2435.98	2519.88	2441.71	2406.73	650.987	605.924	519.482	1626.39	1065.39	1311.71	1051.45	672.398	757.729	855.079	1121.18	799.721	1398.69	1060.57	777.75	829.601	2039.97	648.088	2367.51	970.799	1302.08	1589.6	2177.32	2137.59
6.72_564.3286m/z	564.329	6.7224	neg	LysoPC(18:2(9Z,12Z))	HMDB0010386	Lipids and lipid-like molecules	Glycerophospholipids	Glycerophosphocholines	M+FA-H	C26H50NO7P	43.2	27.6	-4.04438	1312.45	1390.9	1402.52	1279.62	1428.89	1281.23	1438.64	1242.71	241.063	229.995	310.068	659.654	584.488	603.109	113.079	93.7658	116.422	72.6304	681.053	1156.3	521.75	769.743	206.644	1099.06	1069.03	249.535	1172.31	319.625	536.951	535.469	544.81	1142.73
7.02_317.2463m/z	317.246	7.02345	pos	5alpha-pregnane-3,20-dione	57865	Lipids and lipid-like molecules	Steroids and steroid derivatives	Pregnane steroids	M+H	C21H32O2	43.2	30.1	-3.79585	121.155	122.935	130.276	130.997	130.816	147.619	115.703	139.751	72.7798	243.422	82.7574	52.9965	139.302	333.913	96.277	63.6935	62.3856	75.713	94.9796	165.276	83.135	100.82	190.651	22.7795	82.0733	162.68	240.532	72.9697	131.329	131.762	63.951	225.215
7.43_376.2969n	359.294	7.4286	pos	15(R)-Pinane Thromboxane A2	45127	Unclassified	Unclassified	Unclassified	M+H-H2O, M+K, 2M+NH4, 2M+H	C24H40O3	43.2	19.3	-2.37709	28624.6	30797.9	32472.2	30611	30897.4	32094.7	30268.4	30652	18992.1	27085.1	19723.5	24325.7	24310.4	35733.6	8941.62	8430.16	7295.67	8716.9	15397	22235.2	43378.4	38982	26041.5	49337.7	44946.9	40236.8	16130.3	25017.2	23814.7	25825	32635	14613.1
7.43_468.3084m/z	468.308	7.4286	pos	1-Heptadecanoylglycerophosphoethanolamine	HMDB0061691	Lipids and lipid-like molecules	Glycerophospholipids	Glycerophosphoethanolamines	M+H	C22H46NO7P	43.2	20.5	-0.0736042	255.179	321.395	451.854	414.677	414.094	433.141	400.434	382.426	11.7288	5.09287	11.0417	142.05	106.573	119.045	19.3611	19.6901	25.1105	31.5648	148.094	65.339	93.1272	109.848	12.8254	34.0607	465.672	22.6432	455.254	2.20568e-08	100.25	108.499	80.5705	359.304
7.90_261.2209m/z	261.221	7.89873	pos	6-[5]-ladderane-1-hexanol	75284	Lipids and lipid-like molecules	Fatty Acyls	Fatty alcohols	M+H	C18H28O	43.2	28.8	-1.37919	34.3274	39.5808	47.1559	60.2724	43.1237	56.5032	44.3254	44.8008	7.67247	2.60262	5.49481	18.8013	13.1819	11.8761	18.4341	12.5873	18.0415	23.1138	26.3873	39.883	7.22444	18.9948	3.44943	29.035	29.2694	3.08674	34.3897	3.4635	3.53216	8.2439	9.6995	40.8219
8.88_245.1888m/z	245.189	8.87752	pos	Panaxynol	36476	Lipids and lipid-like molecules	Fatty Acyls	Fatty alcohols	M+H	C17H24O	43.2	38.6	-4.70829	26.6825	29.6777	35.9175	41.429	27.1198	33.7119	20.2368	39.424	16.0253	10.3829	6.76872	45.9622	30.949	28.4936	9.81905	7.5116	8.43566	8.72443	13.5307	9.15985	22.2335	23.4034	13.1905	34.4935	42.719	11.5493	51.9348	17.025	24.1337	33.2792	36.1266	28.1616
0.63_279.1312n	280.138	0.630433	pos	N-(1-Deoxy-1-fructosyl)valine	HMDB0037844	Organic acids and derivatives	Carboxylic acids and derivatives	Amino acids, peptides, and analogues	M+H, M+NH4, M+H-H2O	C11H21NO7	43.1	39.6	-2.09163	1553.12	1531.33	1559.34	1488.82	1558.46	1534.21	1516.83	1493.99	1309.79	1322.79	1431.05	1633.39	1780.01	1925.54	2012.33	1710.64	1995.73	1732.1	1839.51	1952.73	1506.79	1689.27	1596.25	1825.45	1940.38	1436.05	1778.44	1369.63	1430.75	1361.99	1900.19	1615.14
0.82_116.0715m/z	116.071	0.821683	neg	Norvaline	HMDB0013716	Organic acids and derivatives	Carboxylic acids and derivatives	Amino acids, peptides, and analogues	M-H	C5H11NO2	43.1	22.4	-1.97869	55.8061	56.2187	60.4502	91.8744	77.2583	65.1858	51.8795	57.3713	47.1434	49.0763	48.5485	79.2067	24.8142	55.8602	74.0496	77.5086	62.0185	52.1759	83.3018	109.594	82.3296	67.728	53.6046	53.9712	51.533	54.5112	81.9058	61.123	53.7743	49.3207	82.9674	69.7955
1.16_188.0926m/z	188.093	1.16417	neg	Miglitol	HMDB0014634	Organoheterocyclic compounds	Piperidines	Unclassified	M-H2O-H	C8H17NO5	43.1	25.4	-1.03655	160.708	149.549	146.351	141.964	141.564	145.58	144.738	141.767	134.248	165.884	116.526	60.91	65.1208	91.9706	253.481	255.927	247.019	229.561	236.777	363.419	119.206	203.386	145.434	226.618	108.061	224.087	140.007	104.779	192.872	98.9754	92.2227	111.937
1.37_158.0268m/z	158.027	1.37057	pos	4-methylthiazole-5-acetic-acid	1877	Unclassified	Unclassified	Unclassified	M+H	C6H7NO2S	43.1	28.9	-1.47609	33.3359	36.8514	37.0537	35.6714	30.2274	36.1812	39.073	33.7355	2.20568e-08	32.062	34.4327	2.20568e-08	20.9446	26.3613	2.20568e-08	11.3397	2.20568e-08	10.7552	11.7191	35.9872	2.20568e-08	27.3876	20.0773	21.4931	76.4763	46.2787	2.20568e-08	17.678	8.54044	9.39558	2.20568e-08	2.20568e-08
2.18_203.1404m/z	203.14	2.17852	pos	3,6,8-dodecatrien-1-ol	LMFA05000058	Lipids and lipid-like molecules	Fatty Acyls	Fatty alcohols	M+Na	C12H20O	43.1	29.5	-1.10722	26.9073	19.854	29.7198	18.4624	21.3036	21.8386	24.2175	20.5291	31.2479	23.2149	25.1668	17.1833	19.774	16.1821	31.3478	21.419	25.8991	24.8531	28.0237	31.3712	13.8363	23.5004	19.5043	29.8711	16.9377	21.1802	25.0026	27.9118	26.6911	23.8899	32.4553	28.1824
2.26_397.1854m/z	397.185	2.25812	neg	gamma-Glutamyl-beta-aminopropiononitrile	HMDB0060477	Organic acids and derivatives	Carboxylic acids and derivatives	Amino acids, peptides, and analogues	2M-H	C8H13N3O3	43.1	34.7	3.16983	2067.97	2157	1878.88	1868.13	1935.37	1964.81	1916.24	1793	2108.47	1507.38	1159.74	433.645	321.346	562.344	4452.77	5357.91	5643.6	4300.64	5708.65	13439.3	424.227	1404.69	772.059	2487.63	1519.24	573.415	641.074	760.73	1532.62	750.938	647.454	869.902
2.34_571.3442m/z	571.344	2.34035	pos	Pyrrhoxanthinol	90957	Lipids and lipid-like molecules	Prenol lipids	Terpene lactones	M+H	C37H46O5	43.1	29	4.2465	3283.38	3056.06	3176.37	2917.94	2978.54	3009.11	2937.46	3700.68	4614.28	4585.84	2374.22	602.446	622.114	1097.34	4175.91	3011.75	3875.67	4487.77	3444.32	2970.28	1429.75	2809.11	1535.61	4437.08	1699.47	5589.57	1418.11	3883.45	6462.56	3362.82	1917.4	1232.7
2.88_259.1183m/z	259.118	2.87625	neg	Mevalonolactone	HMDB0006024	Organoheterocyclic compounds	Lactones	Delta valerolactones	2M-H	C6H10O3	43.1	21.1	-1.69125	114.802	109.052	120.119	121.594	115.056	112.003	120.442	113.047	103.568	109.254	107.196	100.016	114.106	128.862	151.303	142.232	139.385	147.944	146.769	191.54	77.0997	103.513	70.0445	121.809	113.272	101.276	150.549	77.2758	81.8442	76.932	92.8735	174.667
3.73_270.0887n	253.085	3.73395	pos	Echinatin	52234	Unclassified	Unclassified	Unclassified	M+H-H2O, M+H	C16H14O4	43.1	29.6	-1.82069	37.6865	38.4639	46.1006	47.9344	40.9736	41.3748	37.7189	35.2441	26.7617	61.9294	2.20568e-08	2.20568e-08	2.20568e-08	2.20568e-08	254.228	317.439	363.116	172.397	204.467	119.622	2.20568e-08	35.4866	2.57435	22.4173	51.4273	5.25505	2.20568e-08	3.2659	177.485	2.20568e-08	2.20568e-08	2.20568e-08
4.19_304.1928n	287.19	4.18692	pos	CP 339818	69729	Unclassified	Unclassified	Unclassified	M+H-H2O, M+H	C21H24N2	43.1	31.3	-3.75284	1041.22	1126.79	1129.34	940.134	984.569	941.495	913.294	1036.35	1326.54	827.923	644.467	2406.42	3370.59	821.834	670.045	710.932	711.586	726.9	783.801	993.062	2924	1738.13	2598.91	1433.46	996.803	1328.56	545.609	840.587	836.459	895.061	860.504	516.64
4.41_774.5260n	775.535	4.40575	pos	Oligomycin C	68983	Unclassified	Unclassified	Unclassified	M+H-H2O, M+H	C45H74O10	43.1	22	-2.84894	5008.99	4427.68	4248.92	4109.55	4063.44	3850.92	3953.54	4356.85	2490.38	2292.18	676.104	5485.7	4242.83	3775.19	874.73	947.704	852.622	821.623	1386.81	1334.56	9660.09	6925.7	9798.92	4528.67	6590.41	4450.96	1651.81	6225.86	5220.25	6906.76	5945.87	1421.68
4.87_237.1839m/z	237.184	4.86988	pos	Humulene diepoxide A	95186	Organoheterocyclic compounds	Epoxides	Unclassified	M+H	C15H24O2	43.1	35.7	-4.19702	26.984	15.7857	16.5809	38.0818	37.6702	29.0401	29.3145	11.5918	10.8458	11.2489	59.0721	2.20568e-08	2.29722	84.5616	52.2918	32.9501	21.4721	43.6488	44.3853	108.924	2.20568e-08	9.09474	2.20568e-08	24.9577	29.6108	2.20568e-08	142.579	2.20568e-08	2.20568e-08	2.20568e-08	9.95665	308.521
5.30_431.1718m/z	431.172	5.29563	neg	SALVINORIN A	85003	Unclassified	Unclassified	Unclassified	M-H	C23H28O8	43.1	31.3	1.60776	246.743	217.144	206.69	267.863	206.049	235.313	227.543	208.34	104.601	178.416	223.92	316.981	101.189	275.032	377.893	249.573	248.027	395.157	244.195	67.63	130.501	146.903	71.0362	216.734	151.894	167.288	217.494	170.155	138.623	143.576	198.631	155.56
5.60_315.2533m/z	315.253	5.60462	neg	4,14-dihydroxy-octadecanoic acid	LMFA02000175	Lipids and lipid-like molecules	Fatty Acyls	Octadecanoids	M-H	C18H36O4	43.1	21.3	-2.50622	5513.87	5062.68	4906.45	4985.14	5232.15	5388.71	5108.1	5067.73	3911.25	2025.07	3583.77	4705.65	2918.8	4967.61	8112.93	10624.7	7481.94	8859.74	7401.15	4060.66	6815.3	6473.49	4331.66	4945.5	2799.81	1769.64	7762.25	2253.9	1364.46	1882.23	2353.85	7659.25
6.68_310.2500n	311.257	6.67813	pos	METHOPRENE (S)	44012	Unclassified	Unclassified	Unclassified	M+H-H2O, M+H	C19H34O3	43.1	22.6	-2.48886	541.618	560.002	564.772	576.942	561.9	556.933	563.462	571.87	415.373	438.506	264.792	958.961	1615.26	685.122	438.454	486.856	264.128	555.073	397.692	181.613	533.374	755.927	425.202	261.402	241.372	527.91	206.341	1008.31	706.714	542.732	1034.12	255.379
6.75_237.1840m/z	237.184	6.7528	pos	2-Hydroxyacorenone	HMDB0030916	Organic oxygen compounds	Organooxygen compounds	Carbonyl compounds	M+H	C15H24O2	43.1	35.3	-3.80052	21.9297	16.6894	16.9722	24.439	22.9964	16.6227	23.7404	25.0607	20.6886	28.9492	30.4846	2.20568e-08	10.4137	30.5982	61.4136	50.2943	44.3825	53.0687	44.1987	42.8936	1.18559	12.0227	6.43763	26.2361	22.2243	2.20568e-08	35.6549	13.9693	20.1512	19.8384	18.2393	40.3869
6.99_338.2450n	321.242	6.99412	pos	11-deoxy PGF2α	36149	Unclassified	Unclassified	Unclassified	M+H-H2O, M+H	C20H34O4	43.1	25.4	-2.00328	336.345	477.558	516.237	484.278	529.075	506.081	512.201	506.925	646.633	1039.02	831.702	501.008	492.741	694.927	726.831	903.838	762.886	762.247	690.341	654.202	844.389	781.898	896.378	710.666	729.46	868.801	242.769	702.459	607.689	759.915	526.407	265.135
7.29_369.3136m/z	369.314	7.2851	pos	(E)-26,27-Dinorergosta-4,22-dien-3-one	92636	Lipids and lipid-like molecules	Steroids and steroid derivatives	Pregnane steroids	M+H	C26H40O	43.1	25.9	-4.40459	50.6916	57.7936	77.8668	71.7826	93.1251	81.8088	74.6289	61.6788	30.9611	7.73385	9.27972	53.2613	46.8331	71.0639	18.9492	6.42588	10.4428	4.45756	29.5433	40.1546	64.7208	41.9131	21.1232	26.7958	61.8228	22.0875	80.8512	26.5288	34.9003	40.8336	59.0192	79.6071
7.49_415.3193m/z	415.319	7.48592	pos	HU-308	64923	Unclassified	Unclassified	Unclassified	M+H	C27H42O3	43.1	30.7	-3.40052	122.42	141.186	184.61	203.423	221.846	212.742	221.318	211.781	238.228	165.357	160.121	132.465	221.812	135.662	177.98	168.959	148.956	167.535	192.857	284.6	67.8213	153.141	100.17	182.251	121.971	287.294	182.429	110.415	155.124	124.413	109.605	193.649
7.53_466.2949m/z	466.295	7.52893	pos	PS(O-16:0/0:0)	LMGP03060003	Lipids and lipid-like molecules	Glycerophospholipids	Glycerophosphoserines	M+H-H2O	C22H46NO8P	43.1	26	4.27057	115.997	182.135	294.505	288.687	293.939	308.463	323.271	285.256	339.349	539.665	310.841	84.0712	158.112	214.195	392.673	471.449	418.467	449.269	317.065	62.7869	197.817	208.505	211.641	59.0242	404.949	208.493	232.522	183.625	196.171	243.379	145.359	179.674
7.90_364.2603n	409.26	7.90133	neg	Prostaglandin A1 ethyl ester	45366	Unclassified	Unclassified	Unclassified	M-H, M+FA-H	C22H36O4	43.1	35.2	-2.79496	26.1141	44.3037	71.0851	60.5946	65.3579	63.8335	63.9718	65.8973	7.71494	13.7353	4.09341	67.0695	61.9529	25.0081	11.4148	7.19122	6.32015	2.83277	17.4109	16.6357	8.44615	17.2146	4.04295	3.72359	28.6519	5.97599	52.874	12.5737	28.1859	25.503	48.7899	50.6325
1.48_151.1226m/z	151.123	1.48105	pos	2,5-Diethyl-3-methylpyrazine	HMDB0036132	Organoheterocyclic compounds	Diazines	Pyrazines	M+H	C9H14N2	43	23.8	-2.27498	13.7887	22.9974	21.0352	20.3068	16.9869	18.484	10.9474	16.0775	13.5196	6.01231	32.7999	14.9586	10.6381	2.20568e-08	29.782	23.7162	15.4894	36.0782	39.8853	106.16	6.69397	12.988	7.60978	13.1869	13.8781	15.9444	16.4446	18.5553	20.4462	22.8679	15.4195	14.5491
1.51_244.2382m/z	244.238	1.51355	pos	N5-Hexanoylspermidine	HMDB0029568	Lipids and lipid-like molecules	Fatty Acyls	Fatty amides	M+H	C13H29N3O	43	21.5	-0.424309	61.4522	64.5685	65.7235	63.5006	70.27	60.157	56.6683	59.1518	2.20568e-08	2.20568e-08	31.5863	185.834	212.619	143.433	2.20568e-08	2.20568e-08	2.20568e-08	2.20568e-08	23.6227	2.20568e-08	14.9251	7.54626	2.20568e-08	2.20568e-08	7.69056	2.20568e-08	351.927	20.5821	7.18789	19.6076	194.991	456.544
2.28_187.1205n	170.117	2.27702	pos	N-n-Hexanoylglycine methyl ester	5799	Unclassified	Unclassified	Unclassified	M+H-H2O, M+H	C9H17NO3	43	26.7	-1.7345	56.8701	77.2279	63.7688	57.0132	59.313	58.8721	67.0556	54.8526	45.6057	47.8781	85.6665	24.2976	63.9522	52.1196	65.2255	74.711	74.7883	61.9657	78.7919	144.565	73.7038	89.7122	91.4578	110.461	128.808	104.133	136.622	83.17	97.0106	86.8357	88.4834	109.072
2.50_177.1634m/z	177.163	2.49983	pos	1-Phenylheptane	HMDB0061825	Benzenoids	Benzene and substituted derivatives	Unclassified	M+H	C13H20	43	31.2	-2.32242	13.7057	5.41861	21.2614	7.99257	18.2286	20.189	14.6167	12.8867	6.81735	21.8888	39.1539	2.20568e-08	2.20568e-08	28.0773	8.82157	13.0206	2.50356	4.07719	13.5959	29.4551	6.88662	15.7733	2.20568e-08	9.17241	60.4643	2.20568e-08	15.9516	26.3422	10.4714	19.2862	99.8139	22.853
2.57_178.0989n	179.106	2.5655	pos	4-t-Butylbenzoic acid	70136	Unclassified	Unclassified	Unclassified	M+H-H2O, M+H	C11H14O2	43	27.2	-2.50442	750.168	736.317	760.34	777.471	724.356	718.346	761.234	702.335	852.947	673.124	810.114	927.392	870.175	838.367	1353.39	1366.28	1414.55	1426.4	1201.36	962.017	744.595	711.572	788.848	907.687	645.224	630.36	686.179	659.632	686.86	700.565	633.568	642.418
2.93_333.2059m/z	333.206	2.92782	pos	Gibberellin A12	41226	Unclassified	Unclassified	Unclassified	M+H	C20H28O4	43	23	-0.54023	523.061	480.925	467.547	503.372	494.193	474.127	502.476	466.603	536.961	474.443	490.666	475.799	597.999	537.358	691.03	662.986	619.141	611.866	605.324	589.267	473.756	517.594	618.168	555.852	461.301	481.502	724.402	514.283	490.622	514.091	537.732	703.576
3.14_125.0970m/z	125.097	3.14207	neg	(3xi,5Z)-1,5-Octadien-3-ol	HMDB0030966	Lipids and lipid-like molecules	Fatty Acyls	Fatty alcohols	M-H	C8H14O	43	25.6	-1.60111	169.638	212.165	238.732	207.592	194.362	151.235	263.671	221.151	169.475	187.975	178.968	285.723	156.994	224.498	176.863	238.297	150.451	176.83	198.499	200.352	101.593	127.165	121.277	211.065	117.344	122.483	329.15	175.7	127.61	193.39	116.032	336.969
4.05_227.1287m/z	227.129	4.05152	neg	10-undecynoic acid	LMFA01030618	Lipids and lipid-like molecules	Fatty Acyls	Fatty Acids and Conjugates	M+FA-H	C11H18O2	43	24.2	-1.05588	161.818	114.928	115.724	124.554	116.395	121.755	108.771	130.001	28.0137	46.5828	118.115	50.2341	53.2721	127.306	367.982	196.472	250.542	283.365	267.271	273.101	51.2597	69.577	51.6756	122.037	46.2277	90.375	346.641	67.1651	38.9944	68.6684	127.743	408.632
4.21_331.2481m/z	331.248	4.21452	neg	12-hydroxyheptadecanoic acid	HMDB0061663	Lipids and lipid-like molecules	Fatty Acyls	Fatty acids and conjugates	M+FA-H	C17H34O3	43	20.2	-3.04676	4329.7	4448.74	4157.49	4074.76	4210.41	4141.71	4270.64	4185.5	4213.03	4882.93	5639.73	3390.59	4886.57	9797.04	4711	4051.06	4360.45	4863.48	4662.28	3017.54	4073.28	3587.13	3419.78	3617.16	4574.13	3353.73	6443.69	4482.79	3750.89	4326.95	5676.67	6607.16
4.72_354.2634m/z	354.263	4.72348	neg	(9Me,4E,8E,10E-d19:3)sphingosine	LMSP01080014	Lipids and lipid-like molecules	Sphingolipids	Sphingoid bases	M+FA-H	C19H35NO2	43	28.6	-4.99075	1027.61	1105.48	1045.79	1088.9	1023.07	1084.21	1037.48	1003.78	1520.65	1481.17	1551.84	1627.04	1557.85	1484.52	1851.86	1636.17	1677.13	1574.89	1383.16	625.327	577.417	499.983	361.687	365.746	999.843	695.206	1111.78	787.646	669.792	797.698	941.283	1155.02
5.46_347.2216m/z	347.222	5.45635	pos	Insignin A	LMST02030222	Lipids and lipid-like molecules	Sterol Lipids	Steroids	M+H-H2O	C21H32O5	43	22.4	-0.144555	470.02	468.984	450.059	457.419	457.008	441.238	453.594	433.582	327.647	156.895	443.195	95.7365	219.415	441.717	1067.9	627.174	573.265	659.672	667.08	565.656	119.635	405.354	92.7292	241.073	287.502	560.032	1900.61	573.218	742.452	769.746	1591.57	1795.08
5.87_212.1404n	195.137	5.87333	pos	8-Hydroxy-4,8-dimethyl-4E,9-decadienoic acid	LMFA01050373	Lipids and lipid-like molecules	Fatty Acyls	Fatty Acids and Conjugates	M+H-H2O, M+H	C12H20O3	43	31.4	-3.87908	74.6009	89.2625	95.9529	91.1227	81.5857	75.2097	83.3387	88.1936	82.9176	73.7202	63.5616	22.2677	2.20568e-08	51.704	132.175	151.695	187.755	150.987	204.839	560.862	34.9275	74.9625	65.0265	176.868	16.7858	78.8729	115.559	50.5872	64.1012	48.7785	27.5621	226.91
6.48_285.2568m/z	285.257	6.48213	pos	pregnan-21-al	LMST02030162	Lipids and lipid-like molecules	Sterol Lipids	Steroids	M+H-H2O	C21H34O	43	29.1	-2.97086	265.626	285.09	274.861	252.244	263.897	272.387	298.798	301.011	63.1428	746.863	326.713	91.2947	166.558	845.909	114.611	97.3719	80.0555	138.089	151.085	338.339	246.673	169.734	230.307	3.39853	330.22	126.08	398.401	157.019	142.498	139.494	247.262	377.537
6.53_433.3274m/z	433.327	6.52732	pos	MG(0:0/22:2(13Z,16Z)/0:0)	HMDB0011553	Lipids and lipid-like molecules	Glycerolipids	Monoradylglycerols	M+Na	C25H46O4	43	28.3	-3.45917	584.627	644.816	689.461	641.064	684.209	603.135	667.898	679.109	1339.25	420.949	570.866	696.484	769.257	437.336	939.577	673.163	623.68	813.38	736.921	733.075	696.23	852.921	639.422	1102.69	574.702	1660.1	612.409	665.981	774.223	767.712	747.61	556.982
6.56_482.3802m/z	482.38	6.55763	pos	24,24-Difluoro-25-hydroxy-26,27-dimethylvitamin D3	LMST03020676	Lipids and lipid-like molecules	Sterol Lipids	Secosteroids	M+NH4	C29H46F2O2	43	25.3	-0.536311	264.069	274.047	319.795	388.693	269.308	276.535	291.617	318.287	259.043	579.773	340.223	358.402	342.707	316.832	434.463	209.257	370.798	490.641	347.931	382.721	333.422	384.616	284.628	465.517	478.73	156.467	459.882	238.403	222.62	164.333	323.383	443.06
7.01_327.2315m/z	327.231	7.00878	pos	(±)17-HDoHE	36447	Unclassified	Unclassified	Unclassified	M+H-H2O	C22H32O3	43	23.4	-1.09358	1206.92	1442.04	1633.23	1492.88	1639.03	1554.72	1615.79	1617.33	2002.26	1857.41	1117.17	638.437	640.481	846.341	2448.54	2686.13	2984.26	2012.56	2703.18	5417.4	1189.4	1648.03	1800.63	1536.39	847.89	1543.91	874.964	952.333	1316.38	975.492	744.447	962.443
7.79_213.1845m/z	213.185	7.78542	pos	7-tridecenoic acid	35249	Lipids and lipid-like molecules	Fatty Acyls	Fatty Acids and Conjugates	M+H	C13H24O2	43	27.8	-1.71381	38.227	45.1515	60.0515	74.1294	65.2843	67.073	76.6321	61.4376	50.6249	53.062	27.2803	66.4504	17.0505	33.8526	142.439	137.465	186.631	119.781	132.015	160.953	126.922	76.1957	70.0245	51.2516	64.7994	68.5843	25.7504	29.349	23.5829	34.4618	25.2151	15.4314
1.07_207.0796m/z	207.08	1.0704	pos	Glycyl-Methionine	HMDB0028847	Organic acids and derivatives	Carboxylic acids and derivatives	Amino acids, peptides, and analogues	M+H	C7H14N2O3S	42.9	28.9	-0.844811	38.2013	41.0156	31.1834	51.6148	22.4016	29.7431	32.2304	40.5843	19.7551	12.834	30.2527	65.1277	44.5206	26.426	2.20568e-08	2.20568e-08	6.33168	2.20568e-08	20.7243	25.8844	37.3922	39.1248	3.72424	78.6954	9.69726	83.7513	49.9654	29.2287	28.4874	21.6467	56.01	76.8351
1.21_242.0906n	485.19	1.21207	pos	Thymidine	3375	Nucleosides, nucleotides, and analogues	Pyrimidine nucleosides	Pyrimidine 2'-deoxyribonucleosides	M+H, 2M+H	C10H14N2O5	42.9	36.1	1.42657	834.846	811.943	885.742	810.682	820.653	816.808	819.232	797.781	618.723	1020.49	1195.6	644.897	1131.4	1003.58	832.122	878.294	868.694	728.772	821.501	539.017	1085.71	938.149	1123.62	706.535	1052.25	918.195	1581.13	785.169	1023.17	864.462	808.129	949.416
1.23_213.0879m/z	213.088	1.2335	neg	N2-Succinyl-L-ornithine	HMDB0001199	Organic acids and derivatives	Carboxylic acids and derivatives	Amino acids, peptides, and analogues	M-H2O-H	C9H16N2O5	42.9	19.9	-0.9461	287.911	288.217	257.445	259.402	260.81	271.048	280.832	267.309	390.485	337.728	302.724	332.349	327.001	328.151	327.769	294.112	287.24	275.605	251.584	129.712	365.613	292.155	287.65	225.493	332.131	308.469	132.044	327.617	306.935	315.36	217.662	143.783
1.66_240.1232m/z	240.123	1.65988	pos	2,3-Dihydro-3-hydroxy-6-methoxy-2,2-dimethyl-4H-1-benzopyran-4-one	HMDB0041379	Organoheterocyclic compounds	Benzopyrans	1-benzopyrans	M+NH4	C12H14O4	42.9	27.2	0.584444	1881.88	1924.72	1925.1	1883.93	1871.06	1912.95	1863.69	1790.39	1547.92	1869.92	1828.4	1939.61	1792.92	2407.38	2105.31	2071.57	1982.67	2226.77	2069.12	2499.17	2017.61	2118.95	2378.82	2080.41	2736.11	1995.57	1888.37	1562.04	1387.96	1782.25	1459.96	1608.58
1.97_243.0874m/z	243.087	1.96863	neg	5-(3E-Pentenyl)tetrahydro-2-oxo-3-furancarboxylic acid	HMDB0030991	Organoheterocyclic compounds	Lactones	Gamma butyrolactones	M+FA-H	C10H14O4	42.9	24.7	0.00944459	46.7528	39.1173	31.695	38.5811	31.5949	48.4067	38.8636	35.8299	7.86084	37.2014	59.4213	85.3781	66.0823	29.0347	20.1017	26.6742	33.1802	25.0127	50.3842	106.532	65.2281	55.3358	83.0148	81.0668	31.7713	42.2224	40.7319	46.2634	35.0331	50.7884	27.0937	19.7599
2.09_255.0869m/z	255.087	2.09278	neg	3-carboxy-4-methyl-5-(1-hydroxypropyl)-2-furanpropionic acid	LMFA01150060	Lipids and lipid-like molecules	Fatty Acyls	Fatty Acids and Conjugates	M-H	C12H16O6	42.9	21.5	-1.90768	222.057	201.469	201.063	196.061	206.147	210.768	205.973	198.45	122.938	168.111	163.319	138.476	186.238	159.178	124.013	142.639	158.498	127.882	187.103	409.586	145.891	379.985	179.533	342.106	239.6	220.517	135.224	149.384	271.276	155.818	187.878	120.791
2.70_243.1598m/z	243.16	2.70142	neg	11-Dodecenoic acid	HMDB0032248	Lipids and lipid-like molecules	Fatty Acyls	Fatty acids and conjugates	M+FA-H	C12H22O2	42.9	18.1	-2.13636	879.296	875.128	918.449	910.808	852.213	885.856	938.425	898.203	952.699	961.905	927.572	978.649	841.163	1042.62	1127.19	1086.72	1051.81	1067.26	1002.04	978.731	1122.77	962.864	1212.39	1009.74	875.504	784.36	798.546	917.821	868.117	936.98	896.231	756.924
3.19_659.2118m/z	659.212	3.18757	neg	6-{[6,15-dihydroxy-19,19-dimethyl-22-(3-methylbut-2-en-1-yl)-11-(2-methylprop-1-en-1-yl)-13-oxo-2,10,20-trioxapentacyclo[12.8.0.0³,¹².0⁴,⁹.0¹⁶,²¹]docosa-1(14),3(12),4,6,8,15,17,21-octaen-7-yl]oxy}-3,4,5-trihydroxyoxane-2-carboxylic acid	HMDB0130483	Unclassified	Unclassified	Unclassified	M-H2O-H	C36H38O13	42.9	17.8	-2.31848	25080	27088.2	26190.6	27801.5	25475.7	26925.1	26647.9	28031.6	24826.8	28202.7	28789.7	40420.7	32982.8	36089.9	29688.2	25635.1	24120.6	28963.6	27249.1	27288.2	26976.6	26019.3	23425.7	29173.2	28470	27967.6	31434.4	29776.2	25695.2	27593.3	30288.1	32917.5
3.67_234.1132m/z	234.113	3.66622	neg	Pandamarilactam 3x	HMDB0033610	Organoheterocyclic compounds	Dihydrofurans	Furanones	M-H	C13H17NO3	42.9	25	-1.36305	96.7419	126.186	65.6477	76.2892	71.7568	67.7391	80.6174	96.5215	26.3115	4.97273	38.0801	130.195	34.081	150.473	2.20568e-08	2.20568e-08	6.19774	6.40185	40.3058	86.9773	12.4407	63.9793	3.54792	63.7398	5.07773	2.98648	598.553	19.2471	23.2947	24.3178	80.3795	634.256
3.90_619.2754m/z	619.275	3.89543	pos	Bryotoxin A	67227	Unclassified	Unclassified	Unclassified	M+H	C32H42O12	42.9	24	0.863388	680.271	634.759	629.304	601.381	601.683	615.722	620.36	574.606	684.204	535.254	879.977	497.228	354.153	513.193	563.6	605.838	632.289	710.013	634.796	631.681	567.347	570.487	835.349	435.668	670.303	531.365	1006.72	787.311	981.14	853.119	722.649	953.598
5.62_351.2513m/z	351.251	5.61968	pos	9-deoxy-9-methylene-PGE2	36129	Unclassified	Unclassified	Unclassified	M+H	C21H34O4	42.9	29.1	-4.85589	772.433	761.541	775.057	715.222	772.535	661.995	685.73	702.137	796.859	463.454	450.792	643.25	1513.91	638.872	595.875	577.125	744.699	650.119	764.165	1341.28	831.875	900.398	904.99	842.443	635.465	911.08	969.396	516.272	573.388	517.134	686.309	1073.26
5.77_359.2588m/z	359.259	5.76952	pos	11beta-Hydroxy-6alpha,11-dimethylpregn-4-ene-3,20-dione	70607	Unclassified	Unclassified	Unclassified	M+H	C23H34O3	42.9	33	2.14822	104.331	112.782	108.778	132.039	126.807	125.369	108.374	102.972	159.378	129.142	71.4075	177.331	221.619	130.5	95.9457	108.832	113.053	88.8949	97.9993	88.2254	214.041	209.794	300.527	201.476	138.179	207.766	44.8713	119.535	213.535	181.029	97.5736	48.8973
6.04_404.2907n	387.287	6.04133	pos	1alpha,25-dihydroxy-21-nor-20-oxavitamin D3 / 1alpha,25-dihydroxy-21-nor-20-oxacholecalciferol	LMST03020029	Lipids and lipid-like molecules	Sterol Lipids	Secosteroids	M+H-H2O, M+Na	C25H40O4	42.9	23.9	-4.75317	888.868	937.943	913.183	951.491	993.883	971.671	1004.62	1031.55	1208.25	942.96	994.205	974.795	1399.1	1229.66	1229.77	1127.16	928.124	978.742	1056.18	954.985	1222.05	1031.37	1181.2	1140.15	1049.66	1087.24	1554.27	931.662	1043.59	932.221	1293.23	1530.38
6.39_469.3285m/z	469.328	6.39382	pos	Isonarthogenin	LMST01080063	Lipids and lipid-like molecules	Sterol Lipids	Sterols	M+Na	C28H46O4	42.9	30	-0.843984	318.892	460.36	550.021	440.617	496.886	441.796	530.059	521.429	532.918	534.689	416.56	675.75	728.787	461.533	552.633	405.597	367.917	467.727	459.766	461.661	776.628	732.017	615.355	585.767	744.615	512.889	429.114	553.7	623.153	550.081	589.591	414.346
7.43_263.2003m/z	263.2	7.4286	pos	5-Pentyl-2-furanoctanoic acid	HMDB0112098	Lipids and lipid-like molecules	Fatty Acyls	Fatty acids and conjugates	M+H-H2O	C17H28O3	42.9	32.3	-0.868154	78.0733	178.778	81.5697	70.4684	73.5899	93.9359	76.7789	98.1169	46.037	98.9364	67.3441	88.4937	69.4051	92.2107	23.4557	7.6933	16.0642	12.5715	43.4478	87.0821	137.392	137.111	60.7139	236.477	157.266	123.562	67.0982	64.7488	50.8862	67.3964	40.8232	33.2901
7.49_405.2992m/z	405.299	7.48592	pos	Cholic Acid Methyl Ester	73574	Unclassified	Unclassified	Unclassified	M+H-H2O	C25H42O5	42.9	21.8	-1.7314	83.7391	46.6703	108.334	127.816	140.647	139.495	146.523	127.65	147.871	241.009	142.127	136.074	209.761	223.726	130.381	132.326	124.005	110.025	128.317	117.259	70.8222	169.508	150.762	191.313	147.338	247.861	158.943	106.686	252.615	174.657	146.021	198.643
7.80_401.3391m/z	401.339	7.79958	pos	N-oleoyl threonine	LMFA08020108	Lipids and lipid-like molecules	Fatty Acyls	Fatty amides	M+NH4	C22H41NO4	42.9	29.5	4.35605	51.0095	56.5123	147.833	178.36	136.746	140.161	163.311	144.577	28.2543	31.0445	31.1038	67.7531	50.7878	58.0395	53.3354	32.3095	47.0353	48.5427	78.0372	79.1548	35.4167	50.3903	21.6196	42.4699	92.2593	17.3667	169.152	46.6907	76.6166	101.76	170.79	145.693
8.00_329.1587m/z	329.159	7.9979	pos	Perilloside B	HMDB0040465	Lipids and lipid-like molecules	Prenol lipids	Terpene glycosides	M+H	C16H24O7	42.9	19.3	-2.37011	11897.3	14435.3	20264.1	19374.1	20930.9	20850.3	20060.6	19612.7	21758.1	21455.1	17977.2	20249	20988.1	29272.7	23777.9	22575.4	21703.7	23069.8	23767.3	24437.4	21905.6	23855.7	19716.3	22911	20850.7	29125.5	19525.8	28230.7	22725.5	22523.2	25947.4	21055.1
8.79_463.3410m/z	463.341	8.7852	neg	7-a,25-Dihydroxycholesterol	HMDB0006280	Lipids and lipid-like molecules	Steroids and steroid derivatives	Cholestane steroids	M+FA-H	C27H46O3	42.9	24.3	-4.60504	138	203.21	388.883	368.944	378.475	400.642	390.304	474.746	35.1651	17.0719	6.20837	533.627	290.251	88.4043	10.3496	2.20568e-08	2.43652	2.20568e-08	96.6255	188.308	334.901	320.093	147.698	519.357	568.086	92.8502	150.751	97.551	149.308	211.918	323.715	232.589
0.94_217.1191m/z	217.119	0.937017	neg	Threoninyl-Valine	HMDB0029074	Organic acids and derivatives	Carboxylic acids and derivatives	Amino acids, peptides, and analogues	M-H	C9H18N2O4	42.8	25.5	-1.42376	79.8571	84.7216	72.0164	71.938	74.2196	83.6835	76.1256	69.1987	84.421	121.492	129.535	174.571	123.45	80.7856	57.4332	31.4926	43.1054	44.8571	73.5388	121.056	87.4632	84.6866	51.7376	45.7038	61.2126	225.779	167.415	96.6317	140.919	109.544	147.263	174.87
1.07_288.2026m/z	288.203	1.0704	pos	Isoleucyl-Arginine	HMDB0028901	Organic acids and derivatives	Carboxylic acids and derivatives	Amino acids, peptides, and analogues	M+H	C12H25N5O3	42.8	23.9	-1.28488	1336.38	1377.13	1217.4	1326.54	1245.81	1255.8	1262.43	1195.64	1536.16	1291.44	1752.39	1515.7	2070.48	1198.9	764.356	639.231	800.614	841.245	1116.23	1441.24	643.233	1212.2	896.808	1916.94	1075.51	1419.74	2588.92	1024.84	1355.75	1117.34	1867.63	2955.23
1.33_293.1141m/z	293.114	1.333	neg	cyclic 3-Hydroxymelatonin	HMDB0060069	Organoheterocyclic compounds	Indoles and derivatives	Pyrroloindoles	M+FA-H	C13H16N2O3	42.8	22.1	-0.916922	163.619	156.684	165.92	158.683	143.443	166.21	154.826	155.493	98.4567	227.459	196.011	103.909	133.943	210.193	120.57	135.357	129.06	138.123	154.361	174.768	144.304	195.14	152.868	222.137	135.879	252.325	150.404	101.953	161.184	118.452	138.142	157.668
1.82_227.1034m/z	227.103	1.81747	neg	gamma-Glutamylvaline	HMDB0011172	Organic acids and derivatives	Carboxylic acids and derivatives	Amino acids, peptides, and analogues	M-H2O-H	C10H18N2O5	42.8	17.3	-1.4791	156.425	147.313	136.489	129.463	137.819	135.107	128.762	131.607	69.9648	64.0021	164.628	327.513	242.51	169.734	175.084	105.725	128.796	169.504	142.007	65.8644	96.1402	55.2129	31.5219	64.5819	80.7372	40.1427	352.646	120.653	80.6972	108.658	269.338	315.592
2.21_196.0734n	391.133	2.21028	neg	(7E)-2-acetyl-2,3,4,5-tetrahydrooxonine-6,9-dione	96313	Unclassified	Unclassified	Unclassified	M-H, 2M-H, M+FA-H, M-H2O-H	C10H12O4	42.8	24.3	-0.611187	1769.73	1727.93	1613.6	1661.65	1655.79	1610.8	1693.98	1654.35	2236.35	1927.69	1835.32	1547.88	1733.6	1573	1887.8	1963.56	1987.05	1964.23	1896.43	2093.45	1321.15	1803.97	1398.68	2258.77	1823.86	1766.15	1779.29	1743.51	1798.04	1932.53	1771.69	2282.68
2.45_239.0922m/z	239.092	2.4471	neg	CMPF	45041	Unclassified	Unclassified	Unclassified	M-H	C12H16O5	42.8	28.7	-1.0357	77.8561	69.283	68.131	82.2851	63.1492	54.753	67.8024	54.2685	60.2635	160.124	38.2271	21.7802	35.6352	57.7267	113.237	136.633	168.306	82.8525	105.657	99.3758	20.7284	61.9933	40.7184	75.2157	81.2549	21.455	24.6881	39.7709	119.812	47.2439	11.1935	33.6535
2.68_214.1434m/z	214.143	2.68017	pos	8-nonenoylglycine	HMDB0094813	Organic acids and derivatives	Carboxylic acids and derivatives	Amino acids, peptides, and analogues	M+H	C11H19NO3	42.8	28.3	-1.64332	28.4124	35.5454	31.779	29.2427	33.4665	17.8289	30.2232	35.906	52.7342	16.3284	10.5684	36.0465	73.2126	18.0143	6.40792	5.88896	8.52159	2.20568e-08	17.5522	75.2576	40.08	41.102	50.4375	83.5957	22.4105	18.8357	148.049	25.3835	42.3875	44.7463	15.8763	176.398
2.68_281.1390m/z	281.139	2.68442	neg	Eremopetasidione	HMDB0040778	Lipids and lipid-like molecules	Prenol lipids	Sesquiterpenoids	M+FA-H	C14H20O3	42.8	25.2	-1.95819	151.441	130.078	134.246	129.509	114.995	143.139	124.736	133.162	142.456	163.25	124.15	149.483	137.327	152.558	174.927	181.427	180.969	140.925	162.698	169.576	171.299	157.429	194.778	194.766	144.085	139.991	78.2152	126.344	127.396	118.854	100.088	74.935
2.75_248.1413n	231.138	2.74598	pos	1beta-Hydroxyalantolactone	HMDB0031970	Lipids and lipid-like molecules	Prenol lipids	Terpene lactones	M+H-H2O, M+K	C15H20O3	42.8	26.7	0.0926733	136.71	124.46	131.969	122.898	131.934	120.811	128.989	133.67	135.119	126.522	133.074	185.917	75.4473	139.465	218.773	200.234	235.445	210.076	207.241	253.881	120.468	142.505	165.525	214.162	127.023	136.333	76.0595	121.109	108.056	125.747	81.2884	43.8985
3.19_241.1230m/z	241.123	3.18757	neg	1-(4-methoxyphenyl)-3-phenylpropan-1-ol	HMDB0135618	Phenylpropanoids and polyketides	Linear 1,3-diarylpropanoids	Unclassified	M-H	C16H18O2	42.8	23.1	-1.59612	474.139	487.833	513.05	462.923	566.949	547.474	581.424	512.231	636.364	659.978	508.388	697.372	575.83	749.345	656.547	493.41	536.295	565.426	550.396	529.125	537.622	555.146	465.188	607.916	555.926	577.221	583.738	493.271	529.686	577.826	634.74	495.992
3.53_235.1690m/z	235.169	3.53062	pos	Germacrene A acid	73288	Unclassified	Unclassified	Unclassified	M+H	C15H22O2	42.8	30.5	-0.958735	51.6415	35.9767	44.5119	34.4104	39.065	45.3487	41.2418	57.1958	30.5505	36.106	73.3252	76.6811	66.6667	62.5488	40.411	33.4613	25.4158	37.2395	48.406	72.6618	17.9909	22.697	28.2104	70.3456	8.61351	11.0219	63.2934	37.275	24.334	29.6928	6.44443	49.68
4.01_306.1103n	289.107	4.00893	pos	trans-O-Methylgrandmarin	93637	Unclassified	Unclassified	Unclassified	M+H-H2O, 2M+Na, 2M+NH4, M+H, M+NH4	C16H18O6	42.8	15.3	-0.215257	3986.93	4131.85	4120	4035.4	3993.06	4037.07	4098.45	3930.25	25.8234	6.97095	53.2462	2.20568e-08	2.20568e-08	0.000452285	157.96	43.81	25.6192	44.273	78.3526	198.454	12507.8	20003.1	12493.7	23303.5	30887	27609.5	50.0523	27.3716	27.4633	23.2152	2.20568e-08	109.551
4.17_349.2371m/z	349.237	4.16893	neg	Drostanolone	HMDB0014996	Lipids and lipid-like molecules	Steroids and steroid derivatives	Androstane steroids	M+FA-H	C20H32O2	42.8	22.9	-4.38816	1492.17	1593.74	1173.41	1086.67	1126.49	1063.13	1146.77	1143.57	933.936	919.656	941.242	235.237	796.422	932.163	1047.63	768.31	952.571	904.185	960.845	830.264	1117.65	1013.43	929.799	900.749	1294.01	1218.35	1987.6	1132.56	848.09	934.861	1291.13	2529.47
5.60_449.2891m/z	449.289	5.60462	neg	(6RS)-6,19-epidioxy-24,24-difluoro-25-hydroxy-6,19-dihydrovitamin D3 / (6RS)-6,19-epidioxy-24,24-difluoro-25-hydroxy-6,19-dihydrocholecalciferol	LMST03020146	Lipids and lipid-like molecules	Sterol Lipids	Secosteroids	M-H2O-H	C27H42F2O4	42.8	32.8	3.8574	167.015	212.302	175.509	252.75	224.551	222.409	205.759	250.182	226.631	159.276	143.48	172.456	240.191	315.303	199.099	175.029	193.191	167.055	178.395	104.391	277.969	302.639	261.485	378.001	643.106	136.507	265.328	352.609	294.34	341.376	413.372	278.427
5.96_331.1906m/z	331.191	5.96227	neg	PGA3	36189	Unclassified	Unclassified	Unclassified	M-H	C20H28O4	42.8	26.4	-2.5815	241.536	266.213	274.74	248.057	255.847	268.598	292.395	285.426	385.701	523.152	537.32	176.886	243.921	440.891	411.044	347.789	333.788	383.78	425.502	760.808	127.131	163.616	108.893	346.443	152.453	124.375	280.872	99.6732	100.106	114.948	121.805	259.688
7.78_399.1830m/z	399.183	7.78117	neg	Asteltoxin	HMDB0029464	Organoheterocyclic compounds	Furofurans	Unclassified	M-H2O-H	C23H30O7	42.8	24.1	3.95276	114.816	150.718	195.144	188.185	194.291	215.953	231.585	220.973	140.319	153.102	99.7718	144.352	57.0423	85.7134	614.765	431.526	429.161	419.388	412.889	454.604	435.793	276.519	258.438	152.735	263.386	258.361	63.0105	85.6224	119.827	100.471	69.5349	75.6841
8.90_379.1571m/z	379.157	8.89695	neg	Kanzonol M	HMDB0041101	Phenylpropanoids and polyketides	Isoflavonoids	O-methylated isoflavonoids	M-H2O-H	C23H26O6	42.8	25.4	4.91386	348.808	392.192	468.19	569.134	616.111	560.986	512.937	557.568	215.843	273.941	149.986	292.13	152.349	629.554	257.123	187.281	199.977	229.631	340.29	537.485	475.661	411.431	260.205	335.427	629.773	382.66	425.238	146.525	233.879	344.408	262.963	450.095
0.05_462.1454m/z	462.145	0.0482	pos	Azlocillin	HMDB0015194	Organic acids and derivatives	Carboxylic acids and derivatives	Amino acids, peptides, and analogues	M+H	C20H23N5O6S	42.7	28.5	2.57101	69.3112	56.1146	63.5923	54.1814	48.7375	54.262	43.8859	52.974	59.9475	53.5478	47.9518	58.3566	52.456	74.8875	57.0558	63.5624	66.0699	57.0751	59.9329	66.1829	58.541	63.0508	72.0429	70.2898	43.7912	55.8334	64.6188	52.1942	69.226	67.6447	66.7336	64.2281
[truncated: 10,927 more rows]
